# Supplementary material for: Comprehensive analysis of lncRNA–miRNA–mRNA during proliferative phase of rat liver regeneration
Source: J Cell Physiol. 2019 Mar 27;234(10):18897–905. doi: 10.1002/jcp.28529 (PMC6617821; doi:10.1002/jcp.28529)
Supplement: Supplementary file 2 — Supporting information [file JCP-234-18897-s002.xlsx]

## Sheet: 12h vs oh
miRNA_id	Sample_0h.counts	Sample_0h.TPM	Sample_12h.counts	Sample_12h.TPM	foldChange(Sample_12h.TPM/Sample_0h.TPM)	log2foldChange	P_value	padj(FDR)	Up_Down	Sequence	Length
rno-let-7f-1-3p	16	1.04567	37	2.2745	2.17515	1.12111	0.00387468	0.0196063	Up	CTATACAATCTATTGCCTTCC	21
rno-miR-1247-3p	4	0.261418	164	10.0815	38.5648	5.26921	9.58932e-44	1.64439e-42	Up	CGGGAACGTCGAGACTGGAGC	21
rno-miR-1247-5p	8	0.522837	172	10.5733	20.223	4.33793	1.78606e-41	2.95338e-40	Up	ACCCGTCCCGTTCGTCCCCGGA	22
rno-miR-125b-1-3p	19	1.24174	53	3.25806	2.62379	1.39165	5.13695e-05	0.000325809	Up	ACGGGTTAGGCTCTTGGGAGCT	22
rno-miR-129-5p	8	0.522837	1	0.0614729	0.117576	-3.08834	0.0214129	0.0905402	Down	CTTTTTGCGGTCTGGGCTTGC	21
rno-miR-130a-5p	6	0.392128	36	2.21302	5.64363	2.49662	1.65715e-06	1.18955e-05	Up	GCTCTTTTCACATTGTGCTACT	22
rno-miR-130b-3p	0	0.001	5	0.307364	307.364	8.26381	0.0313265	0.122917	Up	CAGTGCAATGATGAAAGGGCAT	22
rno-miR-132-3p	9	0.588191	33	2.0286	3.44888	1.78613	0.00017194	0.00105441	Up	TAACAGTCTACAGCCATGGTCG	22
rno-miR-132-5p	6	0.392128	30	1.84419	4.70302	2.23359	4.1687e-05	0.000269945	Up	ACCGTGGCTTTCGATTGTTACT	22
rno-miR-135a-5p	0	0.001	5	0.307364	307.364	8.26381	0.0313265	0.122917	Up	TATGGCTTTTTATTCCTATGTGA	23
rno-miR-144-5p	41	2.67954	158	9.71271	3.62477	1.85789	1.40023e-17	1.56219e-16	Up	GGATATCATCATATACTGTAAGT	23
rno-miR-147	24	1.56851	54	3.31953	2.11636	1.08159	0.00064787	0.00359238	Up	GTGTGCGGAAATGCTTCTGCTA	22
rno-miR-148a-5p	7380	482.317	15930	979.263	2.03033	1.02171	0	0	Up	AAAGTTCTGAGACACTCTGACTC	23
rno-miR-152-5p	55	3.5945	177	10.8807	3.02704	1.59791	2.68006e-16	2.85257e-15	Up	AGGTTCTGTGATACACTCCGACT	23
rno-miR-17-1-3p	10	0.653546	23	1.41388	2.16339	1.11329	0.0244562	0.101554	Up	ACTGCAGTGAAGGCACTTGTGG	22
rno-miR-181b-1-3p	5	0.326773	18	1.10651	3.38618	1.75966	0.00665008	0.0324104	Up	CTCACTGAACAATGAATGCAA	21
rno-miR-188-5p	5	0.326773	19	1.16798	3.5743	1.83766	0.00410319	0.0205382	Up	CATCCCTTGCATGGTGGAGGG	21
rno-miR-18a-5p	33	2.1567	93	5.71698	2.6508	1.40643	5.8317e-08	4.6553e-07	Up	TAAGGTGCATCTAGTGCAGATAG	23
rno-miR-190a-3p	2	0.130709	12	0.737674	5.64363	2.49662	0.00741927	0.0359698	Up	ACTATATATCAAGCATATTCCT	22
rno-miR-196b-5p	2	0.130709	9	0.553256	4.23272	2.08159	0.0387057	0.147472	Up	TAGGTAGTTTCCTGTTGTTGGG	22
rno-miR-20b-5p	11	0.718901	29	1.78271	2.47978	1.31021	0.00435926	0.0215865	Up	CAAAGTGCTCATAGTGCAGGTAG	23
rno-miR-21-3p	64	4.18269	364	22.3761	5.34969	2.41946	3.30894e-52	6.25323e-51	Up	CAACAGCAGTCGATGGGCTGTC	22
rno-miR-223-3p	78	5.09766	264	16.2288	3.18359	1.67065	6.35652e-25	8.65608e-24	Up	TGTCAGTTTGTCAAATACCCC	21
rno-miR-223-5p	6	0.392128	61	3.74984	9.56282	3.25744	8.37143e-13	7.83024e-12	Up	CGTGTATTTGACAAGCTGAGTTG	23
rno-miR-27a-5p	76	4.96695	449	27.6013	5.557	2.4743	1.4135e-65	3.11643e-64	Up	AGGGCTTAGCTGCTTGTGAGCA	22
rno-miR-292-5p	41	2.67954	13	0.799147	0.298241	-1.74545	0.00011224	0.000697545	Down	ACTCAAACTGGGGGCTCTTTTG	22
rno-miR-293-5p	245	16.0119	77	4.73341	0.295619	-1.75819	9.07676e-22	1.13582e-20	Down	ACTCAAACTGTGTGACACTTT	21
rno-miR-295-3p	7	0.457482	1	0.0614729	0.134372	-2.89569	0.038948	0.147472	Down	AAGTGCTACTACTTTTGGGTGT	22
rno-miR-300-3p	11	0.718901	26	1.59829	2.22325	1.15267	0.0139496	0.0624024	Up	TATGCAAGGGCAAGCTCTCTTC	22
rno-miR-301a-3p	1	0.0653546	7	0.43031	6.58423	2.71902	0.0391772	0.147472	Up	CAGTGCAATAGTATTGTCAAAGC	23
rno-miR-32-3p	9	0.588191	23	1.41388	2.40377	1.2653	0.013619	0.0615182	Up	GCAATTTAGTGTGTGTGATATT	22
rno-miR-324-3p	9	0.588191	25	1.53682	2.61279	1.38559	0.0060318	0.0295526	Up	CCACTGCCCCAGGTGCTGCTGG	22
rno-miR-340-3p	108	7.0583	246	15.1223	2.14249	1.09929	1.23883e-13	1.23351e-12	Up	TCCGTCTCAGTTACTTTATAGCC	23
rno-miR-345-3p	144	9.41106	320	19.6713	2.09023	1.06366	1.52608e-16	1.66253e-15	Up	CCCTGAACTAGGGGTCTGGAGA	22
rno-miR-34a-5p	138	9.01894	354	21.7614	2.41286	1.27074	4.83365e-23	6.21661e-22	Up	TGGCAGTGTCTTAGCTGGTTGT	22
rno-miR-382-5p	6	0.392128	0	0.001	0.00255019	-8.61518	0.0155805	0.0680544	Down	GAAGTTGTTCGTGGTGGATTCG	22
rno-miR-410-3p	1	0.0653546	7	0.43031	6.58423	2.71902	0.0391772	0.147472	Up	AATATAACACAGATGGCCTGT	21
rno-miR-449a-5p	8	0.522837	25	1.53682	2.93939	1.55552	0.00295752	0.0153858	Up	TGGCAGTGTATTGTTAGCTGGT	22
rno-miR-450b-5p	1396	91.235	415	25.5112	0.279621	-1.83845	4.12093e-124	1.31585e-122	Down	TTTTGCGATGTGTTCCTAATA	21
rno-miR-451-5p	359	23.4623	895	55.0182	2.34496	1.22956	2.96668e-53	5.72322e-52	Up	AAACCGTTACCATTACTGAGTT	22
rno-miR-484	23	1.50316	52	3.19659	2.12659	1.08854	0.000774392	0.00424312	Up	TCAGGCTCAGTCCCCTCCCGAT	22
rno-miR-486	259	16.9268	605	37.1911	2.19717	1.13564	9.53414e-33	1.47143e-31	Up	TCCTGTACTGAGCTGCCCCGAG	22
rno-miR-488-3p	9	0.588191	24	1.47535	2.50828	1.3267	0.00910357	0.0425753	Up	TTGAAAGGCTGTTTCTTGGTC	21
rno-miR-511-5p	5	0.326773	20	1.22946	3.76242	1.91166	0.00251074	0.0131353	Up	CATGCCTTTTGCTCTGCACTC	21
rno-miR-541-5p	6	0.392128	18	1.10651	2.82181	1.49662	0.0147152	0.065511	Up	AAGGGATTCTGATGTTGGTCACACT	25
rno-miR-547-3p	10	0.653546	24	1.47535	2.25745	1.1747	0.016783	0.0726218	Up	ATTGGTACTTCTTTAAGTGAGA	22
rno-miR-582-3p	71	4.64018	161	9.89713	2.13292	1.09283	2.44174e-09	2.0555e-08	Up	AACCTGTTGAACAACTGAACCC	22
rno-miR-6216	7	0.457482	21	1.29093	2.82181	1.49662	0.00818233	0.0386573	Up	GATACACAGAGGCAGGAGGAGAA	23
rno-miR-6315	0	0.001	5	0.307364	307.364	8.26381	0.0313265	0.122917	Up	TCTGGACAGGACAGGCCCTGAGC	23
rno-miR-672-5p	18	1.17638	40	2.45891	2.09023	1.06366	0.0038314	0.0194938	Up	TGAGGTTGGTGTACTGTGTGTGA	23
rno-miR-741-3p	5	0.326773	20	1.22946	3.76242	1.91166	0.00251074	0.0131353	Up	AAAGATGCCACGCTATGTAGAT	22
rno-miR-92a-1-5p	9	0.588191	66	4.05721	6.89777	2.78613	4.4385e-12	4.02946e-11	Up	AGGTTGGGATTTGTCGCAATGCT	23

## Sheet: 24h vs 0h
miRNA_id	Sample_0h.counts	Sample_0h.TPM	Sample_24h.counts	Sample_24h.TPM	foldChange(Sample_24h.TPM/Sample_0h.TPM)	log2foldChange	P_value	padj(FDR)	Up_Down	Sequence	Length
rno-let-7f-1-3p	16	1.04567	36	2.34751	2.24498	1.1667	0.00325958	0.016035	Up	CTATACAATCTATTGCCTTCC	21
rno-miR-106b-3p	311	20.3253	719	46.885	2.30673	1.20585	3.70883e-42	6.40297e-41	Up	CCGCACTGTGGGTACTTGCTGC	22
rno-miR-1247-3p	4	0.261418	35	2.2823	8.73046	3.12606	8.80393e-08	7.59962e-07	Up	CGGGAACGTCGAGACTGGAGC	21
rno-miR-1247-5p	8	0.522837	50	3.26043	6.23604	2.64063	3.31306e-09	3.15776e-08	Up	ACCCGTCCCGTTCGTCCCCGGA	22
rno-miR-127-3p	77	5.0323	167	10.8898	2.16399	1.11369	6.83724e-10	6.6554e-09	Up	TCGGATCCGTCTGAGCTTGGCT	22
rno-miR-129-5p	8	0.522837	0	0.001	0.00191264	-9.03022	0.00478645	0.0228104	Down	CTTTTTGCGGTCTGGGCTTGC	21
rno-miR-130a-5p	6	0.392128	30	1.95626	4.98884	2.3187	2.28706e-05	0.000158535	Up	GCTCTTTTCACATTGTGCTACT	22
rno-miR-132-3p	9	0.588191	39	2.54314	4.32366	2.11225	4.45389e-06	3.28654e-05	Up	TAACAGTCTACAGCCATGGTCG	22
rno-miR-132-5p	6	0.392128	19	1.23896	3.1596	1.65974	0.00664941	0.0305739	Up	ACCGTGGCTTTCGATTGTTACT	22
rno-miR-133a-3p	16	1.04567	6	0.391252	0.374163	-1.41826	0.0451648	0.152494	Down	TTTGGTCCCCTTCAACCAGCTG	22
rno-miR-133b-3p	0	0.001	6	0.391252	391.252	8.61195	0.0132921	0.0545392	Up	TTTGGTCCCCTTCAACCAGCTA	22
rno-miR-135a-5p	0	0.001	16	1.04334	1043.34	10.027	1.03031e-05	7.36509e-05	Up	TATGGCTTTTTATTCCTATGTGA	23
rno-miR-136-3p	11	0.718901	24	1.56501	2.17695	1.12231	0.0202039	0.0779476	Up	CATCATCGTCTCAAATGAGTCT	22
rno-miR-144-3p	75	4.9016	34	2.21709	0.452321	-1.14458	0.000201809	0.00122288	Down	TACAGTATAGATGATGTACT	20
rno-miR-152-5p	55	3.5945	136	8.86838	2.46721	1.30288	4.15747e-10	4.13488e-09	Up	AGGTTCTGTGATACACTCCGACT	23
rno-miR-15a-5p	19	1.24174	45	2.93439	2.36313	1.2407	0.000563479	0.00318261	Up	TAGCAGCACATAATGGTTT	19
rno-miR-15b-3p	105	6.86223	285	18.5845	2.70822	1.43735	2.49576e-22	3.46003e-21	Up	CGAATCATTATTTGCTGCTCTA	22
rno-miR-16-3p	0	0.001	9	0.586878	586.878	9.19692	0.00155026	0.00810565	Up	ACCAATATTATTGTGCTGCTT	21
rno-miR-17-1-3p	10	0.653546	36	2.34751	3.59196	1.84477	5.17638e-05	0.000340747	Up	ACTGCAGTGAAGGCACTTGTGG	22
rno-miR-187-3p	8	0.522837	1	0.0652087	0.124721	-3.00323	0.0258336	0.0968761	Down	TCGTGTCTTGTGTTGCAGCCGG	22
rno-miR-188-5p	5	0.326773	17	1.10855	3.39241	1.76231	0.00774278	0.0348997	Up	CATCCCTTGCATGGTGGAGGG	21
rno-miR-18a-5p	33	2.1567	89	5.80357	2.69095	1.42811	7.06203e-08	6.15406e-07	Up	TAAGGTGCATCTAGTGCAGATAG	23
rno-miR-190a-3p	2	0.130709	12	0.782504	5.9866	2.58174	0.00568629	0.0265457	Up	ACTATATATCAAGCATATTCCT	22
rno-miR-193a-3p	61	3.98663	25	1.63022	0.408921	-1.29011	0.000212084	0.00127669	Down	AACTGGCCTACAAAGTCCCAGT	22
rno-miR-19a-5p	0	0.001	5	0.326043	326.043	8.34892	0.0272054	0.100375	Up	TCGTTTTGCATAGTTGCACT	20
rno-miR-20a-5p	5337	348.798	11890	775.331	2.22287	1.15242	0	0	Up	TAAAGTGCTTATAGTGCAGGTAG	23
rno-miR-20b-5p	11	0.718901	23	1.4998	2.08624	1.06091	0.0293495	0.106146	Up	CAAAGTGCTCATAGTGCAGGTAG	23
rno-miR-21-3p	64	4.18269	206	13.433	3.21156	1.68328	3.2467e-20	4.36872e-19	Up	CAACAGCAGTCGATGGGCTGTC	22
rno-miR-223-5p	6	0.392128	23	1.4998	3.82477	1.93537	0.000929706	0.00515564	Up	CGTGTATTTGACAAGCTGAGTTG	23
rno-miR-27a-5p	76	4.96695	207	13.4982	2.7176	1.44233	1.05013e-16	1.2643e-15	Up	AGGGCTTAGCTGCTTGTGAGCA	22
rno-miR-291a-3p	1	0.0653546	7	0.456461	6.98437	2.80413	0.0330645	0.117264	Up	AAAGTGCTTCCACTTTGTGTGCC	23
rno-miR-291b	6	0.392128	23	1.4998	3.82477	1.93537	0.000929706	0.00515564	Up	AAAGTGCATCCATTTTGTTAGT	22
rno-miR-301a-3p	1	0.0653546	9	0.586878	8.9799	3.1667	0.00947857	0.0412995	Up	CAGTGCAATAGTATTGTCAAAGC	23
rno-miR-301a-5p	5	0.326773	15	0.97813	2.9933	1.58174	0.0202749	0.0779476	Up	GCTCTGACTTTATTGCACTAC	21
rno-miR-329-5p	0	0.001	6	0.391252	391.252	8.61195	0.0132921	0.0545392	Up	AGAGGTTTTCTGGGTCTCTGTTTC	24
rno-miR-337-5p	5	0.326773	22	1.43459	4.39018	2.13428	0.000594181	0.00333543	Up	CGGCGTCATGCAGGAGTTGAT	21
rno-miR-342-5p	15	0.980319	5	0.326043	0.332589	-1.58819	0.0345547	0.121606	Down	AGGGGTGCTATCTGTGATTGAG	22
rno-miR-3473	12	0.784255	32	2.08668	2.66071	1.41181	0.00147327	0.00788327	Up	TCTAGGGCTGGAGAGATGGCTA	22
rno-miR-34a-5p	138	9.01894	444	28.9526	3.21021	1.68267	9.80293e-42	1.66105e-40	Up	TGGCAGTGTCTTAGCTGGTTGT	22
rno-miR-369-5p	0	0.001	5	0.326043	326.043	8.34892	0.0272054	0.100375	Up	AGATCGACCGTGTTATATTCGC	22
rno-miR-376b-5p	0	0.001	5	0.326043	326.043	8.34892	0.0272054	0.100375	Up	GTGGATATTCCTTCTATGGTTA	22
rno-miR-379-5p	19	1.24174	47	3.06481	2.46816	1.30344	0.000257831	0.00154193	Up	TGGTAGACTATGGAACGTAGG	21
rno-miR-411-5p	8	0.522837	31	2.02147	3.86635	1.95097	0.000102881	0.000644767	Up	TAGTAGACCGTATAGCGTACG	21
rno-miR-425-3p	2	0.130709	12	0.782504	5.9866	2.58174	0.00568629	0.0265457	Up	ATCGGGAATATCGTGTCCGCC	21
rno-miR-429	411	26.8607	829	54.058	2.01253	1.00901	2.14198e-37	3.37915e-36	Up	TAATACTGTCTGGTAATGCCGT	22
rno-miR-434-3p	18	1.17638	47	3.06481	2.60528	1.38144	0.000139012	0.000847974	Up	TTTGAACCATCACTCGACTCCT	22
rno-miR-449a-5p	8	0.522837	26	1.69543	3.24274	1.69721	0.00118746	0.00646743	Up	TGGCAGTGTATTGTTAGCTGGT	22
rno-miR-450a-5p	2213	144.63	4665	304.198	2.10329	1.07265	1.88674e-221	9.08613e-220	Up	TTTTGCGATGTGTTCCTAATGT	22
rno-miR-450b-5p	1396	91.235	465	30.322	0.332351	-1.58922	6.74796e-99	1.92949e-97	Down	TTTTGCGATGTGTTCCTAATA	21
rno-miR-466c-3p	0	0.001	8	0.521669	521.669	9.02699	0.00317298	0.0156934	Up	TATACATGCACACATACACAC	21
rno-miR-484	23	1.50316	57	3.71689	2.47273	1.3061	5.43355e-05	0.000355121	Up	TCAGGCTCAGTCCCCTCCCGAT	22
rno-miR-494-3p	4	0.261418	17	1.10855	4.24051	2.08424	0.00310509	0.0155255	Up	TGAAACATACACGGGAAACCTCT	23
rno-miR-541-5p	6	0.392128	21	1.36938	3.49218	1.80413	0.00252772	0.0128492	Up	AAGGGATTCTGATGTTGGTCACACT	25
rno-miR-547-3p	10	0.653546	23	1.4998	2.29486	1.19841	0.017087	0.0679765	Up	ATTGGTACTTCTTTAAGTGAGA	22
rno-miR-672-5p	18	1.17638	59	3.84731	3.27046	1.70949	7.2813e-07	5.8442e-06	Up	TGAGGTTGGTGTACTGTGTGTGA	23
rno-miR-674-5p	338	22.0899	766	49.9498	2.26121	1.1771	2.73753e-43	4.81699e-42	Up	GCACTGAGATGGGAGTGGTGTA	22
rno-miR-7a-5p	2870	187.568	6101	397.838	2.12104	1.08477	7.06767e-294	5.87902e-292	Up	TGGAAGACTAGTGATTTTGTTGT	23
rno-miR-92a-1-5p	9	0.588191	50	3.26043	5.54315	2.47071	1.15357e-08	1.05552e-07	Up	AGGTTGGGATTTGTCGCAATGCT	23

## Sheet: 30h vs 0h
miRNA_id	Sample_0h.counts	Sample_0h.TPM	Sample_30h.counts	Sample_30h.TPM	foldChange(Sample_30h.TPM/Sample_0h.TPM)	log2foldChange	P_value	padj(FDR)	Up_Down	Sequence	Length
rno-miR-1-3p	41	2.67954	21	1.1673	0.435636	-1.1988	0.00284456	0.0152572	Down	TGGAATGTAAAGAAGTGTGTAT	22
rno-miR-106b-3p	311	20.3253	846	47.0257	2.31366	1.21017	1.94524e-45	4.08068e-44	Up	CCGCACTGTGGGTACTTGCTGC	22
rno-miR-1193-3p	6	0.392128	1	0.0555859	0.141755	-2.81853	0.0489199	0.175591	Down	TAGGTCACCCGTTTTACTATCC	22
rno-miR-1247-3p	4	0.261418	45	2.50137	9.56844	3.25828	4.44255e-09	4.65974e-08	Up	CGGGAACGTCGAGACTGGAGC	21
rno-miR-1247-5p	8	0.522837	101	5.61418	10.7379	3.42464	1.15911e-19	1.68339e-18	Up	ACCCGTCCCGTTCGTCCCCGGA	22
rno-miR-130a-5p	6	0.392128	42	2.33461	5.9537	2.57379	4.34059e-07	3.97817e-06	Up	GCTCTTTTCACATTGTGCTACT	22
rno-miR-132-3p	9	0.588191	49	2.72371	4.63065	2.21122	4.95178e-07	4.49469e-06	Up	TAACAGTCTACAGCCATGGTCG	22
rno-miR-132-5p	6	0.392128	52	2.89047	7.37124	2.88191	2.29043e-09	2.457e-08	Up	ACCGTGGCTTTCGATTGTTACT	22
rno-miR-135a-5p	0	0.001	9	0.500273	500.273	8.96657	0.00337753	0.0176154	Up	TATGGCTTTTTATTCCTATGTGA	23
rno-miR-138-5p	16	1.04567	2	0.111172	0.106316	-3.23357	0.000300026	0.00195327	Down	AGCTGGTGTTGTGAATCAGGCCG	23
rno-miR-146b-5p	1157	75.6153	2763	153.584	2.03112	1.02228	1.07901e-112	3.63781e-111	Up	TGAGAACTGAATTCCATAGGCTGT	24
rno-miR-152-5p	55	3.5945	173	9.61637	2.6753	1.4197	8.35256e-13	9.98078e-12	Up	AGGTTCTGTGATACACTCCGACT	23
rno-miR-155-5p	92	6.01262	224	12.4512	2.07085	1.05022	6.17055e-11	7.01807e-10	Up	TTAATGCTAATTGTGATAGGGGT	23
rno-miR-16-3p	0	0.001	5	0.27793	277.93	8.11858	0.0434081	0.160068	Up	ACCAATATTATTGTGCTGCTT	21
rno-miR-17-1-3p	10	0.653546	29	1.61199	2.46653	1.30248	0.00676413	0.0339646	Up	ACTGCAGTGAAGGCACTTGTGG	22
rno-miR-190a-3p	2	0.130709	12	0.667031	5.10317	2.35139	0.0136312	0.0618646	Up	ACTATATATCAAGCATATTCCT	22
rno-miR-190a-5p	17	1.11103	48	2.66812	2.40149	1.26393	0.00058704	0.00371923	Up	TGATATGTTTGATATATTAGGT	22
rno-miR-204-5p	69	4.50947	39	2.16785	0.480733	-1.05669	0.000508112	0.00326297	Down	TTCCCTTTGTCATCCTATGCCT	22
rno-miR-20b-5p	11	0.718901	28	1.55641	2.16498	1.11435	0.0176479	0.078583	Up	CAAAGTGCTCATAGTGCAGGTAG	23
rno-miR-212-3p	0	0.001	13	0.722617	722.617	9.49709	0.0002628	0.00172493	Up	TAACAGTCTCCAGTCACGGCCA	22
rno-miR-212-5p	3	0.196064	24	1.33406	6.80422	2.76643	9.19863e-05	0.000657842	Up	ACCTTGGCTCTAGACTGCTTACTG	24
rno-miR-214-5p	0	0.001	5	0.27793	277.93	8.11858	0.0434081	0.160068	Up	AGAGTTGTCATGTGTCT	17
rno-miR-223-5p	6	0.392128	42	2.33461	5.9537	2.57379	4.34059e-07	3.97817e-06	Up	CGTGTATTTGACAAGCTGAGTTG	23
rno-miR-27a-5p	76	4.96695	251	13.9521	2.80898	1.49005	4.4681e-19	6.39074e-18	Up	AGGGCTTAGCTGCTTGTGAGCA	22
rno-miR-293-3p	0	0.001	5	0.27793	277.93	8.11858	0.0434081	0.160068	Up	AGTGCCGCAAAGTTTGCAGTGT	22
rno-miR-3068-3p	75	4.9016	183	10.1722	2.07529	1.05331	3.21123e-09	3.40606e-08	Up	GGTGAATTGCAGTACTCCAACA	22
rno-miR-341	6	0.392128	1	0.0555859	0.141755	-2.81853	0.0489199	0.175591	Down	TCGGTCGATCGGTCGGTCGGT	21
rno-miR-342-5p	15	0.980319	4	0.222344	0.226807	-2.14046	0.00566563	0.0287546	Down	AGGGGTGCTATCTGTGATTGAG	22
rno-miR-345-5p	26	1.69922	71	3.9466	2.3226	1.21574	4.49135e-05	0.000333845	Up	TGCTGACCCCTAGTCCAGTGC	21
rno-miR-34a-3p	0	0.001	6	0.333516	333.516	8.38161	0.022926	0.0949216	Up	AATCAGCAAGTATACTGCCCTA	22
rno-miR-34a-5p	138	9.01894	489	27.1815	3.01383	1.5916	6.36734e-39	1.17858e-37	Up	TGGCAGTGTCTTAGCTGGTTGT	22
rno-miR-369-3p	1	0.0653546	8	0.444687	6.80422	2.76643	0.0335524	0.129809	Up	AATAATACATGGTTGATCTTT	21
rno-miR-433-3p	0	0.001	6	0.333516	333.516	8.38161	0.022926	0.0949216	Up	ATCATGATGGGCTCCTCGGTGT	22
rno-miR-450b-3p	16	1.04567	45	2.50137	2.39211	1.25828	0.00091689	0.00562042	Up	ATTGGGGACGCTTCGCATTCA	21
rno-miR-471-5p	0	0.001	9	0.500273	500.273	8.96657	0.00337753	0.0176154	Up	TACGTAGTATAGTGCTTTTCAC	22
rno-miR-505-5p	14	0.914964	5	0.27793	0.30376	-1.719	0.0219708	0.0947554	Down	GGGAGCCAGGAAGTATTGATGTT	23
rno-miR-541-5p	6	0.392128	25	1.38965	3.54387	1.82532	0.00161826	0.00920264	Up	AAGGGATTCTGATGTTGGTCACACT	25
rno-miR-6315	0	0.001	5	0.27793	277.93	8.11858	0.0434081	0.160068	Up	TCTGGACAGGACAGGCCCTGAGC	23
rno-miR-741-3p	5	0.326773	23	1.27848	3.91243	1.96806	0.00156262	0.00894007	Up	AAAGATGCCACGCTATGTAGAT	22
rno-miR-743a-3p	0	0.001	6	0.333516	333.516	8.38161	0.022926	0.0949216	Up	GAAAGACGCCAAACTGGGTAGA	22
rno-miR-743b-3p	0	0.001	5	0.27793	277.93	8.11858	0.0434081	0.160068	Up	GAAAGACACCATACTGAATAGA	22
rno-miR-7a-5p	2870	187.568	8533	474.315	2.52877	1.33843	0	0	Up	TGGAAGACTAGTGATTTTGTTGT	23
rno-miR-92a-1-5p	9	0.588191	33	1.83434	3.1186	1.6409	0.000675108	0.00422054	Up	AGGTTGGGATTTGTCGCAATGCT	23
rno-miR-98-3p	4	0.261418	0	0.001	0.00382529	-8.03022	0.0467791	0.1705	Down	CTATACAACTTACTACTTTCC	21

## Sheet: 36h vs 0h
miRNA_id	Sample_0h.counts	Sample_0h.TPM	Sample_36h.counts	Sample_36h.TPM	foldChange(Sample_36h.TPM/Sample_0h.TPM)	log2foldChange	P_value	padj(FDR)	Up_Down	Sequence	Length
rno-let-7f-1-3p	16	1.04567	46	2.50954	2.39993	1.26299	0.000416729	0.00224639	Up	CTATACAATCTATTGCCTTCC	21
rno-miR-1-3p	41	2.67954	7	0.381887	0.14252	-2.81077	8.03469e-08	6.31e-07	Down	TGGAATGTAAAGAAGTGTGTAT	22
rno-miR-106b-3p	311	20.3253	959	52.3185	2.57406	1.36405	4.35903e-66	1.16796e-64	Up	CCGCACTGTGGGTACTTGCTGC	22
rno-miR-1247-3p	4	0.261418	42	2.29132	8.76496	3.13175	1.3553e-08	1.14322e-07	Up	CGGGAACGTCGAGACTGGAGC	21
rno-miR-1247-5p	8	0.522837	101	5.51009	10.5388	3.39764	3.07925e-20	4.52451e-19	Up	ACCCGTCCCGTTCGTCCCCGGA	22
rno-miR-130a-5p	6	0.392128	46	2.50954	6.39982	2.67803	3.06839e-08	2.47372e-07	Up	GCTCTTTTCACATTGTGCTACT	22
rno-miR-130b-3p	0	0.001	5	0.272777	272.777	8.09158	0.0398637	0.13861	Up	CAGTGCAATGATGAAAGGGCAT	22
rno-miR-132-3p	9	0.588191	35	1.90944	3.24628	1.69879	0.000198582	0.00111671	Up	TAACAGTCTACAGCCATGGTCG	22
rno-miR-132-5p	6	0.392128	44	2.40043	6.12156	2.6139	8.93494e-08	6.95703e-07	Up	ACCGTGGCTTTCGATTGTTACT	22
rno-miR-135a-5p	0	0.001	10	0.545553	545.553	9.09158	0.00152593	0.00759629	Up	TATGGCTTTTTATTCCTATGTGA	23
rno-miR-138-5p	16	1.04567	5	0.272777	0.260862	-1.93864	0.00983847	0.0424779	Down	AGCTGGTGTTGTGAATCAGGCCG	23
rno-miR-141-3p	80	5.22837	27	1.47299	0.281731	-1.82761	1.79005e-08	1.45601e-07	Down	TAACACTGTCTGGTAAAGATGG	22
rno-miR-151-3p	1083	70.779	2908	158.647	2.24144	1.16442	5.68924e-159	2.35586e-157	Up	CTAGACTGAGGCTCCTTGAGG	21
rno-miR-152-5p	55	3.5945	181	9.87451	2.74711	1.45792	7.46402e-15	8.49965e-14	Up	AGGTTCTGTGATACACTCCGACT	23
rno-miR-15a-5p	19	1.24174	53	2.89143	2.32854	1.21942	0.000211436	0.00118171	Up	TAGCAGCACATAATGGTTT	19
rno-miR-15b-3p	105	6.86223	271	14.7845	2.15447	1.10733	2.64995e-15	3.13521e-14	Up	CGAATCATTATTTGCTGCTCTA	22
rno-miR-181b-1-3p	5	0.326773	17	0.92744	2.83818	1.50497	0.0183134	0.074149	Up	CTCACTGAACAATGAATGCAA	21
rno-miR-1956-5p	0	0.001	5	0.272777	272.777	8.09158	0.0398637	0.13861	Up	AGTCCAGGGCTGAGTCAGCGGA	22
rno-miR-19a-3p	57	3.72521	18	0.981996	0.263608	-1.92353	8.1548e-07	5.75893e-06	Down	TGTGCAAATCTATGCAAAACTGA	23
rno-miR-19b-3p	1591	103.979	879	47.9541	0.46119	-1.11657	5.83243e-61	1.5181e-59	Down	TGTGCAAATCCATGCAAAACTGA	23
rno-miR-1b	801	52.349	371	20.24	0.386636	-1.37095	3.46438e-45	7.89013e-44	Down	TGGAATGTAAAGAAGTATGTAT	22
rno-miR-21-3p	64	4.18269	161	8.78341	2.09994	1.07035	2.78691e-09	2.44122e-08	Up	CAACAGCAGTCGATGGGCTGTC	22
rno-miR-212-3p	0	0.001	15	0.81833	818.33	9.67654	5.84104e-05	0.000354746	Up	TAACAGTCTCCAGTCACGGCCA	22
rno-miR-223-5p	6	0.392128	37	2.01855	5.14768	2.36392	3.46977e-06	2.27407e-05	Up	CGTGTATTTGACAAGCTGAGTTG	23
rno-miR-224-5p	46	3.00631	15	0.81833	0.272204	-1.87724	1.40873e-05	8.85072e-05	Down	CAAGTCACTAGTGGTTCCGTTT	22
rno-miR-27a-5p	76	4.96695	250	13.6388	2.74592	1.45729	5.97859e-20	8.64523e-19	Up	AGGGCTTAGCTGCTTGTGAGCA	22
rno-miR-293-5p	245	16.0119	134	7.31041	0.456562	-1.13112	6.24656e-11	5.7481e-10	Down	ACTCAAACTGTGTGACACTTT	21
rno-miR-3074	9	0.588191	30	1.63666	2.78253	1.4764	0.00168359	0.00829052	Up	GATATCAGCTCAGTAGGCACCG	22
rno-miR-32-3p	9	0.588191	31	1.69121	2.87528	1.5237	0.00111046	0.00565153	Up	GCAATTTAGTGTGTGTGATATT	22
rno-miR-326-3p	192	12.5481	114	6.21931	0.495638	-1.01264	2.01339e-07	1.5285e-06	Down	CCTCTGGGCCCTTCCTCCAGT	21
rno-miR-340-3p	108	7.0583	273	14.8936	2.11008	1.0773	6.9437e-15	8.00723e-14	Up	TCCGTCTCAGTTACTTTATAGCC	23
rno-miR-3473	12	0.784255	42	2.29132	2.92165	1.54679	0.000117348	0.000676609	Up	TCTAGGGCTGGAGAGATGGCTA	22
rno-miR-34a-5p	138	9.01894	403	21.9858	2.43774	1.28554	1.1675e-26	2.08548e-25	Up	TGGCAGTGTCTTAGCTGGTTGT	22
rno-miR-3559-3p	325	21.2402	883	48.1723	2.26797	1.1814	1.67672e-50	4.12836e-49	Up	ATGTAGTACTGAGTCTGTCGTG	22
rno-miR-362-3p	332	21.6977	172	9.38351	0.432465	-1.20934	5.27662e-16	6.40933e-15	Down	AACACACCTGTTCAAGGATTCA	22
rno-miR-376b-3p	6	0.392128	0	0.001	0.00255019	-8.61518	0.0116213	0.0490138	Down	ATCATAGAGGAACATCCACTT	21
rno-miR-425-3p	2	0.130709	13	0.709219	5.42593	2.43987	0.00685742	0.0307739	Up	ATCGGGAATATCGTGTCCGCC	21
rno-miR-466c-5p	76	4.96695	184	10.0382	2.02099	1.01507	9.02825e-10	7.98518e-09	Up	TGTGATGTGTGTATGTACATG	21
rno-miR-484	23	1.50316	78	4.25531	2.83092	1.50127	2.20023e-07	1.65654e-06	Up	TCAGGCTCAGTCCCCTCCCGAT	22
rno-miR-6321	8	0.522837	1	0.0545553	0.104345	-3.26057	0.0151808	0.0631492	Down	TACTGCAGTGAGTTCTATGAAGC	23
rno-miR-6324	18	1.17638	51	2.78232	2.36515	1.24193	0.000234737	0.00129603	Up	TCAGTAGGCCAGACAGCAAGCAC	23
rno-miR-653-5p	5	0.326773	0	0.001	0.00306023	-8.35215	0.0242466	0.093201	Down	TTGAAACATTCTCTACTGAAC	21
rno-miR-671	44	2.8756	109	5.94653	2.06792	1.04818	1.49461e-06	1.01612e-05	Up	TCCGGTTCTCAGGGCTCCACC	21
rno-miR-92a-1-5p	9	0.588191	32	1.74577	2.96803	1.56951	0.000728089	0.0037474	Up	AGGTTGGGATTTGTCGCAATGCT	23
rno-miR-92b-3p	4	0.261418	17	0.92744	3.54772	1.82689	0.00776454	0.0343374	Up	TATTGCACTCGTCCCGGCCTCC	22
rno-miR-99b-3p	37	2.41812	98	5.34642	2.21098	1.14469	1.25093e-06	8.63332e-06	Up	CAAGCTCGTGTCTGTGGGTCCG	22

## Sheet: 72h vs 0h
miRNA_id	Sample_0h.counts	Sample_0h.TPM	Sample_72h.counts	Sample_72h.TPM	foldChange(Sample_72h.TPM/Sample_0h.TPM)	log2foldChange	P_value	padj(FDR)	Up_Down	Sequence	Length
rno-let-7f-2-3p	18	1.17638	8	0.444619	0.377954	-1.40372	0.0144775	0.0556053	Down	CTATACAGTCTACTGTCTTTC	21
rno-let-7i-5p	38925	2543.93	114818	6381.28	2.50844	1.32679	0	0	Up	TGAGGTAGTAGTTTGTGCTGTT	22
rno-miR-106b-3p	311	20.3253	1404	78.0306	3.83909	1.94076	3.61915e-123	8.87423e-122	Up	CCGCACTGTGGGTACTTGCTGC	22
rno-miR-1247-3p	4	0.261418	22	1.2227	4.67718	2.22564	0.00179692	0.00786465	Up	CGGGAACGTCGAGACTGGAGC	21
rno-miR-1247-5p	8	0.522837	48	2.66771	5.10238	2.35117	1.1539e-06	7.00527e-06	Up	ACCCGTCCCGTTCGTCCCCGGA	22
rno-miR-125b-5p	26022	1700.66	12670	704.165	0.414055	-1.27211	0	0	Down	TCCCTGAGACCCTAACTTGTGA	22
rno-miR-127-3p	77	5.0323	335	18.6184	3.69978	1.88744	1.46366e-29	1.62036e-28	Up	TCGGATCCGTCTGAGCTTGGCT	22
rno-miR-128-1-5p	0	0.001	6	0.333464	333.464	8.38139	0.0298181	0.101295	Up	CGGGGCCGTAGCACTGTCTGA	21
rno-miR-130a-5p	6	0.392128	31	1.7229	4.39372	2.13544	0.000265081	0.00129917	Up	GCTCTTTTCACATTGTGCTACT	22
rno-miR-130b-5p	9	0.588191	44	2.4454	4.1575	2.05571	1.95291e-05	0.000107467	Up	ACTCTTTCCCTGTTGCACTACT	22
rno-miR-132-3p	9	0.588191	45	2.50098	4.25198	2.08814	1.27276e-05	7.17169e-05	Up	TAACAGTCTACAGCCATGGTCG	22
rno-miR-132-5p	6	0.392128	24	1.33386	3.40159	1.76621	0.00507663	0.0206801	Up	ACCGTGGCTTTCGATTGTTACT	22
rno-miR-134-5p	2	0.130709	18	1.00039	7.65357	2.93613	0.00106545	0.00479708	Up	TGTGACTGGTTGACCAGAGGGG	22
rno-miR-138-5p	16	1.04567	7	0.389042	0.372049	-1.42644	0.0198898	0.0725439	Down	AGCTGGTGTTGTGAATCAGGCCG	23
rno-miR-140-5p	1505	98.3587	806	44.7953	0.455429	-1.1347	6.74357e-83	1.29504e-81	Down	CAGTGGTTTTACCCTATGGTAG	22
rno-miR-142-5p	374	24.4426	204	11.3378	0.463853	-1.10826	3.78353e-21	3.63296e-20	Down	CATAAAGTAGAAAGCACTACT	21
rno-miR-144-3p	75	4.9016	26	1.44501	0.294804	-1.76217	3.322e-09	2.33284e-08	Down	TACAGTATAGATGATGTACT	20
rno-miR-146b-5p	1157	75.6153	3353	186.351	2.46446	1.30127	3.14607e-161	8.70721e-160	Up	TGAGAACTGAATTCCATAGGCTGT	24
rno-miR-151-3p	1083	70.779	3649	202.802	2.86528	1.51868	8.14313e-223	3.06508e-221	Up	CTAGACTGAGGCTCCTTGAGG	21
rno-miR-152-5p	55	3.5945	161	8.94795	2.48934	1.31577	2.57727e-09	1.88001e-08	Up	AGGTTCTGTGATACACTCCGACT	23
rno-miR-15a-5p	19	1.24174	46	2.55656	2.05886	1.04184	0.00954338	0.0375746	Up	TAGCAGCACATAATGGTTT	19
rno-miR-15b-3p	105	6.86223	375	20.8415	3.03713	1.60271	2.39977e-26	2.50909e-25	Up	CGAATCATTATTTGCTGCTCTA	22
rno-miR-181c-5p	56	3.65986	19	1.05597	0.288528	-1.79322	2.4094e-07	1.52164e-06	Down	AACATTCAACCTGTCGGTGAGT	22
rno-miR-183-5p	389	25.4229	976	54.2435	2.13364	1.09332	1.42468e-36	1.76398e-35	Up	TATGGCACTGGTAGAATTCACT	22
rno-miR-184	86	5.6205	430	23.8983	4.25198	2.08814	9.77988e-43	1.29618e-41	Up	TGGACGGAGAACTGATAAGGGT	22
rno-miR-193a-3p	61	3.98663	29	1.61174	0.404287	-1.30655	1.64999e-05	9.24189e-05	Down	AACTGGCCTACAAAGTCCCAGT	22
rno-miR-194-5p	126741	8283.11	71380	3967.11	0.47894	-1.06208	0	0	Down	TGTAACAGCAACTCCATGTGGA	22
rno-miR-195-3p	179	11.6985	442	24.5652	2.09986	1.0703	7.44136e-17	6.60596e-16	Up	CCAATATTGGCTGTGCTGCTCCA	23
rno-miR-195-5p	990	64.7011	525	29.1781	0.450968	-1.1489	3.46111e-56	5.42817e-55	Down	TAGCAGCACAGAAATATTGGC	21
rno-miR-19a-3p	57	3.72521	31	1.7229	0.462497	-1.11249	0.000227612	0.00112728	Down	TGTGCAAATCTATGCAAAACTGA	23
rno-miR-19b-3p	1591	103.979	724	40.238	0.386981	-1.36966	1.15399e-115	2.71475e-114	Down	TGTGCAAATCCATGCAAAACTGA	23
rno-miR-20b-5p	11	0.718901	41	2.27867	3.16966	1.66433	0.000379828	0.00181431	Up	CAAAGTGCTCATAGTGCAGGTAG	23
rno-miR-212-5p	3	0.196064	18	1.00039	5.10238	2.35117	0.0037662	0.0156123	Up	ACCTTGGCTCTAGACTGCTTACTG	24
rno-miR-22-3p	110727	7236.52	61216	3402.22	0.470146	-1.08882	0	0	Down	AAGCTGCCAGTTGAAGAACTGT	22
rno-miR-223-5p	6	0.392128	51	2.83445	7.22837	2.85367	2.14124e-08	1.47073e-07	Up	CGTGTATTTGACAAGCTGAGTTG	23
rno-miR-25-3p	6816	445.457	16319	906.967	2.03604	1.02576	0	0	Up	CATTGCACTTGTCTCGGTCTGA	22
rno-miR-27a-5p	76	4.96695	305	16.9511	3.41278	1.77095	7.19121e-25	7.12308e-24	Up	AGGGCTTAGCTGCTTGTGAGCA	22
rno-miR-292-3p	4	0.261418	0	0.001	0.00382529	-8.03022	0.0375839	0.120294	Down	AAGTGCCGCCAGGTTTTGAGTGT	23
rno-miR-296-3p	1	0.0653546	8	0.444619	6.80318	2.76621	0.0454117	0.141031	Up	GAGGGTTGGGTGGAGGCTCTCC	22
rno-miR-29a-3p	33536	2191.73	17252	958.821	0.437472	-1.19274	0	0	Down	TAGCACCATCTGAAATCGGTTA	22
rno-miR-29a-5p	13	0.84961	0	0.001	0.00117701	-9.73066	2.93867e-05	0.000159843	Down	ACTGATTTCTTTTGGTGTTCAG	22
rno-miR-29c-3p	506	33.0694	220	12.227	0.369738	-1.43543	1.37361e-40	1.79523e-39	Down	TAGCACCATTTGAAATCGGTTA	22
rno-miR-300-3p	11	0.718901	28	1.55617	2.16465	1.11413	0.0340063	0.111888	Up	TATGCAAGGGCAAGCTCTCTTC	22
rno-miR-30b-5p	22236	1453.22	11998	666.817	0.458853	-1.12389	0	0	Down	TGTAAACATCCTACACTCAGCT	22
rno-miR-30e-5p	5766	376.835	2701	150.114	0.398356	-1.32787	0	0	Down	TGTAAACATCCTTGACTGGAAG	22
rno-miR-32-3p	9	0.588191	32	1.77848	3.02363	1.59628	0.00245382	0.0104482	Up	GCAATTTAGTGTGTGTGATATT	22
rno-miR-323-3p	0	0.001	7	0.389042	389.042	8.60378	0.016351	0.061545	Up	CACATTACACGGTCGACCTCT	21
rno-miR-331-3p	72	4.70553	40	2.22309	0.472443	-1.08179	4.97299e-05	0.000262898	Down	GCCCCTGGGCCTATCCTAGAA	21
rno-miR-338-3p	52	3.39844	24	1.33386	0.392491	-1.34927	4.6914e-05	0.00025083	Down	TCCAGCATCAGTGATTTTGTTGA	23
rno-miR-342-5p	15	0.980319	3	0.166732	0.170079	-2.55572	0.00111025	0.004975	Down	AGGGGTGCTATCTGTGATTGAG	22
rno-miR-3473	12	0.784255	73	4.05715	5.17325	2.37107	1.33434e-09	9.80948e-09	Up	TCTAGGGCTGGAGAGATGGCTA	22
rno-miR-34a-5p	138	9.01894	647	35.9586	3.98701	1.99531	7.52143e-60	1.19961e-58	Up	TGGCAGTGTCTTAGCTGGTTGT	22
rno-miR-3553	86	5.6205	261	14.5057	2.58086	1.36785	4.65254e-15	3.84039e-14	Up	CAGTGAATTCTACCAGTGCCATA	23
rno-miR-3559-3p	325	21.2402	873	48.519	2.2843	1.19175	9.66234e-38	1.2123e-36	Up	ATGTAGTACTGAGTCTGTCGTG	22
rno-miR-362-3p	332	21.6977	188	10.4485	0.48155	-1.05424	1.19443e-17	1.08073e-16	Down	AACACACCTGTTCAAGGATTCA	22
rno-miR-370-3p	1	0.0653546	8	0.444619	6.80318	2.76621	0.0454117	0.141031	Up	GCCTGCTGGGGTGGAACCTGGT	22
rno-miR-376b-3p	6	0.392128	0	0.001	0.00255019	-8.61518	0.00766638	0.0305681	Down	ATCATAGAGGAACATCCACTT	21
rno-miR-378a-5p	1953	127.638	1080	60.0235	0.470266	-1.08845	1.87215e-100	3.91487e-99	Down	CTCCTGACTCCAGGTCCTGTGT	22
rno-miR-379-3p	1	0.0653546	11	0.611351	9.35437	3.22564	0.00949107	0.0375256	Up	CTATGTAACATGGTCCACTAAC	22
rno-miR-379-5p	19	1.24174	73	4.05715	3.26731	1.70811	1.11176e-06	6.79326e-06	Up	TGGTAGACTATGGAACGTAGG	21
rno-miR-409b	4	0.261418	18	1.00039	3.82679	1.93613	0.0104749	0.0410705	Up	AGGGGTTCACCGAGCAACATTCG	23
rno-miR-449a-5p	8	0.522837	29	1.61174	3.08269	1.62419	0.00356895	0.0148601	Up	TGGCAGTGTATTGTTAGCTGGT	22
rno-miR-451-5p	359	23.4623	1774	98.5942	4.20224	2.07116	3.90309e-169	1.14775e-167	Up	AAACCGTTACCATTACTGAGTT	22
rno-miR-455-5p	651	42.5458	341	18.9519	0.445446	-1.16668	2.13117e-38	2.71004e-37	Down	TATGTGCCTTTGGACTACATCG	22
rno-miR-484	23	1.50316	84	4.6685	3.1058	1.63496	4.04616e-07	2.48852e-06	Up	TCAGGCTCAGTCCCCTCCCGAT	22
rno-miR-486	259	16.9268	1529	84.9778	5.0203	2.32777	3.06285e-169	9.29724e-168	Up	TCCTGTACTGAGCTGCCCCGAG	22
rno-miR-493-5p	1	0.0653546	8	0.444619	6.80318	2.76621	0.0454117	0.141031	Up	TTGTACATGGTAGGCTTTCATT	22
rno-miR-494-3p	4	0.261418	33	1.83405	7.01578	2.8106	9.52019e-06	5.39669e-05	Up	TGAAACATACACGGGAAACCTCT	23
rno-miR-497-3p	4	0.261418	0	0.001	0.00382529	-8.03022	0.0375839	0.120294	Down	CCAAACCACACTGTGGTGTTAGA	23
rno-miR-497-5p	1099	71.8247	515	28.6223	0.398503	-1.32734	6.57557e-77	1.16747e-75	Down	CAGCAGCACACTGTGGTTTGTA	22
rno-miR-500-3p	65	4.24805	30	1.66732	0.392491	-1.34927	5.24395e-06	3.02734e-05	Down	AATGCACCTGGGCAAGGGTTCA	22
rno-miR-541-5p	6	0.392128	49	2.72329	6.94491	2.79596	5.74587e-08	3.86204e-07	Up	AAGGGATTCTGATGTTGGTCACACT	25
rno-miR-582-5p	33	2.1567	18	1.00039	0.463853	-1.10826	0.00526028	0.0212512	Down	TACAGTTGTTCAACCAGTTACT	22
rno-miR-6321	8	0.522837	0	0.001	0.00191264	-9.03022	0.00156379	0.00690858	Down	TACTGCAGTGAGTTCTATGAAGC	23
rno-miR-671	44	2.8756	166	9.22584	3.20832	1.68182	2.79552e-13	2.19216e-12	Up	TCCGGTTCTCAGGGCTCCACC	21
rno-miR-672-5p	18	1.17638	48	2.66771	2.26773	1.18125	0.00321107	0.0134294	Up	TGAGGTTGGTGTACTGTGTGTGA	23
rno-miR-7a-1-3p	43	2.81025	25	1.38943	0.494417	-1.0162	0.00286282	0.0120803	Down	ACAACAAATCACAGTCTGCCAT	22
rno-miR-7a-5p	2870	187.568	8075	448.787	2.39267	1.25862	0	0	Up	TGGAAGACTAGTGATTTTGTTGT	23
rno-miR-802-5p	142	9.28035	76	4.22388	0.455142	-1.13561	3.18621e-09	2.2543e-08	Down	TCAGTAACAAAGATTCATCCT	21
rno-miR-92a-1-5p	9	0.588191	43	2.38983	4.06301	2.02255	2.98653e-05	0.000161513	Up	AGGTTGGGATTTGTCGCAATGCT	23
rno-miR-92b-3p	4	0.261418	16	0.889238	3.40159	1.76621	0.0242448	0.086418	Up	TATTGCACTCGTCCCGGCCTCC	22
rno-miR-99a-3p	4	0.261418	0	0.001	0.00382529	-8.03022	0.0375839	0.120294	Down	CAAGCTCGTTTCTATGGGTCTG	22
rno-miR-99b-3p	37	2.41812	165	9.17026	3.79231	1.92308	1.16701e-15	9.89328e-15	Up	CAAGCTCGTGTCTGTGGGTCCG	22
rno-miR-9a-3p	10	0.653546	0	0.001	0.00153011	-9.35215	0.000318983	0.0015393	Down	ATAAAGCTAGATAACCGAAAGT	22
