# Supplementary material for: Comprehensive analysis of lncRNA–miRNA–mRNA during proliferative phase of rat liver regeneration
Source: J Cell Physiol. 2019 Mar 27;234(10):18897–905. doi: 10.1002/jcp.28529 (PMC6617821; doi:10.1002/jcp.28529)
Supplement: Supplementary file 3 — Supporting information [file JCP-234-18897-s003.xlsx]

## Sheet: 12h vs oh
id	baseMean	baseMean_control_0h	baseMean_case_12h	foldChange	log2FoldChange	pval	padj	up_down	expression_0h	expression_12h	gene_id	Dbxref_GeneID	biotype	version	Havana_id	Havana_version	chromosome_position	gene_symbol
ENSRNOT00000000018	73.352	8.14068	138.563	17.0211	4.08925	0.0114664	0.417502	Up	0.126448	2.19338	ENSRNOG00000000017	297738	protein_coding	7			4:25435873:25446461:1	Steap1
ENSRNOT00000000181	397.328	677.712	116.944	0.172556	-2.53486	0.00808434	0.340904	Down	5.43922	0.937966	ENSRNOG00000000168	81660	protein_coding	4			3:114711562:114728410:-1	Gatm
ENSRNOT00000000256	73.7039	0	147.408	Inf	Inf	0.000133139	0.0217123	Up	0	3.52519	ENSRNOG00000000239	287561	protein_coding	4			10:69423086:69424979:1	Ccl7
ENSRNOT00000000434	3186.42	4930.2	1442.63	0.292611	-1.77294	0.0447206	0.841783	Down	49.3661	14.4632	ENSRNOG00000000386	171564	protein_coding	6			20:27103317:27117663:-1	Pbld1
ENSRNOT00000000595	190.452	332.75	48.1532	0.144713	-2.78874	0.0136289	0.459575	Down	2.71532	0.396187	ENSRNOG00000000501	361809	protein_coding	6			20:7762327:7786019:1	Zfp523
ENSRNOT00000000624	74.2837	148.567	0	0	#NAME?	0.000116291	0.0199086	Down	2.39457	2.07425e-09	ENSRNOG00000000517	294307	protein_coding	2			20:6211420:6219893:1	Kctd20
ENSRNOT00000000784	1304.63	2155.25	454.016	0.210656	-2.24704	0.00873667	0.357864	Down	8.59983	1.81495	ENSRNOG00000000633	309722	protein_coding	6			20:20638579:20713128:-1	Rhobtb1
ENSRNOT00000000792	20.6371	0	41.2742	Inf	Inf	0.0301934	0.706511	Up	0	0.261184	ENSRNOG00000000640	114090	protein_coding	4			20:22454463:22459025:-1	Egr2
ENSRNOT00000000889	105.165	29.51	180.82	6.12743	2.61528	0.0481346	0.865472	Up	0.277802	1.69343	ENSRNOG00000000700	304581	protein_coding	4			12:48598647:48605704:1	Tmem119
ENSRNOT00000000995	1120.2	1801.13	439.275	0.243889	-2.0357	0.0166872	0.515051	Down	54.2354	13.2348	ENSRNOG00000000768	29168	protein_coding	5	OTTRNOT00000002222	1	20:1876173:1878126:-1	Ubd
ENSRNOT00000001036	4162.48	7008.11	1316.84	0.187903	-2.41194	0.00936613	0.366413	Down	84.0627	15.8151	ENSRNOG00000000777	294228	protein_coding	7	OTTRNOT00000002958	1	20:3176107:3179818:1	RT1-S3
ENSRNOT00000001234	91.7764	22.3869	161.166	7.19912	2.84782	0.0415901	0.822119	Up	0.069978	0.506034	ENSRNOG00000000924	25648	protein_coding	5			12:8085525:8108972:1	Slc7a1
ENSRNOT00000001243	646.481	995.198	297.764	0.2992	-1.74082	0.0452273	0.842144	Down	8.37815	2.51259	ENSRNOG00000000937	288454	protein_coding	6			12:8725517:8741951:1	Slc46a3
ENSRNOT00000001360	6423.39	10287.8	2559	0.248742	-2.00728	0.0382211	0.787841	Down	124.884	31.0981	ENSRNOG00000001030	498545	protein_coding	3			15:58654913:58658153:1	Tsc22d1
ENSRNOT00000001421	18.1803	0	36.3606	Inf	Inf	0.0400894	0.801061	Up	2.88954e-07	1.35223	ENSRNOG00000001073	498179	protein_coding	6			12:37680699:37682964:-1	LOC100910427
ENSRNOT00000001581	360.22	146.532	573.908	3.9166	1.9696	0.0388454	0.795656	Up	1.80095	7.07662	ENSRNOG00000001192	288707	protein_coding	6			12:47667556:47687707:1	Gltp
ENSRNOT00000001699	5228.08	9006.65	1449.51	0.160938	-2.63542	0.00620558	0.29486	Down	97.9597	15.7911	ENSRNOG00000001261	89833	protein_coding	6			20:12806957:12820466:-1	Ftcd
ENSRNOT00000001874	128.498	244.22	12.7753	0.0523107	-4.25675	0.00171258	0.122844	Down	2.51966	0.134468	ENSRNOG00000001389	84021	protein_coding	2			12:22122953:22125091:1	Irs3
ENSRNOT00000001875	2790.14	5059.43	520.841	0.102945	-3.28006	0.000393057	0.0439829	Down	78.3854	8.08679	ENSRNOG00000001388	25044	protein_coding	4			12:41620393:41627741:-1	Sds
ENSRNOT00000001876	44.265	88.5299	0	0	#NAME?	0.00210517	0.143913	Down	1.6488	2.96694e-23	ENSRNOG00000001388		protein_coding	6			12:41620591:41625403:-1	Sds
ENSRNOT00000001916	2339.2	47.8265	4630.57	96.8202	6.59724	7.97263e-10	8.40484e-07	Up	0.314268	30.7194	ENSRNOG00000001414	24617	protein_coding	2			12:22641104:22651482:1	Serpine1
ENSRNOT00000001990	1204.02	11.1934	2396.85	214.13	7.74234	7.34752e-12	1.05122e-08	Up	0.150585	33.1991	ENSRNOG00000001466	100361492	protein_coding	5			1:258210344:258252448:1	LOC100361492
ENSRNOT00000002121	421.695	121.093	722.298	5.96484	2.57648	0.00665623	0.310056	Up	1.86368	11.1009	ENSRNOG00000001555	54230	protein_coding	3			11:16873646:16889201:-1	Btg3
ENSRNOT00000002223	61.5639	123.128	0	0	#NAME?	0.000376598	0.0426173	Down	0.946184	1.89107e-09	ENSRNOG00000001627	363767	protein_coding	8			11:46208075:46369577:-1	Abi3bp
ENSRNOT00000002259	226.562	375.489	77.6348	0.206756	-2.274	0.0321467	0.726748	Down	5.12643	1.06718	ENSRNOG00000001656	170847	protein_coding	2			11:35568182:35585390:1	Kcnj15
ENSRNOT00000002366	7911.38	13480	2342.8	0.173799	-2.52451	0.0132381	0.453923	Down	121.006	21.0572	ENSRNOG00000001736	117099	protein_coding	5			11:72578533:72614176:-1	Bdh1
ENSRNOT00000002410	9864.59	16380.1	3349.11	0.204462	-2.29009	0.0285432	0.690482	Down	107.212	21.9446	ENSRNOG00000001770	171142	protein_coding	4			11:82945104:82978364:1	Ehhadh
ENSRNOT00000002411	344.904	112.952	576.856	5.10709	2.3525	0.0158141	0.500618	Up	0.541416	2.7776	ENSRNOG00000001769	303882	protein_coding	7			11:71348727:71387992:-1	Tnk2
ENSRNOT00000002576	1577.64	2717.97	437.31	0.160896	-2.6358	0.00252966	0.163449	Down	25.2847	4.07417	ENSRNOG00000000281	680409	protein_coding	7			11:87058616:87075785:1	Prodh
ENSRNOT00000002579	2154.29	985.022	3323.55	3.37409	1.7545	0.0406546	0.807849	Up	19.0066	64.2027	ENSRNOG00000001884	360739	protein_coding	5			11:86890585:86898818:1	Ranbp1
ENSRNOT00000002695	746.306	1229.24	263.369	0.214253	-2.22261	0.0108127	0.403311	Down	9.77584	2.09408	ENSRNOG00000001963	286918	protein_coding	5			11:38035696:38059577:1	Mx2
ENSRNOT00000002728	2374.38	3937.04	811.726	0.206177	-2.27805	0.00944059	0.368606	Down	49.9792	10.3129	ENSRNOG00000001990	305264	protein_coding	2			14:22806132:22825444:1	Ugt2b10
ENSRNOT00000002869	94.0414	11.1934	176.889	15.803	3.98212	0.00692451	0.315357	Up	0.127882	1.95695	ENSRNOG00000002097	305302	protein_coding	5			14:36550340:36554580:-1	Rasl11b
ENSRNOT00000002936	163.375	14.2462	312.505	21.936	4.45523	0.00053014	0.0528994	Up	0.0959776	2.08414	ENSRNOG00000002159	305166	protein_coding	6			14:10343282:10395047:-1	Gpat3
ENSRNOT00000002984	28.4575	54.9496	1.96544	0.035768	-4.80519	0.047898	0.862645	Down	0.751001	0.0327768	ENSRNOG00000002192	289635	protein_coding	6	OTTRNOT00000001356	1	14:45982311:46030937:1	Rell1
ENSRNOT00000003076	642.132	196.394	1087.87	5.53922	2.46968	0.0056788	0.276755	Up	1.335	7.41572	ENSRNOG00000002258	360916	protein_coding	7			14:11095163:11166428:1	Tmem150c
ENSRNOT00000003173	104.954	189.271	20.6371	0.109035	-3.19714	0.0187922	0.555173	Down	2.34284	0.251817	ENSRNOG00000002292	79256	protein_coding	7			14:11256268:11274578:1	Hnrnpd
ENSRNOT00000003313	226.353	47.8265	404.88	8.4656	3.08161	0.00509402	0.258312	Up	0.224438	1.90476	ENSRNOG00000002418	81809	protein_coding	5			13:105039853:105141030:-1	Tgfb2
ENSRNOT00000003320	464.078	99.7233	828.432	8.3073	3.05438	0.0013825	0.106506	Up	0.558339	4.64634	ENSRNOG00000002403	63912	protein_coding	6			13:68949665:69101588:1	Fam129a
ENSRNOT00000003452	26.042	0	52.0841	Inf	Inf	0.0160629	0.503112	Up	0	0.183585	ENSRNOG00000002548	304913	protein_coding	7	OTTRNOT00000000225	1	13:77829382:77896697:-1	Tnn
ENSRNOT00000003472	94.7071	21.3693	168.045	7.86385	2.97524	0.0325562	0.731876	Up	0.0893979	0.699079	ENSRNOG00000002579	286894	protein_coding	7			14:17969219:18076907:-1	Parm1
ENSRNOT00000003633	2860.39	4427.51	1293.26	0.292096	-1.77549	0.0424399	0.822119	Down	34.0656	9.96436	ENSRNOG00000002636	81632	protein_coding	4			10:7093405:7200499:-1	Abat
ENSRNOT00000003686	222.475	50.8793	394.07	7.7452	2.9533	0.00714712	0.320261	Up	0.414749	3.24843	ENSRNOG00000002728	64022	protein_coding	7			14:18231860:18272484:1	Btc
ENSRNOT00000003774	434.512	66.143	802.881	12.1386	3.60153	0.000277542	0.0347227	Up	0.462303	5.59377	ENSRNOG00000002773	29480	protein_coding	2			13:88054817:88061108:-1	Rgs4
ENSRNOT00000003778	1109.66	239.133	1980.18	8.28067	3.04975	0.000574607	0.0564185	Up	5.2393	43.4627	ENSRNOG00000002802	81503	protein_coding	3			14:18743685:18745457:-1	Cxcl1
ENSRNOT00000003940	464.025	96.6706	831.38	8.60013	3.10436	0.00118248	0.096674	Up	2.26765	19.587	ENSRNOG00000002946	89829	protein_coding	3			10:106975178:106976040:-1	Socs3
ENSRNOT00000003966	286.087	64.1079	508.066	7.92517	2.98644	0.0040796	0.225275	Up	0.700871	5.58212	ENSRNOG00000002922	29316	protein_coding	3			10:48569555:48586365:1	Adora2b
ENSRNOT00000004026	580.287	228.957	931.617	4.06897	2.02466	0.0226398	0.605049	Up	0.741175	3.01332	ENSRNOG00000002930	302934	protein_coding	4			10:10644572:10690223:1	Ppl
ENSRNOT00000004187	31.447	0	62.894	Inf	Inf	0.00863766	0.354533	Up	0.00137499	1.20188	ENSRNOG00000003054		protein_coding	6			X:9436707:9467884:1	Cask
ENSRNOT00000004278	38.326	0	76.6521	Inf	Inf	0.00411635	0.225275	Up	1.03443e-05	1.97201	ENSRNOG00000003201		protein_coding	6			X:72074202:72077590:-1	Rps4x
ENSRNOT00000004305	2467.89	4118.17	817.622	0.19854	-2.3325	0.00816001	0.341332	Down	44.1022	8.76885	ENSRNOG00000003228	404280	protein_coding	5			X:13114569:13116743:-1	Mid1ip1
ENSRNOT00000004359	154.906	265.59	44.2223	0.166506	-2.58635	0.0284918	0.690248	Down	10.6436	1.77255	ENSRNOG00000003244	114097	protein_coding	2			10:35737664:35739625:-1	Ltc4s
ENSRNOT00000004391	711.122	294.082	1128.16	3.83621	1.93968	0.0252788	0.643372	Up	1.33461	5.12711	ENSRNOG00000003134		protein_coding	3			14:20479323:20920286:-1	Slc4a4
ENSRNOT00000004408	2341.74	683.817	3999.67	5.84903	2.5482	0.00402468	0.224553	Up	5.41441	31.7241	ENSRNOG00000003300	29619	protein_coding	3			13:50913180:50916982:-1	Btg2
ENSRNOT00000004713	112.222	11.1934	213.25	19.0513	4.25182	0.00267448	0.17115	Up	0.0419533	0.767074	ENSRNOG00000003538	66015	protein_coding	7			13:89622632:89634419:1	Adamts4
ENSRNOT00000004753	9761.26	19326	196.544	0.0101699	-6.61955	1.76502e-07	0.00010398	Down	91.9895	0.937212	ENSRNOG00000003463	78968	protein_coding	5			10:46570996:46582854:-1	Srebf1
ENSRNOT00000004842	880.43	138.392	1622.47	11.7238	3.55136	0.000100945	0.0178429	Up	2.91881	34.243	ENSRNOG00000003546	302965	protein_coding	5			10:12995904:12997930:-1	Tnfrsf12a
ENSRNOT00000004931	24.0766	0	48.1532	Inf	Inf	0.0201574	0.573845	Up	0	0.346995	ENSRNOG00000003698	501864	protein_coding	6			13:80928995:80968971:-1	Mroh9
ENSRNOT00000004992	26.9486	52.9144	0.982719	0.0185718	-5.75074	0.0328687	0.735599	Down	0.0692629	0.00120677	ENSRNOG00000003738	289369	protein_coding	7			13:106751625:107427329:1	Ush2a
ENSRNOT00000005005	3513.8	6487.11	540.495	0.0833184	-3.58522	0.000181772	0.0267712	Down	63.7569	5.32002	ENSRNOG00000003709	59113	protein_coding	6			13:93684437:93716227:1	Kmo
ENSRNOT00000005033	631.601	212.675	1050.53	4.93958	2.30439	0.00951875	0.370935	Up	2.666	13.1568	ENSRNOG00000003782	302640	protein_coding	5			X:43543070:43592200:-1	Acot9
ENSRNOT00000005085	323.823	1.01759	646.629	635.454	9.31164	1.22663e-09	1.22847e-06	Up	0.0156315	6.96446	ENSRNOG00000003745	25389	protein_coding	3			13:109817895:109849632:-1	Atf3
ENSRNOT00000005251	89.9536	2.03517	177.872	87.3991	6.44955	0.000304374	0.036734	Up	0.0362926	2.64142	ENSRNOG00000003895	54289	protein_coding	7			13:61066153:61070599:-1	Rgs1
ENSRNOT00000005286	1748.64	796.769	2700.51	3.38933	1.761	0.0380009	0.786075	Up	7.68682	26.0744	ENSRNOG00000003890	89825	protein_coding	7			7:54213319:54236625:1	Nap1l1
ENSRNOT00000005289	59.9633	1.01759	118.909	116.854	6.86856	0.00150587	0.11158	Up	0.00959498	1.04794	ENSRNOG00000003953	304759	protein_coding	7			13:44615553:44648620:1	Rab3gap1
ENSRNOT00000005296	27.5161	0	55.0322	Inf	Inf	0.0135592	0.459436	Up	2.4883e-05	0.634097	ENSRNOG00000003946		protein_coding	4			13:73671412:73704480:-1	Tor1aip1
ENSRNOT00000005331	391.697	33.5803	749.814	22.329	4.48085	2.21431e-05	0.00583588	Up	0.221792	4.9572	ENSRNOG00000003984	58812	protein_coding	5			X:134856726:134866210:-1	Apln
ENSRNOT00000005459	5516.08	9526.63	1505.53	0.158033	-2.6617	0.00611867	0.291802	Down	99.5691	15.7576	ENSRNOG00000004101	690745	protein_coding	5			13:102698546:102721218:-1	2018-03-01
ENSRNOT00000005476	193.665	319.522	67.8076	0.212216	-2.2364	0.04205	0.822119	Down	2.09725	0.444197	ENSRNOG00000004033	361324	protein_coding	8			18:41333551:41389510:-1	Sema6a
ENSRNOT00000005561	2366.22	3948.23	784.21	0.198623	-2.3319	0.00799351	0.340904	Down	31.0956	6.18024	ENSRNOG00000004089		protein_coding	6			7:94480396:94563001:-1	Enpp2
ENSRNOT00000005583	109.92	192.324	27.5161	0.143072	-2.80519	0.0329999	0.735818	Down	0.29312	0.0415811	ENSRNOG00000004171	117251	protein_coding	7			10:52351192:52710862:-1	Dnah9
ENSRNOT00000005604	2024.74	3690.78	358.692	0.097186	-3.36311	0.000217262	0.0294038	Down	21.524	2.09401	ENSRNOG00000004009	117522	protein_coding	5			X:134940615:134969996:1	Xpnpep2
ENSRNOT00000005641	1142.07	1930.36	353.779	0.183271	-2.44795	0.00457866	0.243911	Down	32.0102	5.86688	ENSRNOG00000004172	81530	protein_coding	6			10:82839153:82852660:-1	Pdk2
ENSRNOT00000005665	1008.64	1541.64	475.636	0.308526	-1.69654	0.0441203	0.836866	Down	5.65817	1.7485	ENSRNOG00000004147		protein_coding	6			10:98319487:98388637:-1	Abca8a
ENSRNOT00000005722	476.493	795.752	157.235	0.197593	-2.3394	0.0112106	0.412328	Down	10.3565	2.04924	ENSRNOG00000004328	314979	protein_coding	8			7:94795214:94995809:1	Deptor
ENSRNOT00000005726	228.281	74.2837	382.278	5.14618	2.3635	0.0262798	0.65963	Up	0.835408	4.29255	ENSRNOG00000004307	304884	protein_coding	4			13:74252405:74276964:-1	Tor3a
ENSRNOT00000005794	58.0024	116.005	0	0	#NAME?	0.000530843	0.0528994	Down	6.19601	2.74872e-07	ENSRNOG00000004316	299818	protein_coding	6			7:65005791:65008823:1	LOC100911956
ENSRNOT00000005825	3781.28	5866.38	1696.17	0.289135	-1.79019	0.0464354	0.852491	Down	92.0861	26.6536	ENSRNOG00000004292	500651	protein_coding	6			6:75540174:75551625:-1	Sptssa
ENSRNOT00000005829	3696.72	6208.29	1185.16	0.190899	-2.38911	0.00906123	0.361668	Down	66.3203	12.6785	ENSRNOG00000004400	25107	protein_coding	5			7:67341080:67345308:-1	Avpr1a
ENSRNOT00000005851	2692.63	4386.81	998.442	0.227601	-2.13542	0.01537	0.497131	Down	17.3416	3.95023	ENSRNOG00000004327	24311	protein_coding	6			14:91905919:91996774:-1	Ddc
ENSRNOT00000005863	974.021	1643.4	304.643	0.185373	-2.43149	0.00496658	0.255619	Down	10.8217	2.00568	ENSRNOG00000004377	313977	protein_coding	6			6:41799749:41870046:-1	Lpin1
ENSRNOT00000005894	61.3547	110.917	11.7926	0.10632	-3.23352	0.0485317	0.867841	Down	1.99301	0.219693	ENSRNOG00000004279		protein_coding	7			14:64686793:64739694:1	Adgra3
ENSRNOT00000005901	2208.6	3638.88	778.313	0.213888	-2.22507	0.0107145	0.402648	Down	42.4449	9.09474	ENSRNOG00000004466	296408	protein_coding	4			3:170354141:170362513:1	Fam210b
ENSRNOT00000005995	397.178	755.048	39.3087	0.0520612	-4.26365	4.17825e-05	0.00923054	Down	19.841	1.04717	ENSRNOG00000004517	24482	protein_coding	5			7:28412220:28485710:1	Igf1
ENSRNOT00000006004	7765.97	13482	2049.95	0.152051	-2.71737	0.00794834	0.340904	Down	123.089	18.7374	ENSRNOG00000004298	65135	protein_coding	3			7:78769807:78847974:-1	Dpys
ENSRNOT00000006087	9038.16	14632.9	3443.45	0.235323	-2.08729	0.0415712	0.822119	Down	71.4248	16.8313	ENSRNOG00000004332	24329	protein_coding	2			14:99919485:100098796:1	Egfr
ENSRNOT00000006128	1862.84	665.501	3060.19	4.59832	2.20111	0.0108075	0.403311	Up	7.53068	34.6648	ENSRNOG00000004359	314442	protein_coding	5			6:132771021:132797675:-1	Wars
ENSRNOT00000006143	40.7034	81.4068	0	0	#NAME?	0.0030432	0.185839	Down	0.69233	3.33566e-05	ENSRNOG00000004464		protein_coding	6			6:115576576:115616766:-1	Sel1l
ENSRNOT00000006144	99.7459	0	199.492	Inf	Inf	1.55427e-05	0.00444743	Up	0	1.27212	ENSRNOG00000004520	314523	protein_coding	6			6:144069077:144123596:-1	Wdr60
ENSRNOT00000006200	1152.64	482.335	1822.94	3.77941	1.91816	0.0235434	0.619454	Up	2.68003	10.1423	ENSRNOG00000004687	83580	protein_coding	3			3:142748674:142752325:-1	Thbd
ENSRNOT00000006217	169.926	281.871	57.9804	0.205698	-2.2814	0.045076	0.842144	Down	2.69157	0.551488	ENSRNOG00000004437	114495	protein_coding	6			10:98706960:98823287:1	Map2k6
ENSRNOT00000006284	260.529	436.544	84.5138	0.193597	-2.36887	0.0217643	0.592308	Down	4.81983	0.932557	ENSRNOG00000004503	314214	protein_coding	5			6:94824112:94834908:-1	L3hypdh
ENSRNOT00000006345	51.1885	5.08793	97.2892	19.1216	4.25713	0.0227231	0.605924	Up	0.0203975	0.433739	ENSRNOG00000024025		protein_coding	6			19:37852833:37866355:1	Nrn1l
ENSRNOT00000006389	634.267	999.269	269.265	0.269462	-1.89185	0.0306556	0.711508	Down	4.26583	1.14905	ENSRNOG00000004810	24654	protein_coding	6			3:128155117:128419545:1	Plcb1
ENSRNOT00000006403	181.803	0	363.606	Inf	Inf	8.81404e-08	5.88484e-05	Up	0	1.65633	ENSRNOG00000004496		protein_coding	7			6:42180894:42286970:1	Rock2
ENSRNOT00000006408	1983.41	905.651	3061.17	3.38008	1.75706	0.0394931	0.800654	Up	4.76626	16.1356	ENSRNOG00000004763	25528	protein_coding	6			3:122114754:122152477:1	Sirpa
ENSRNOT00000006720	77.7917	9.15827	146.425	15.9883	3.99894	0.0111241	0.411098	Up	0.140165	2.2292	ENSRNOG00000005059	100911917	protein_coding	4			3:4861753:4866833:-1	Med22
ENSRNOT00000006852	181.674	49.8617	313.487	6.28714	2.6524	0.0197064	0.568216	Up	0.224665	1.42483	ENSRNOG00000005141	498411	protein_coding	7			14:89194092:89208825:-1	Hus1
ENSRNOT00000006888	531.586	885.299	177.872	0.200917	-2.31532	0.0107364	0.402715	Down	12.3213	2.47906	ENSRNOG00000034190		protein_coding	7			6:138054662:138508753:-1	Ighm
ENSRNOT00000007002	569.961	142.462	997.459	7.00159	2.80768	0.00222621	0.149634	Up	0.749303	5.23934	ENSRNOG00000005248	305540	protein_coding	5			14:104581190:104612597:-1	Slc1a4
ENSRNOT00000007174	759.12	1346.27	171.976	0.127743	-2.96869	0.000944449	0.0815402	Down	11.0608	1.41819	ENSRNOG00000005250	114628	protein_coding	2			6:7935771:7961207:-1	Abcg5
ENSRNOT00000007351	417.549	165.866	669.231	4.03476	2.01248	0.0305777	0.711508	Up	3.95977	16.0117	ENSRNOG00000005556	680737	protein_coding	5			7:34478331:34485034:-1	Snrpf
ENSRNOT00000007367	3049.16	647.184	5451.14	8.42286	3.07431	0.000877065	0.0769342	Up	11.0801	93.4892	ENSRNOG00000005387	114488	protein_coding	6			X:15098904:15102340:1	Rbm3
ENSRNOT00000007427	649.729	209.623	1089.84	5.19904	2.37824	0.00744443	0.328441	Up	2.32438	12.0744	ENSRNOG00000005480	83807	protein_coding	8			4:165606819:165630118:-1	Ybx3
ENSRNOT00000007461	335.31	528.127	142.494	0.269811	-1.88998	0.0497989	0.876169	Down	1.60412	0.434074	ENSRNOG00000005278	366894	protein_coding	5			7:57253023:57679795:-1	Trhde
ENSRNOT00000007548	552.91	1011.48	94.341	0.0932703	-3.42244	0.000304436	0.036734	Down	7.33211	0.686083	ENSRNOG00000029478	299566	protein_coding	7			7:14486638:14515212:1	Cyp4f39
ENSRNOT00000007610	18.8253	37.6507	0	0	#NAME?	0.0358919	0.76318	Down	0.607326	0	ENSRNOG00000005790	362881	protein_coding	4			7:60305006:60309878:-1	RGD1306474
ENSRNOT00000007638	510.012	945.337	74.6866	0.0790053	-3.66191	0.000158221	0.0249541	Down	3.97529	0.314528	ENSRNOG00000005420	155192	protein_coding	7			6:7961413:7980708:1	Abcg8
ENSRNOT00000007640	431.772	709.257	154.287	0.217533	-2.20069	0.0181698	0.544008	Down	3.36664	0.730963	ENSRNOG00000005780	102554393	protein_coding	8			3:5519990:5558166:1	Adamts13
ENSRNOT00000007655	264.025	95.653	432.396	4.52047	2.17647	0.0332322	0.737358	Up	0.564726	2.54156	ENSRNOG00000005810	298784	protein_coding	7			6:22167919:22194250:1	Nlrc4
ENSRNOT00000007747	4492.13	953.477	8030.78	8.42262	3.07427	0.00139601	0.107134	Up	16.2657	137.144	ENSRNOG00000005825	25211	protein_coding	7			7:60335969:60341264:-1	Lyz2
ENSRNOT00000007769	317.685	589.182	46.1878	0.0783931	-3.67313	0.00048084	0.0483981	Down	8.00649	0.623127	ENSRNOG00000005730		protein_coding	6			5:12135250:12199283:-1	Pcmtd1
ENSRNOT00000007789	7642.22	2616.21	12668.2	4.8422	2.27566	0.0234251	0.619454	Up	49.4913	239.923	ENSRNOG00000005930	300691	protein_coding	5			8:52925175:52937972:-1	Nnmt
ENSRNOT00000007808	57.1546	9.15827	105.151	11.4815	3.52124	0.039722	0.801061	Up	0.114023	1.28372	ENSRNOG00000005888	296074	protein_coding	5			3:109969152:110021149:-1	Fsip1
ENSRNOT00000007825	11497.8	19816.5	3179.09	0.160427	-2.64001	0.0149968	0.489228	Down	241.704	38.8283	ENSRNOG00000005794	24777	protein_coding	3			6:104617730:104631355:-1	Slc10a1
ENSRNOT00000007866	19.8429	39.6858	0	0	#NAME?	0.0318959	0.722708	Down	0.750695	0.000491152	ENSRNOG00000005933		protein_coding	6			8:6140270:6203579:-1	Yap1
ENSRNOT00000007879	3749.71	6002.74	1496.68	0.249333	-2.00385	0.0267042	0.662807	Down	167.126	41.7343	ENSRNOG00000006019	289388	protein_coding	4			13:112004140:112005052:-1	G0s2
ENSRNOT00000007947	939.506	1464.31	414.707	0.283211	-1.82005	0.0318659	0.722708	Down	17.2569	4.89975	ENSRNOG00000005998	314280	protein_coding	7			6:104718512:104877980:1	Smoc1
ENSRNOT00000007968	68.7903	0	137.581	Inf	Inf	0.000207194	0.0290217	Up	1.91571e-11	6.16282	ENSRNOG00000005753	300284	protein_coding	7	OTTRNOT00000000572	1	X:115561358:115568217:1	Alg13
ENSRNOT00000007977	89.7761	20.3517	159.2	7.82246	2.96762	0.0361167	0.76634	Up	0.117888	0.927095	ENSRNOG00000006076	312052	protein_coding	5			4:25507463:25527087:1	Steap2
ENSRNOT00000008008	1935.49	861.895	3009.08	3.49124	1.80374	0.0345838	0.75153	Up	8.04069	28.1174	ENSRNOG00000021403	64373	protein_coding	3			6:33689127:33691301:-1	Rhob
ENSRNOT00000008018	3279.59	5120.49	1438.7	0.280969	-1.83152	0.0389955	0.795656	Down	47.4128	13.3354	ENSRNOG00000005987	81805	protein_coding	5			7:3098245:3102142:-1	Suox
ENSRNOT00000008212	73.7039	0	147.408	Inf	Inf	0.000133139	0.0217123	Up	2.33243e-05	3.83248	ENSRNOG00000006151	24618	protein_coding	2			4:109467272:109470510:1	Reg3b
ENSRNOT00000008416	402.328	682.8	121.857	0.178467	-2.48627	0.00909413	0.361668	Down	5.12936	0.916407	ENSRNOG00000006410	171026	protein_coding	5			6:99356509:99361909:1	Akap5
ENSRNOT00000008464	384.718	142.462	626.975	4.401	2.13783	0.024114	0.623229	Up	1.21686	5.34543	ENSRNOG00000006241	311059	protein_coding	4			3:46291914:46323976:1	2018-03-07
ENSRNOT00000008478	631.071	1013.51	248.628	0.245312	-2.02731	0.0211971	0.587246	Down	4.92877	1.21212	ENSRNOG00000006052	311642	protein_coding	4			3:162791355:162872831:-1	Sulf2
ENSRNOT00000008528	122.218	221.834	22.6025	0.10189	-3.29492	0.0115935	0.417904	Down	0.498407	0.0519954	ENSRNOG00000006378		protein_coding	8			3:111699087:111759714:1	Mga
ENSRNOT00000008613	129.719	0	259.438	Inf	Inf	1.85087e-06	0.000712939	Up	0	1.53758	ENSRNOG00000006367	500820	protein_coding	7			7:29435444:29477947:1	Slc5a8
ENSRNOT00000008614	706.961	1083.73	330.193	0.304683	-1.71462	0.0464763	0.852491	Down	4.21742	1.28587	ENSRNOG00000006403	192183	protein_coding	7			8:48094673:48157305:1	Pvrl1
ENSRNOT00000008705	531.159	0	1062.32	Inf	Inf	7.09755e-13	1.42164e-09	Up	0.000212102	9.04746	ENSRNOG00000006642	363476	protein_coding	7	OTTRNOT00000000779	1	X:68627329:68635593:1	Yipf6
ENSRNOT00000008719	97.324	2.03517	192.613	94.6421	6.56441	0.000180131	0.0267712	Up	0.00554398	0.49772	ENSRNOG00000006030	25613	protein_coding	5			4:49941304:50140762:1	Ptprz1
ENSRNOT00000008772	273.297	34.5979	511.996	14.7985	3.88738	0.000402894	0.0445336	Up	0.379417	5.64154	ENSRNOG00000006715	57301	protein_coding	4			8:132996649:133002201:-1	Ccr1
ENSRNOT00000008989	922.556	1450.06	395.053	0.272439	-1.87599	0.027357	0.670275	Down	4.89972	1.33623	ENSRNOG00000006649	24831	protein_coding	5			15:8890578:9086282:-1	Thrb
ENSRNOT00000009000	237.25	52.9144	421.586	7.96732	2.99409	0.00573447	0.27879	Up	0.268844	2.1547	ENSRNOG00000006094	25406	protein_coding	7			3:92696313:92783658:-1	Cd44
ENSRNOT00000009061	478.535	742.837	214.233	0.288398	-1.79387	0.0472781	0.859328	Down	23.1447	6.70279	ENSRNOG00000006924		protein_coding	6			5:137371874:137372524:-1	Tmem125
ENSRNOT00000009132	761.96	135.339	1388.58	10.26	3.35896	0.000237387	0.0316069	Up	0.539652	5.55175	ENSRNOG00000006526	296787	protein_coding	6			4:14318274:14490446:-1	Sema3c
ENSRNOT00000009221	1732.62	2758.67	706.575	0.256128	-1.96506	0.0213849	0.587571	Down	24.1931	6.20208	ENSRNOG00000007023	313843	protein_coding	6			6:2808841:2860744:1	Galm
ENSRNOT00000009228	558.138	255.414	860.862	3.37046	1.75294	0.047499	0.859401	Up	0.766966	2.58625	ENSRNOG00000006487	313128	protein_coding	6	OTTRNOT00000002063	1	5:47853818:47891127:1	Casp8ap2
ENSRNOT00000009299	271.565	449.773	93.3583	0.207568	-2.26835	0.0260413	0.655284	Down	3.15319	0.658237	ENSRNOG00000006990	84427	protein_coding	6			10:86399827:86409348:1	Grb7
ENSRNOT00000009448	300.412	11.1934	589.631	52.6765	5.71909	1.82811e-06	0.000712939	Up	0.261573	14.3528	ENSRNOG00000007159	24770	protein_coding	3			10:69412017:69413870:1	Ccl2
ENSRNOT00000009513	289.128	12.211	566.046	46.3553	5.53466	3.61324e-06	0.00129238	Up	0.119209	5.45734	ENSRNOG00000007254	500689	protein_coding	7			6:105364668:105399500:1	Ttc9
ENSRNOT00000009564	1521.61	680.764	2362.46	3.4703	1.79506	0.0338485	0.739626	Up	7.25357	25.1907	ENSRNOG00000007128	362214	protein_coding	5			3:122803772:122808558:1	Nop56
ENSRNOT00000009573	154.022	13.2286	294.816	22.2862	4.47808	0.000618823	0.0595915	Up	0.0670849	1.53082	ENSRNOG00000007243	286934	protein_coding	6			10:31813814:31848379:1	Havcr1
ENSRNOT00000009683	582.885	1154.96	10.8099	0.00935956	-6.73934	2.50348e-09	2.38784e-06	Down	21.0973	0.206034	ENSRNOG00000007229	117274	protein_coding	2			5:151776004:151779319:1	Nr0b2
ENSRNOT00000009838	1499.33	2305.85	692.817	0.300461	-1.73475	0.0398571	0.801061	Down	12.794	3.85057	ENSRNOG00000039745	498226	protein_coding	5			13:48575091:48596515:1	Pm20d1
ENSRNOT00000009840	299.312	119.057	479.567	4.02803	2.01007	0.0422315	0.822119	Up	1.24372	5.04063	ENSRNOG00000007319	246273	protein_coding	5			3:147813473:147819571:-1	Trib3
ENSRNOT00000009897	314.408	82.4244	546.392	6.629	2.72879	0.00679698	0.315357	Up	1.17921	7.80308	ENSRNOG00000007527	362545	protein_coding	6			5:116996652:117038882:-1	Tm2d1
ENSRNOT00000009973	18.3165	36.6331	0	0	#NAME?	0.0380561	0.786075	Down	0.419653	6.75299e-15	ENSRNOG00000007490	29695	protein_coding	3			5:48303366:48341571:1	Gabrr2
ENSRNOT00000010079	283.177	37.6507	528.703	14.0423	3.81171	0.000447942	0.0461395	Up	0.370597	5.19461	ENSRNOG00000007546	25612	protein_coding	4			4:33743364:33761163:-1	Asns
ENSRNOT00000010141	60.4372	0	120.874	Inf	Inf	0.000451604	0.0461395	Up	0	0.783779	ENSRNOG00000007454	287424	protein_coding	7			10:55712043:55735911:1	Aloxe3
ENSRNOT00000010151	41.2742	0	82.5484	Inf	Inf	0.00304011	0.185839	Up	0	0.891442	ENSRNOG00000007544	689932	protein_coding	5			4:98203958:98305173:-1	Il23r
ENSRNOT00000010238	125.111	247.273	2.94816	0.0119227	-6.39015	5.48437e-05	0.0110898	Down	1.34022	0.0172468	ENSRNOG00000007508	680883	protein_coding	4			4:151375572:151390263:-1	Lrtm2
ENSRNOT00000010242	387.05	622.762	151.339	0.243012	-2.0409	0.0305119	0.71147	Down	3.88206	0.943635	ENSRNOG00000007591	304785	protein_coding	5			13:48745860:48766283:1	Slc45a3
ENSRNOT00000010243	206.03	66.143	345.917	5.22983	2.38676	0.0286377	0.691101	Up	1.0467	5.48589	ENSRNOG00000033434	156117	protein_coding	5			8:2659871:2686160:1	Casp12
ENSRNOT00000010333	115.621	209.623	21.6198	0.103137	-3.27737	0.0134521	0.458127	Down	0.765401	0.0772385	ENSRNOG00000007657	298101	protein_coding	3			5:79055521:79170765:1	Col27a1
ENSRNOT00000010381	749.458	1441.92	56.9977	0.0395291	-4.66094	1.81207e-06	0.000712939	Down	14.0469	0.55388	ENSRNOG00000007529	246142	protein_coding	4			3:110306067:110324084:-1	Bmf
ENSRNOT00000010409	5631.11	9386.21	1876.01	0.199869	-2.32287	0.0156556	0.499037	Down	172.552	34.5409	ENSRNOG00000006331	171400	protein_coding	4			8:85259982:85285983:1	Elovl5
ENSRNOT00000010541	599.84	194.359	1005.32	5.1725	2.37086	0.0081557	0.341332	Up	0.91609	4.73564	ENSRNOG00000007564	289712	protein_coding	3			14:78213635:78253266:1	Evc
ENSRNOT00000010586	324.189	22.3869	625.992	27.9624	4.80542	1.65397e-05	0.00460124	Up	0.340666	9.55657	ENSRNOG00000007923	245918	protein_coding	4			6:26797126:26809129:1	Cgref1
ENSRNOT00000010639	3094.51	6162.5	26.5334	0.00430563	-7.85956	1.42592e-11	1.68007e-08	Down	80.8994	0.348831	ENSRNOG00000008050	362895	protein_coding	4			7:70807867:70815270:1	Stac3
ENSRNOT00000010688	546.031	237.097	854.965	3.60597	1.85039	0.0375506	0.784085	Up	0.931959	3.36005	ENSRNOG00000008113	500552	protein_coding	7			5:147403948:147412705:-1	RGD1561149
ENSRNOT00000010701	871.309	409.069	1333.55	3.25996	1.70485	0.0444275	0.840961	Up	2.42451	7.90309	ENSRNOG00000007584	192204	protein_coding	4			3:111877853:111941841:-1	Ehd4
ENSRNOT00000010760	3956.21	6268.32	1644.09	0.262285	-1.93079	0.0333543	0.738218	Down	100.649	26.4275	ENSRNOG00000007927	366792	protein_coding	4			7:3383879:3386522:-1	Mettl7b
ENSRNOT00000010898	389.42	617.674	161.166	0.260924	-1.9383	0.0390082	0.795656	Down	3.40236	0.890181	ENSRNOG00000007947	362378	protein_coding	7			4:89183768:89281222:-1	Fam13a
ENSRNOT00000010991	19.6544	0	39.3087	Inf	Inf	0.0338611	0.739626	Up	9.60599e-05	0.351197	ENSRNOG00000007926	29568	protein_coding	6			8:68055977:68282590:-1	Map2k5
ENSRNOT00000011163	813.269	319.522	1307.02	4.09054	2.03229	0.018229	0.544965	Up	2.56554	10.5011	ENSRNOG00000008450	100359539	protein_coding	3			19:25391700:25394229:1	LOC100359539
ENSRNOT00000011224	44.7563	88.5299	0.982719	0.0111004	-6.49324	0.0056694	0.276755	Down	0.96791	0.00888854	ENSRNOG00000008258		protein_coding	7			3:9865657:9936617:-1	Fnbp1
ENSRNOT00000011314	539.039	1.01759	1077.06	1058.45	10.0477	4.14721e-12	6.38989e-09	Up	0.0302534	61.2856	ENSRNOG00000008555	122772	protein_coding	7			5:16706082:16706909:-1	Rps20
ENSRNOT00000011432	6974.34	1691.23	12257.5	7.24767	2.85752	0.00476654	0.250516	Up	11.1399	80.8228	ENSRNOG00000008602	499991	protein_coding	6			4:23112686:23135354:-1	Steap4
ENSRNOT00000011521	622.579	230.992	1014.17	4.39048	2.13438	0.0158208	0.500618	Up	1.78643	7.85499	ENSRNOG00000008648	78947	protein_coding	4			4:113948514:113951847:1	Mogs
ENSRNOT00000011580	351.476	37.6507	665.301	17.6704	4.14326	9.00131e-05	0.0165409	Up	0.290285	5.0958	ENSRNOG00000008676	25314	protein_coding	6			4:169147243:169181966:1	Emp1
ENSRNOT00000011651	234.32	53.932	414.707	7.68945	2.94288	0.00664508	0.310056	Up	0.559402	4.26915	ENSRNOG00000008628	81024	protein_coding	5			4:34635506:34780193:-1	Ica1
ENSRNOT00000011694	80.8967	18.3165	143.477	7.83319	2.9696	0.04294	0.824629	Up	0.0893614	0.711127	ENSRNOG00000008759	298518	protein_coding	6			5:144031402:144051600:1	Csf3r
ENSRNOT00000011814	219.61	399.911	39.3087	0.0982937	-3.34676	0.00285209	0.180783	Down	3.04515	0.301684	ENSRNOG00000008117	311952	protein_coding	6			4:6297255:6330765:-1	Galnt11
ENSRNOT00000011904	185.047	17.2989	352.796	20.3941	4.35008	0.000436534	0.0458107	Up	0.147571	2.94338	ENSRNOG00000008697	81526	protein_coding	5			7:94375020:94383024:1	Nov
ENSRNOT00000011922	59.4067	111.934	6.87903	0.0614559	-4.0243	0.0205337	0.573845	Down	0.244574	0.0146579	ENSRNOG00000027341	117242	protein_coding	8			10:20844899:21265026:-1	Tenm2
ENSRNOT00000011945	1824.68	617.674	3031.69	4.90823	2.2952	0.00802465	0.340904	Up	5.43571	26.7188	ENSRNOG00000008816	113955	protein_coding	4			4:78694447:78715683:1	Gpnmb
ENSRNOT00000012022	191.243	321.557	60.9286	0.18948	-2.39988	0.0307013	0.711745	Down	2.30323	0.440575	ENSRNOG00000008825	81785	protein_coding	4			3:72447969:72457615:1	Ssrp1
ENSRNOT00000012056	256.633	438.579	74.6866	0.170292	-2.55392	0.0144081	0.476228	Down	3.42747	0.583982	ENSRNOG00000008829	282843	protein_coding	4			15:51859462:51890832:-1	Sorbs3
ENSRNOT00000012093	317.06	524.056	110.064	0.210024	-2.25137	0.0224955	0.604002	Down	7.30238	1.53367	ENSRNOG00000008989	290277	protein_coding	3			15:37543727:37663584:-1	Cryl1
ENSRNOT00000012154	3048.07	5028.91	1067.23	0.21222	-2.23637	0.0123145	0.435354	Down	54.1506	11.5011	ENSRNOG00000008798	303272	protein_coding	7			10:64952119:64964862:1	Pipox
ENSRNOT00000012212	1305.05	0	2610.1	Inf	Inf	2.29624e-16	2.29969e-12	Up	0	14.0668	ENSRNOG00000009031	25711	protein_coding	5			4:170659998:170740274:-1	Gucy2c
ENSRNOT00000012289	695.675	1256.72	134.632	0.10713	-3.22256	0.000428594	0.0458107	Down	4.62419	0.495362	ENSRNOG00000009239	613267	protein_coding	7			3:2288667:2302782:1	Entpd8
ENSRNOT00000012436	79.8804	159.761	0	0	#NAME?	7.11707e-05	0.013976	Down	1.72228	0	ENSRNOG00000009351	363707	protein_coding	6			10:105123857:105149971:-1	Srp68
ENSRNOT00000012463	254.242	12.211	496.273	40.6414	5.34488	1.10112e-05	0.00339315	Up	0.0551648	2.32219	ENSRNOG00000008936	313022	protein_coding	5			5:151436464:151448328:1	Map3k6
ENSRNOT00000012494	70.0171	14.2462	125.788	8.82959	3.14235	0.0435654	0.833444	Up	0.220269	1.99474	ENSRNOG00000009342	114091	protein_coding	6			3:6617751:6626284:-1	Fcnb
ENSRNOT00000012606	1525.57	711.292	2339.85	3.28958	1.7179	0.0418156	0.822119	Up	3.11709	10.266	ENSRNOG00000009076	296349	protein_coding	5			3:159995064:160013274:1	Ttpal
ENSRNOT00000012757	200.136	353.102	47.1705	0.133589	-2.90413	0.00969302	0.374809	Down	1.56293	0.208114	ENSRNOG00000009448	314297	protein_coding	6			6:107245820:107276755:1	Papln
ENSRNOT00000012819	11900.2	22051.1	1749.24	0.0793267	-3.65605	0.00133143	0.103769	Down	126.286	10.0288	ENSRNOG00000009488	25428	protein_coding	4			5:19358734:19368431:-1	Cyp7a1
ENSRNOT00000012842	1978.52	677.712	3279.33	4.83883	2.27466	0.00880317	0.359119	Up	15.0603	72.9058	ENSRNOG00000009530	498560	protein_coding	6			15:86153628:86198127:1	RGD1561252
ENSRNOT00000012960	37.3433	0	74.6866	Inf	Inf	0.00455806	0.243561	Up	0	0.881926	ENSRNOG00000042634	191570	protein_coding	3			6:127696252:127711212:-1	Serpina12
ENSRNOT00000013092	498.403	870.035	126.771	0.145708	-2.77885	0.00290278	0.182808	Down	8.97071	1.30574	ENSRNOG00000009795	29227	protein_coding	7			5:100439082:100647298:-1	Nfib
ENSRNOT00000013119	53.5582	0	107.116	Inf	Inf	0.000879577	0.0769342	Up	0	1.27815	ENSRNOG00000032832	117061	protein_coding	4			8:5734348:5742243:1	Mmp10
ENSRNOT00000013145	192.345	41.721	342.969	8.22053	3.03923	0.00776351	0.336587	Up	1.37812	11.4941	ENSRNOG00000009768	24604	protein_coding	6			4:79557854:79565097:1	LOC100912228
ENSRNOT00000013243	1861.15	853.754	2868.56	3.35993	1.74843	0.039823	0.801061	Up	8.4205	28.3113	ENSRNOG00000009850	363040	protein_coding	5			8:36264750:36314811:-1	St3gal4
ENSRNOT00000013260	688.498	1095.94	281.058	0.256454	-1.96323	0.0240608	0.623229	Down	4.47792	1.14912	ENSRNOG00000009837	679811	protein_coding	7			2:182897830:183031214:-1	LOC679811
ENSRNOT00000013322	827.239	303.24	1351.24	4.456	2.15575	0.0125541	0.440384	Up	4.40613	19.6439	ENSRNOG00000009712	114860	protein_coding	6			5:154310453:154314955:1	Gale
ENSRNOT00000013343	2089.24	457.913	3720.57	8.12506	3.02238	0.0007572	0.06839	Up	1.79498	14.602	ENSRNOG00000009949	295027	protein_coding	6			2:138819960:138833933:-1	Pcdh18
ENSRNOT00000013385	105.815	182.148	29.4816	0.161855	-2.62722	0.0466525	0.853379	Down	1.30438	0.207931	ENSRNOG00000009708	29407	protein_coding	5			5:169200287:169212170:-1	Tas1r1
ENSRNOT00000013515	2896.35	962.636	4830.06	5.01754	2.32698	0.00912988	0.361668	Up	8.22336	41.3298	ENSRNOG00000010134	192272	protein_coding	5			6:107460668:107467487:1	Acot2
ENSRNOT00000013516	454.111	91.5827	816.639	8.91696	3.15655	0.00104307	0.087784	Up	0.707433	6.33619	ENSRNOG00000009867	25717	protein_coding	5			6:109913757:109935533:-1	Tgfb3
ENSRNOT00000013536	92.515	8.14068	176.889	21.7291	4.44155	0.00360279	0.206774	Up	0.0464156	1.07343	ENSRNOG00000010181	362432	protein_coding	4			4:156253079:156264769:1	Clec4d
ENSRNOT00000013546	21.3693	42.7386	0	0	#NAME?	0.026631	0.662632	Down	0.216181	0.00134237	ENSRNOG00000010217		protein_coding	6			3:11207542:11248469:1	Prrc2b
ENSRNOT00000013639	439.105	104.811	773.4	7.37897	2.88342	0.0025567	0.164665	Up	0.524185	3.89326	ENSRNOG00000010244	287545	protein_coding	5			10:65742343:65766050:-1	Sarm1
ENSRNOT00000013745	496.138	106.846	885.43	8.28693	3.05084	0.00125145	0.0999198	Up	2.93381	24.3153	ENSRNOG00000010208	116510	protein_coding	7			X:1364786:1369384:-1	Timp1
ENSRNOT00000013851	382.777	86.4947	679.059	7.85087	2.97285	0.00247184	0.16023	Up	1.34986	10.658	ENSRNOG00000010224	308821	protein_coding	6			1:157646173:157660008:1	Rab30
ENSRNOT00000013899	1517.55	558.654	2476.45	4.43289	2.14825	0.0120842	0.429922	Up	4.21085	18.7038	ENSRNOG00000009963	313560	protein_coding	5			5:139475934:139505065:-1	Ctps1
ENSRNOT00000014022	286.913	513.881	59.9458	0.116653	-3.0997	0.00299504	0.185839	Down	1.51921	0.17673	ENSRNOG00000010161	310178	protein_coding	7			2:77868432:78071309:1	Myo10
ENSRNOT00000014034	249.458	421.28	77.6348	0.184283	-2.44001	0.0195858	0.568216	Down	7.76283	1.42885	ENSRNOG00000010325	24929	protein_coding	7			2:263895290:263975834:1	Ptger3
ENSRNOT00000014051	4884.7	7806.91	1962.49	0.251378	-1.99207	0.0326234	0.732174	Down	49.5942	12.4846	ENSRNOG00000010519	301264	protein_coding	3			9:19804079:19880346:-1	Cyp39a1
ENSRNOT00000014118	163.811	39.6858	287.937	7.2554	2.85906	0.0152873	0.496281	Up	0.307635	2.22127	ENSRNOG00000009681	83764	protein_coding	7			10:65304902:65329312:-1	Flot2
ENSRNOT00000014147	180.587	43.7562	317.418	7.25425	2.85883	0.0129088	0.44734	Up	0.276326	1.98929	ENSRNOG00000010392	112400	protein_coding	6			16:63837216:64057434:1	Nrg1
ENSRNOT00000014152	105.884	186.218	25.5507	0.137208	-2.86556	0.0318177	0.722708	Down	2.39989	0.333619	ENSRNOG00000010308	113984	protein_coding	3			1:131448737:131454689:-1	Nr2f2
ENSRNOT00000014191	658.979	1122.4	195.561	0.174235	-2.52089	0.00472217	0.249207	Down	9.86092	1.71625	ENSRNOG00000023828	680875	protein_coding	6			7:117180812:117187367:-1	LOC680875
ENSRNOT00000014216	1225.21	559.672	1890.75	3.37832	1.75631	0.0371268	0.781144	Up	11.9777	40.5228	ENSRNOG00000010645	83781	protein_coding	5			15:24153602:24165537:1	Lgals3
ENSRNOT00000014235	53920.2	101581	6258.94	0.0616149	-4.02058	0.0102184	0.38986	Down	563.164	34.7446	ENSRNOG00000010633	25288	protein_coding	3			16:48937456:48981980:-1	Acsl1
ENSRNOT00000014248	225.478	25.4396	425.517	16.7265	4.06407	0.000453794	0.0461395	Up	0.461937	7.87755	ENSRNOG00000010714		protein_coding	6			16:54153086:54188118:1	Fgl1
ENSRNOT00000014267	60.8982	112.952	8.84447	0.0783029	-3.67479	0.0291981	0.697065	Down	1.96125	0.157328	ENSRNOG00000010698	310218	protein_coding	5			2:88217188:88227479:1	Car1
ENSRNOT00000014496	3811.92	6880.91	742.935	0.10797	-3.21129	0.000723151	0.066348	Down	56.1075	6.06684	ENSRNOG00000010887	363016	protein_coding	6			8:13838572:13861212:-1	RGD1309534
ENSRNOT00000014559	93.4629	6.10551	180.82	29.6159	4.8883	0.00180387	0.127224	Up	0.0601086	1.68856	ENSRNOG00000010797	64536	protein_coding	5			2:45104305:45113131:1	Esm1
ENSRNOT00000014603	192.289	67.1606	317.418	4.72625	2.2407	0.042135	0.822119	Up	0.660239	3.13337	ENSRNOG00000010833	680308	protein_coding	5			4:115004448:115015965:-1	Mthfd2
ENSRNOT00000014701	1176.48	95.653	2257.3	23.5989	4.56065	1.65465e-06	0.00067638	Up	2.90597	68.7873	ENSRNOG00000010805	79451	protein_coding	7			2:93792601:93797305:1	Fabp4
ENSRNOT00000014934	930.815	268.642	1592.99	5.92977	2.56798	0.00322732	0.190127	Up	4.39038	26.0178	ENSRNOG00000011078	84596	protein_coding	4			5:165405168:165408320:1	Srm
ENSRNOT00000015015	122.166	218.781	25.5507	0.116787	-3.09805	0.0165298	0.511735	Down	1.87433	0.220172	ENSRNOG00000011241	300947	protein_coding	6			8:104106740:104176446:1	Tfdp2
ENSRNOT00000015035	19.3341	38.6682	0	0	#NAME?	0.0338436	0.739626	Down	0.862469	0	ENSRNOG00000011177	50683	protein_coding	4			15:52211544:52214616:-1	Sftpc
ENSRNOT00000015081	31.5103	61.0551	1.96544	0.0321912	-4.95719	0.0357189	0.762739	Down	1.10589	0.0393172	ENSRNOG00000010695	79429	protein_coding	4			2:179952227:180126897:1	Pdgfc
ENSRNOT00000015189	10366	18054	2677.91	0.148328	-2.75314	0.0102778	0.390099	Down	284.277	42.2119	ENSRNOG00000011269	65185	protein_coding	4			9:4931028:4978892:-1	Sult1c3
ENSRNOT00000015199	63.5771	11.1934	115.961	10.3597	3.37291	0.0388178	0.795656	Up	0.350441	3.73705	ENSRNOG00000011406	116637	protein_coding	3	OTTRNOT00000000682	1	10:70884531:70886355:1	Ccl4
ENSRNOT00000015281	765.741	1302.51	228.973	0.175794	-2.50804	0.00436838	0.237124	Down	12.0388	2.11703	ENSRNOG00000011497	298079	protein_coding	4			5:61382351:61387358:1	Aldh1b1
ENSRNOT00000015308	559.946	246.256	873.637	3.54768	1.82688	0.039262	0.797904	Up	2.72968	9.67895	ENSRNOG00000011398	314462	protein_coding	3			6:136150791:136156781:1	LOC103692719
ENSRNOT00000015316	333.262	638.026	28.4988	0.0446672	-4.48464	3.79014e-05	0.00872605	Down	11.6901	0.526622	ENSRNOG00000011250	368066	protein_coding	6			4:85381889:85386231:-1	Inmt
ENSRNOT00000015351	409.651	20.3517	798.95	39.2572	5.29488	1.40826e-06	0.000587655	Up	0.785441	30.7395	ENSRNOG00000011483	94195	protein_coding	5			2:190097554:190100276:-1	S100a9
ENSRNOT00000015363	206.204	391.77	20.6371	0.0526765	-4.2467	0.000381614	0.0429423	Down	1.53392	0.0792625	ENSRNOG00000011300		protein_coding	7			18:3861539:3940823:1	Lama3
ENSRNOT00000015473	404.298	23.4045	785.192	33.5488	5.06819	3.04487e-06	0.00115073	Up	1.28005	42.3304	ENSRNOG00000011557	116547	protein_coding	3			2:190073815:190074354:1	S100a8
ENSRNOT00000015566	87.7771	161.796	13.7581	0.0850334	-3.55583	0.0155839	0.498636	Down	0.796797	0.067848	ENSRNOG00000011161	308028	protein_coding	5			1:24003625:24056373:-1	Slc2a12
ENSRNOT00000015612	738.392	136.356	1340.43	9.83033	3.29724	0.000307244	0.0368509	Up	5.87177	57.7062	ENSRNOG00000011647	85247	protein_coding	5			2:190007216:190008511:1	S100a6
ENSRNOT00000015667	3951.7	6263.24	1640.16	0.261871	-1.93307	0.0331372	0.736668	Down	35.5704	9.32575	ENSRNOG00000045949	100911581	protein_coding	7			5:134852875:134871775:-1	Faah
ENSRNOT00000015724	1175.48	1901.87	449.102	0.236138	-2.0823	0.0144847	0.477972	Down	16.4457	3.89104	ENSRNOG00000011635	192257	protein_coding	7			19:85606:100424:1	Ces2e
ENSRNOT00000015756	4142.7	1465.32	6820.07	4.65431	2.21857	0.0160225	0.503112	Up	53.1088	247.487	ENSRNOG00000011817	361923	protein_coding	6			2:115362799:115364729:1	Rpl22l1
ENSRNOT00000015767	1593.26	2998.82	187.699	0.062591	-3.9979	1.65284e-05	0.00460124	Down	18.9299	1.18813	ENSRNOG00000022268	362972	protein_coding	7			7:125034764:125055976:1	Pnpla3
ENSRNOT00000015776	399.07	635.991	162.149	0.254954	-1.97169	0.0351944	0.755568	Down	10.5569	2.70172	ENSRNOG00000011794	298559	protein_coding	6			5:154598758:154634686:1	Tcea3
ENSRNOT00000015810	5914.82	9540.88	2288.75	0.239889	-2.05956	0.031701	0.722708	Down	93.2329	22.3889	ENSRNOG00000011361	29573	protein_coding	5			8:48716939:48723021:1	Slc37a4
ENSRNOT00000015888	457.403	771.33	143.477	0.186012	-2.42653	0.00917581	0.361794	Down	5.62083	1.04684	ENSRNOG00000011446	301057	protein_coding	7			8:127735258:127753349:1	Vill
ENSRNOT00000015918	491.071	69.1958	912.946	13.1937	3.72177	0.000141409	0.0224795	Up	0.32137	4.2669	ENSRNOG00000011517	316256	protein_coding	5			9:20546159:20621051:-1	Tnfrsf21
ENSRNOT00000015958	224.614	61.0551	388.174	6.35776	2.66852	0.0136019	0.459436	Up	1.9012	12.0708	ENSRNOG00000011821	24615	protein_coding	4			2:189997129:189999604:1	S100a4
ENSRNOT00000015961	1129.81	1845.9	413.725	0.224132	-2.15758	0.0115323	0.41767	Down	21.529	4.83749	ENSRNOG00000011019	29347	protein_coding	6			5:134331929:134348995:-1	LOC100911581
ENSRNOT00000016012	78.8093	11.1934	146.425	13.0813	3.70944	0.0160755	0.503112	Up	0.121333	1.57726	ENSRNOG00000012019	310508	protein_coding	5			2:166226754:166255302:-1	B3galnt1
ENSRNOT00000016013	114.487	0	228.973	Inf	Inf	5.23959e-06	0.00172047	Up	2.18943e-05	3.02973	ENSRNOG00000046192	298426	protein_coding	6			5:134886497:134905588:-1	Nsun4
ENSRNOT00000016036	2377.06	3950.27	803.864	0.203496	-2.29693	0.00891834	0.361543	Down	14.8805	3.03172	ENSRNOG00000011696	81680	protein_coding	4			2:56426367:56489415:1	Lifr
ENSRNOT00000016138	111.216	210.64	11.7926	0.0559847	-4.15882	0.00318357	0.189061	Down	4.66659	0.254549	ENSRNOG00000012040	361206	protein_coding	6			17:8570472:8607494:-1	Slc25a48
ENSRNOT00000016152	3058.65	828.314	5288.99	6.38525	2.67474	0.0032532	0.19109	Up	5.26617	33.6799	ENSRNOG00000012067	499322	protein_coding	6			1:229003961:229019527:1	Fam111a
ENSRNOT00000016164	1059.94	406.016	1713.86	4.22116	2.07764	0.0147989	0.484247	Up	1.57118	6.64371	ENSRNOG00000012036	116548	protein_coding	7			1:236031988:236313858:1	Pcsk5
ENSRNOT00000016205	6597.71	11113	2082.38	0.187382	-2.41595	0.014337	0.474662	Down	111.437	20.9099	ENSRNOG00000011573	60356	protein_coding	6			7:143781781:143793970:-1	Csad
ENSRNOT00000016222	294.896	62.0727	527.72	8.50164	3.08774	0.00293932	0.18341	Up	0.780519	6.69785	ENSRNOG00000011820	56780	protein_coding	5			8:112847499:112884062:-1	Acpp
ENSRNOT00000016262	802.919	288.994	1316.84	4.55664	2.18797	0.0115521	0.41767	Up	1.17715	5.36245	ENSRNOG00000011677		protein_coding	7			9:60039297:60070552:1	Slc39a10
ENSRNOT00000016390	5566.96	9169.46	1964.45	0.214239	-2.22271	0.020088	0.573845	Down	69.7017	14.9545	ENSRNOG00000012216	116487	protein_coding	7			17:8400146:8429338:-1	Tgfbi
ENSRNOT00000016454	3878.78	7083.41	674.145	0.0951724	-3.39331	0.000404649	0.0445336	Down	111.973	10.6659	ENSRNOG00000012142	293779	protein_coding	5			1:229066045:229080410:1	Glyat
ENSRNOT00000016468	60.0853	8.14068	112.03	13.7617	3.78259	0.0267023	0.662807	Up	0.0442976	0.62579	ENSRNOG00000012184	305493	protein_coding	5			14:85957730:85968037:-1	Urgcp
ENSRNOT00000016540	31843.4	55147	8539.83	0.154856	-2.691	0.0383327	0.7883	Down	908.514	140.86	ENSRNOG00000012404	25357	protein_coding	6			1:162381253:162385575:-1	Thrsp
ENSRNOT00000016541	28.9902	0	57.9804	Inf	Inf	0.0114404	0.417502	Up	0	0.608297	ENSRNOG00000012280	689388	protein_coding	4			2:158097843:158103653:1	Ptx3
ENSRNOT00000016543	688.933	203.517	1174.35	5.77027	2.52864	0.00444185	0.239168	Up	1.12446	6.50156	ENSRNOG00000012181	24539	protein_coding	3			16:22537056:22561496:-1	Lpl
ENSRNOT00000016555	20.8605	41.721	0	0	#NAME?	0.0282888	0.688486	Down	0.266106	0.000744158	ENSRNOG00000012273		protein_coding	5			15:52292765:52317219:-1	Dmtn
ENSRNOT00000016593	2119.04	3573.76	664.318	0.185888	-2.4275	0.00561029	0.274753	Down	37.0218	6.8895	ENSRNOG00000012387	171179	protein_coding	6			1:229519506:229552842:1	Glyatl2
ENSRNOT00000016621	186.207	314.434	57.9804	0.184396	-2.43912	0.029379	0.69918	Down	2.12046	0.393935	ENSRNOG00000012427	361954	protein_coding	6			2:157869392:158156150:-1	Veph1
ENSRNOT00000016629	358.697	573.918	143.477	0.249995	-2.00003	0.0362226	0.767766	Down	3.58264	0.898919	ENSRNOG00000012363	305835	protein_coding	5			15:24942218:25083931:1	Peli2
ENSRNOT00000016688	22.3869	44.7737	0	0	#NAME?	0.0235968	0.619454	Down	0.37647	1.36832e-15	ENSRNOG00000012196	114104	protein_coding	4			1:250559467:250630677:-1	Asah2
ENSRNOT00000016740	1041.22	1751.26	331.176	0.189107	-2.40273	0.00536415	0.265294	Down	7.41232	1.40564	ENSRNOG00000011931	361745	protein_coding	5			1:244630377:244782706:1	Smarca2
ENSRNOT00000016891	3303.23	6356.85	249.611	0.0392664	-4.67056	3.14917e-06	0.00116811	Down	40.8304	1.607	ENSRNOG00000046357	29646	protein_coding	6			2:243701962:243721816:1	Adh4
ENSRNOT00000016912	3417.51	5426.78	1408.24	0.259497	-1.94621	0.0294995	0.69926	Down	16.9079	4.39445	ENSRNOG00000026177		protein_coding	7			4:68849033:68996961:1	Mgam
ENSRNOT00000016930	237.755	397.876	77.6348	0.195123	-2.35754	0.0251845	0.642224	Down	4.78266	0.939503	ENSRNOG00000012665	499330	protein_coding	4			1:234721974:234749447:-1	Nmrk1
ENSRNOT00000017181	177.238	20.3517	334.124	16.4175	4.03716	0.00101238	0.0858714	Up	0.212594	3.49383	ENSRNOG00000012886	366960	protein_coding	4			7:120580743:120592095:1	Maff
ENSRNOT00000017226	233.403	86.4947	380.312	4.39694	2.1365	0.041684	0.822119	Up	0.778857	3.41638	ENSRNOG00000012860	291946	protein_coding	6			19:34041219:34057159:1	Tmem184c
ENSRNOT00000017334	844.532	394.823	1294.24	3.27803	1.71283	0.0438657	0.835503	Up	4.38773	14.3828	ENSRNOG00000012828	312706	protein_coding	5			4:157222385:157230647:-1	Emg1
ENSRNOT00000017448	600.813	279.836	921.79	3.29404	1.71986	0.049567	0.875508	Up	0.91305	3.01331	ENSRNOG00000012982	310544	protein_coding	6			2:181331464:181367244:1	Map9
ENSRNOT00000017536	85.6373	151.62	19.6544	0.129629	-2.94754	0.040094	0.801061	Down	0.542225	0.068986	ENSRNOG00000013072	312213	protein_coding	5			4:59445767:59809321:-1	Plxna4
ENSRNOT00000017624	138.804	42.7386	234.87	5.4955	2.45825	0.0422807	0.822119	Up	0.114126	0.625435	ENSRNOG00000012802	306451	protein_coding	6			16:46731403:46926245:1	Tenm3
ENSRNOT00000017675	2839.21	4998.38	680.041	0.136052	-2.87777	0.00157782	0.115776	Down	104.043	14.1703	ENSRNOG00000013004	192242	protein_coding	7			4:65110746:65141728:1	Akr1d1
ENSRNOT00000017727	34.9388	3.05276	66.8249	21.89	4.4522	0.041731	0.822119	Up	0.0133268	0.32058	ENSRNOG00000010617	315174	protein_coding	5			7:124501988:124620703:-1	Scube1
ENSRNOT00000017746	18.6717	0	37.3433	Inf	Inf	0.0379029	0.786075	Up	1.32985e-06	0.592986	ENSRNOG00000013170	252963	protein_coding	6			X:122724129:122781479:1	LOC100360218
ENSRNOT00000017805	1735.23	702.134	2768.32	3.94272	1.97919	0.0205415	0.573845	Up	4.3175	17.031	ENSRNOG00000013313	294930	protein_coding	6			2:112868662:112933675:1	Nceh1
ENSRNOT00000018003	524.083	963.653	84.5138	0.0877015	-3.51126	0.000249119	0.0320903	Down	7.80854	0.6884	ENSRNOG00000013419	300723	protein_coding	5			8:59507990:59529366:1	Hykk
ENSRNOT00000018064	34.8865	0	69.773	Inf	Inf	0.00590759	0.284445	Up	1.36547e-07	1.15347	ENSRNOG00000013166	84426	protein_coding	5			5:155649217:155668057:1	Wnt4
ENSRNOT00000018118	108.991	23.4045	194.578	8.31373	3.0555	0.0222243	0.598354	Up	0.808242	6.85078	ENSRNOG00000013536	64465	protein_coding	5			5:155693116:155709215:-1	Cdc42
ENSRNOT00000018221	4052.8	6514.58	1591.02	0.244225	-2.03372	0.0259084	0.652761	Down	61.5297	15.0489	ENSRNOG00000013439	365466	protein_coding	7			1:263733519:263762785:-1	Cpn1
ENSRNOT00000018252	1097.83	1785.86	409.794	0.229465	-2.12365	0.0128185	0.447307	Down	33.2562	7.63656	ENSRNOG00000013090	291005	protein_coding	7			17:13391467:13393243:-1	Gadd45g
ENSRNOT00000018343	5324.42	8693.23	1955.61	0.224958	-2.15227	0.0231903	0.615234	Down	118.739	26.7384	ENSRNOG00000013409	29739	protein_coding	4			2:225827504:225847874:1	Gclm
ENSRNOT00000018394	579.843	891.405	268.282	0.300966	-1.73233	0.0489247	0.870461	Down	9.66948	2.91102	ENSRNOG00000013728	303612	protein_coding	4			10:94968836:94979259:-1	Polg2
ENSRNOT00000018603	1401.62	617.674	2185.57	3.53838	1.82309	0.0310353	0.715898	Up	9.26109	32.7986	ENSRNOG00000013889	300888	protein_coding	5			8:97075160:97083120:-1	Tmed3
ENSRNOT00000018628	19.8429	39.6858	0	0	#NAME?	0.0318959	0.722708	Down	0.0983779	4.18766e-11	ENSRNOG00000013917	310448	protein_coding	5			2:149535484:149564113:-1	Igsf10
ENSRNOT00000018688	1299.51	393.805	2205.22	5.59977	2.48537	0.00405429	0.224951	Up	4.4164	24.7434	ENSRNOG00000013663	308602	protein_coding	6			1:103172987:103177417:1	Tmem86a
ENSRNOT00000018691	28.9663	55.9672	1.96544	0.0351177	-4.83166	0.0456033	0.842651	Down	1.14888	0.0394415	ENSRNOG00000013604		protein_coding	6			7:12516357:12518684:-1	Gpx4
ENSRNOT00000018776	19841	137.374	39544.6	287.861	8.16923	6.95788e-08	4.80573e-05	Up	3.1276	903.957	ENSRNOG00000013973	170496	protein_coding	5			3:11414186:11417546:-1	Lcn2
ENSRNOT00000018795	9001.62	16687.4	1315.86	0.0788536	-3.66468	0.000785608	0.0702488	Down	267.108	21.0864	ENSRNOG00000013982	79243	protein_coding	3			19:50246402:50317891:1	Hsd17b2
ENSRNOT00000018990	998.863	1860.15	137.581	0.0739623	-3.75707	4.19394e-05	0.00923054	Down	10.0643	0.743938	ENSRNOG00000013925	85431	protein_coding	6			1:150797084:150976194:1	Nox4
ENSRNOT00000019062	545.721	190.288	901.153	4.73572	2.24358	0.012887	0.44734	Up	2.26182	10.7378	ENSRNOG00000014142	316290	protein_coding	6			9:29634179:29647903:-1	Ogfrl1
ENSRNOT00000019109	36.378	1.01759	71.7385	70.4987	6.13953	0.0132574	0.453923	Up	0.0218641	1.10592	ENSRNOG00000014269	29385	protein_coding	2	OTTRNOT00000002317	1	9:81427730:81434102:1	Cxcr2
ENSRNOT00000019245	343.977	87.5123	600.441	6.86122	2.77846	0.00513682	0.258952	Up	0.11735	0.804796	ENSRNOG00000013718	308669	protein_coding	6			1:114453275:114653783:1	Herc2
ENSRNOT00000019311	39.3087	0	78.6175	Inf	Inf	0.00371976	0.211332	Up	0	1.91073	ENSRNOG00000014327	117505	protein_coding	5			1:104147206:104157855:-1	Csrp3
ENSRNOT00000019346	242153	1871.34	482434	257.802	8.01012	0.00533957	0.264732	Up	8.30501	2143.86	ENSRNOG00000028896	24153	protein_coding	6			4:154309426:154359137:1	LOC100911545
ENSRNOT00000019361	56.5586	3.05276	110.064	36.0541	5.17209	0.00710919	0.319276	Up	0.0393101	1.60486	ENSRNOG00000014361	24323	protein_coding	2			17:22137324:22143324:-1	Edn1
ENSRNOT00000019415	91.8842	0	183.768	Inf	Inf	2.87698e-05	0.00729441	Up	0	2.60137	ENSRNOG00000014378	117022	protein_coding	5			9:46840992:46881264:1	Il1r2
ENSRNOT00000019501	901.119	141.444	1660.79	11.7417	3.55357	9.81665e-05	0.017556	Up	1.44932	17.0086	ENSRNOG00000014350	83476	protein_coding	4			2:251529354:251532312:-1	Cyr61
ENSRNOT00000019568	72.7573	145.515	0	0	#NAME?	0.000133331	0.0217123	Down	4.35227	0.000184138	ENSRNOG00000014589		protein_coding	5			1:141666119:141672711:-1	Arpin
ENSRNOT00000019772	4500.61	932.108	8069.1	8.65683	3.11384	0.00123627	0.099849	Up	2.26971	19.6832	ENSRNOG00000014288	25661	protein_coding	6			9:78900113:78969013:-1	Fn1
ENSRNOT00000019787	4125	1637.29	6612.71	4.03881	2.01393	0.0276003	0.675011	Up	13.6829	55.3439	ENSRNOG00000014532	29469	protein_coding	2			3:154786215:154813464:1	Lbp
ENSRNOT00000019848	536.284	155.691	916.877	5.8891	2.55805	0.00520404	0.260592	Up	1.53156	9.01262	ENSRNOG00000014797	316516	protein_coding	5	OTTRNOT00000002333	1	9:81569289:81586469:-1	Tmbim1
ENSRNOT00000019853	29.9729	0	59.9458	Inf	Inf	0.0102185	0.38986	Up	1.05515e-05	1.31019	ENSRNOG00000014811		protein_coding	7			7:117709168:117721955:-1	Cyhr1
ENSRNOT00000019893	80.6875	6.10551	155.27	25.431	4.66852	0.00403928	0.224741	Up	0.0178475	0.450718	ENSRNOG00000014450	308282	protein_coding	6			1:5240180:5313054:1	Shprh
ENSRNOT00000019916	56.6807	10.1759	103.185	10.1402	3.34202	0.0493067	0.872044	Up	0.230887	2.28461	ENSRNOG00000014838	679819	protein_coding	7			5:59416076:59446647:1	Glipr2
ENSRNOT00000019933	3655.13	6074.98	1235.28	0.203338	-2.29805	0.0116774	0.419174	Down	158.085	32.1848	ENSRNOG00000014700	300676	protein_coding	3			8:49106374:49109981:-1	Ttc36
ENSRNOT00000019956	2061.22	3238.97	883.464	0.272761	-1.87429	0.028956	0.697065	Down	15.1982	4.14975	ENSRNOG00000014650	361764	protein_coding	4			1:264741911:264753397:1	Sema4g
ENSRNOT00000020015	5331.43	8471.4	2191.46	0.25869	-1.95071	0.0383211	0.7883	Down	63.7548	16.5144	ENSRNOG00000014907	685750	protein_coding	5			1:16910069:16930481:1	Aldh8a1
ENSRNOT00000020043	3321.63	145.515	6497.74	44.6535	5.4807	1.47597e-07	8.95868e-05	Up	0.849275	37.9985	ENSRNOG00000014870	266998	protein_coding	3			10:58810058:58834538:-1	Slc13a5
ENSRNOT00000020144	576.365	0	1152.73	Inf	Inf	2.85038e-13	7.13663e-10	Up	4.00234e-10	9.06069	ENSRNOG00000014835	25556	protein_coding	8			9:47165342:47174710:1	Il1rl1
ENSRNOT00000020192	6936.73	11312.5	2560.96	0.226384	-2.14316	0.0294612	0.69918	Down	193.929	43.9567	ENSRNOG00000014743	24439	protein_coding	5			10:14216155:14230515:1	Hagh
ENSRNOT00000020204	39.6858	79.3716	0	0	#NAME?	0.00338114	0.196302	Down	1.19508	3.17336e-05	ENSRNOG00000014900	25620	protein_coding	6			17:57040023:57088502:1	Crem
ENSRNOT00000020233	9875.63	17569.6	2181.64	0.124171	-3.0096	0.00515835	0.258952	Down	157.575	19.589	ENSRNOG00000015061	79438	protein_coding	5			10:14240219:14243597:1	Igfals
ENSRNOT00000020335	1368.73	2196.97	540.495	0.246019	-2.02316	0.0173798	0.529858	Down	36.1998	8.91746	ENSRNOG00000015072	192227	protein_coding	6			5:76110738:76129441:-1	Ptgr1
ENSRNOT00000020345	43.2571	1.01759	85.4965	84.019	6.39264	0.0069337	0.315357	Up	0.00856496	0.708356	ENSRNOG00000015168	365238	protein_coding	3			1:94780650:94784451:-1	LOC365238
ENSRNOT00000020366	153.597	45.7913	261.403	5.70857	2.51313	0.0332418	0.737358	Up	0.422207	2.4312	ENSRNOG00000015105	64027	protein_coding	5			5:78334284:78356460:1	Bspry
ENSRNOT00000020379	312.3	102.776	521.824	5.07729	2.34406	0.0183013	0.545672	Up	0.855359	4.34657	ENSRNOG00000015157	679629	protein_coding	5			10:58951842:58973020:-1	Smtnl2
ENSRNOT00000020401	363.259	582.059	144.46	0.248187	-2.0105	0.0349034	0.753356	Down	5.84159	1.44936	ENSRNOG00000015222	310721	protein_coding	4			2:202798198:202816562:-1	Fam46c
ENSRNOT00000020528	1405.69	195.376	2616	13.3895	3.74303	4.28272e-05	0.00923054	Up	1.7015	22.7837	ENSRNOG00000015036	64032	protein_coding	5			1:21851660:21854773:-1	Ctgf
ENSRNOT00000020625	3696.75	5980.35	1413.15	0.236299	-2.08132	0.0215119	0.590252	Down	88.0894	20.8339	ENSRNOG00000015206	25374	protein_coding	6	OTTRNOT00000000172	1	5:78368867:78379346:-1	Alad
ENSRNOT00000020826	81.3184	14.2462	148.391	10.4162	3.38075	0.0238503	0.622845	Up	0.176922	1.852	ENSRNOG00000015160	297902	protein_coding	5			5:25349928:25353661:1	Gem
ENSRNOT00000020853	924.568	420.263	1428.87	3.39995	1.76551	0.037185	0.781548	Up	3.47298	11.8069	ENSRNOG00000014829	89820	protein_coding	5			1:105113595:105200259:1	Prmt3
ENSRNOT00000020880	24.094	1.01759	47.1705	46.3553	5.53466	0.0461914	0.85038	Up	0.018144	0.61847	ENSRNOG00000015460	691066	protein_coding	5			9:88521193:88534710:-1	Tm4sf20
ENSRNOT00000020908	106.904	16.2814	197.526	12.1321	3.60075	0.0092658	0.364625	Up	0.213242	2.65783	ENSRNOG00000015588	85383	protein_coding	5			19:37235001:37236649:1	Nol3
ENSRNOT00000021073	1481.79	708.239	2255.34	3.18443	1.67104	0.0472662	0.859328	Up	14.0755	44.8922	ENSRNOG00000015496	24852	protein_coding	5			16:19385736:19399903:-1	Tpm4
ENSRNOT00000021133	66.9166	120.075	13.7581	0.114579	-3.12559	0.0478017	0.861807	Down	0.945108	0.110954	ENSRNOG00000015614	680616	protein_coding	7			3:155160481:155262941:1	Ppp1r16b
ENSRNOT00000021155	2496.76	4598.47	395.053	0.0859097	-3.54104	0.000136907	0.0221149	Down	44.8924	3.85858	ENSRNOG00000015736	313689	protein_coding	5			5:162808646:162843383:1	Dhrs3
ENSRNOT00000021223	330.85	554.584	107.116	0.193147	-2.37223	0.015819	0.500618	Down	2.47897	0.480921	ENSRNOG00000015852	306400	protein_coding	4			1:78459543:78521999:-1	Arhgap35
ENSRNOT00000021271	284.857	78.3541	491.359	6.27101	2.6487	0.00977485	0.37652	Up	0.392087	2.45761	ENSRNOG00000015746	307900	protein_coding	6			19:52270927:52282877:-1	Kcng4
ENSRNOT00000021445	594.93	940.249	249.611	0.265473	-1.91336	0.0300785	0.706511	Down	10.1087	2.68353	ENSRNOG00000015762	297432	protein_coding	5			4:120778580:120784807:-1	Abtb1
ENSRNOT00000021452	903.765	1414.44	393.087	0.27791	-1.84731	0.029809	0.704096	Down	15.028	4.17802	ENSRNOG00000016037	54264	protein_coding	3			3:156339004:156340913:-1	Mafb
ENSRNOT00000021455	168.46	52.9144	284.006	5.36726	2.42419	0.0347328	0.75153	Up	0.402627	2.14596	ENSRNOG00000015948	292657	protein_coding	6			1:78710539:78724794:1	Slc1a5
ENSRNOT00000021496	1412.41	2165.42	659.404	0.304515	-1.71541	0.0417623	0.822119	Down	8.4451	2.57489	ENSRNOG00000016023	309429	protein_coding	6			1:243276403:243398536:1	Kank1
ENSRNOT00000021523	274.848	440.614	109.082	0.247567	-2.01411	0.0455168	0.842317	Down	2.93341	0.728198	ENSRNOG00000015447	100912282	protein_coding	5			7:145435536:145450353:-1	LOC100912282
ENSRNOT00000021534	881.599	350.049	1413.15	4.037	2.01328	0.0186928	0.553052	Up	5.13052	20.7381	ENSRNOG00000015906	316742	protein_coding	6			9:119181083:119190698:-1	Tgif1
ENSRNOT00000021612	5056.8	988.075	9125.53	9.23566	3.20721	0.00109054	0.0911094	Up	5.61106	51.8708	ENSRNOG00000015562	117048	protein_coding	4			5:25391115:25443718:1	Cdh17
ENSRNOT00000021650	803.704	1252.65	354.761	0.283209	-1.82006	0.0333426	0.738218	Down	39.4221	11.1887	ENSRNOG00000015749	85269	protein_coding	2			10:14258380:14259336:1	Nme3
ENSRNOT00000021804	650.141	291.029	1009.25	3.46787	1.79405	0.0392777	0.797904	Up	1.77054	6.15483	ENSRNOG00000016260	685465	protein_coding	6	OTTRNOT00000001451	1	2:9537642:9578310:-1	Polr3g
ENSRNOT00000021863	52.5755	0	105.151	Inf	Inf	0.000969161	0.0826055	Up	2.82199e-07	0.762385	ENSRNOG00000016121	315769	protein_coding	7			8:71372977:71533069:-1	Trip4
ENSRNOT00000022068	241.171	453.843	28.4988	0.0627945	-3.99322	0.00043714	0.0458107	Down	5.74834	0.355851	ENSRNOG00000016337		protein_coding	5			1:48273639:48300495:1	Slc22a1
ENSRNOT00000022144	1438.97	589.182	2288.75	3.88463	1.95778	0.0211774	0.587246	Up	2.65202	10.3143	ENSRNOG00000016541	294674	protein_coding	5			2:28049217:28061029:1	Enc1
ENSRNOT00000022309	12239	3686.71	20791.4	5.63955	2.49558	0.0220327	0.59606	Up	37.4517	211.469	ENSRNOG00000016356	24401	protein_coding	7			1:263246248:263269762:-1	Got1
ENSRNOT00000022485	504.732	923.967	85.4965	0.092532	-3.4339	0.000347405	0.0405276	Down	7.01211	0.650736	ENSRNOG00000016653	246217	protein_coding	4			9:94569286:94601852:-1	Ngef
ENSRNOT00000022519	83.092	3.05276	163.131	53.4374	5.73978	0.00094986	0.0816554	Up	0.0591004	3.0068	ENSRNOG00000016740		protein_coding	5			18:64053472:64061472:-1	Fam210a
ENSRNOT00000022522	825.015	1349.32	300.712	0.222862	-2.16578	0.0121834	0.431917	Down	6.64128	1.48326	ENSRNOG00000016776	313610	protein_coding	5			5:152573758:152589719:-1	Extl1
ENSRNOT00000022585	292.516	468.089	116.944	0.249832	-2.00097	0.0440339	0.836866	Down	4.46716	1.1153	ENSRNOG00000016678	171100	protein_coding	3			3:12262822:12292663:1	Angptl2
ENSRNOT00000022676	1543.61	559.672	2527.55	4.51613	2.17509	0.0111634	0.411793	Up	5.72881	25.891	ENSRNOG00000016486	60373	protein_coding	6			9:66495832:66519769:1	Nop58
ENSRNOT00000022683	361.558	568.83	154.287	0.271235	-1.88238	0.0474829	0.859401	Down	3.41536	0.92999	ENSRNOG00000025327	301965	protein_coding	4			1:32251714:32272476:-1	Tert
ENSRNOT00000022809	325.239	513.881	136.598	0.265816	-1.9115	0.0487252	0.86907	Down	7.41553	1.97564	ENSRNOG00000016967	29199	protein_coding	6			17:43661276:43669327:1	Hfe
ENSRNOT00000022810	94.341	0	188.682	Inf	Inf	2.36667e-05	0.00615643	Up	0.000111833	3.46542	ENSRNOG00000016967	29199	protein_coding	4			17:43661276:43669327:1	Hfe
ENSRNOT00000022881	849.447	1312.68	386.208	0.294213	-1.76507	0.0380371	0.786075	Down	11.1862	3.29583	ENSRNOG00000016967	29199	protein_coding	6			17:43661222:43669985:1	Hfe
ENSRNOT00000023029	524.244	169.937	878.551	5.16987	2.37013	0.00930629	0.3655	Up	1.35926	7.05774	ENSRNOG00000017155	316369	protein_coding	7			9:50247692:50373284:1	Nck2
ENSRNOT00000023033	83.3187	16.2814	150.356	9.23485	3.20709	0.0291361	0.697065	Up	0.116135	1.0886	ENSRNOG00000016885	58954	protein_coding	6			17:67887939:67945037:-1	Klf6
ENSRNOT00000023130	126.71	225.904	27.5161	0.121805	-3.03736	0.0171933	0.525774	Down	2.46121	0.303599	ENSRNOG00000017084	25117	protein_coding	2			19:37476083:37481326:1	Hsd11b2
ENSRNOT00000023149	4402.65	7403.95	1401.36	0.189272	-2.40147	0.0101329	0.388815	Down	22.5748	4.27741	ENSRNOG00000017210	64559	protein_coding	5			17:31236015:31403685:1	Slc22a23
ENSRNOT00000023187	146.457	30.5276	262.386	8.59505	3.10351	0.0115378	0.41767	Up	0.282909	2.46959	ENSRNOG00000017130	60414	protein_coding	5			5:153197459:153232687:1	Rhd
ENSRNOT00000023189	444.304	64.1079	824.501	12.8612	3.68495	0.000201264	0.0288469	Up	0.557089	7.12884	ENSRNOG00000017260	308958	protein_coding	6			1:190889701:190914610:-1	Cdr2
ENSRNOT00000023241	2842.94	5044.17	641.715	0.127219	-2.97461	0.00114337	0.0938595	Down	36.2816	4.61869	ENSRNOG00000017180	306950	protein_coding	6			17:43567528:43584152:-1	Slc17a2
ENSRNOT00000023350	18084.7	30645.6	5523.86	0.18025	-2.47193	0.0330182	0.735818	Down	291.063	52.5287	ENSRNOG00000017291	24788	protein_coding	6			3:114176309:114207366:1	Sord
ENSRNOT00000023446	598.927	198.429	999.425	5.03668	2.33247	0.0091569	0.361761	Up	1.9369	9.76541	ENSRNOG00000017328	63852	protein_coding	4			17:80250521:80311981:1	Pter
ENSRNOT00000023457	31.9384	0	63.8767	Inf	Inf	0.0081714	0.341332	Up	7.81873e-11	2.20284	ENSRNOG00000017463	680476	protein_coding	4			1:80415686:80416273:-1	Bloc1s3
ENSRNOT00000023504	637.285	1003.34	271.23	0.270328	-1.88722	0.0309559	0.715162	Down	10.3182	2.79016	ENSRNOG00000017414	293624	protein_coding	6			1:214248837:214252456:-1	Irf7
ENSRNOT00000023592	757.328	1212.96	301.695	0.248726	-2.00737	0.0202151	0.573845	Down	28.4983	7.09667	ENSRNOG00000017557	100362216	protein_coding	3			9:93061900:93068130:1	LOC100362216
ENSRNOT00000023664	484.071	205.552	762.59	3.70996	1.8914	0.0367801	0.777116	Up	2.94581	10.9578	ENSRNOG00000017469	25380	protein_coding	6			1:237893966:237910012:-1	Anxa1
ENSRNOT00000023945	7602.41	3017.14	12187.7	4.03948	2.01417	0.0427634	0.823716	Up	18.9763	76.7532	ENSRNOG00000017765	307098	protein_coding	4			17:70010794:70020982:1	Net1
ENSRNOT00000024011	1763.48	2982.54	544.426	0.182538	-2.45373	0.00478442	0.250516	Down	24.9358	4.55813	ENSRNOG00000017808	85497	protein_coding	5			4:122365093:122377659:1	Klf15
ENSRNOT00000024030	1254.11	324.61	2183.6	6.72685	2.74993	0.00165249	0.119925	Up	6.2691	42.2541	ENSRNOG00000017628	25123	protein_coding	6			8:50222896:50228369:-1	Tagln
ENSRNOT00000024054	875.323	1532.48	218.164	0.142359	-2.81239	0.00145314	0.108606	Down	14.3516	2.04206	ENSRNOG00000017693	65197	protein_coding	5			5:167142182:167174203:1	Slc2a5
ENSRNOT00000024063	955.124	1773.65	136.598	0.0770151	-3.69871	5.39731e-05	0.0110314	Down	32.7002	2.52641	ENSRNOG00000017780		protein_coding	6			5:157759416:157768301:1	Akr7a2
ENSRNOT00000024128	159.25	31.5451	286.954	9.09661	3.18533	0.00827737	0.34469	Up	0.166972	1.49961	ENSRNOG00000017783	84402	protein_coding	6			16:73372007:73410777:-1	Sfrp1
ENSRNOT00000024160	1480.44	2694.57	266.317	0.0988348	-3.33884	0.000202017	0.0288469	Down	43.4447	4.30196	ENSRNOG00000017899	26760	protein_coding	2			5:157801163:157813756:1	Akr7a3
ENSRNOT00000024455	2091.62	3665.34	517.893	0.141295	-2.82322	0.00150965	0.11158	Down	37.0129	5.24067	ENSRNOG00000018131	295356	protein_coding	6			2:210045161:210068502:1	Slc16a4
ENSRNOT00000024932	749.027	1216.01	282.04	0.231938	-2.10819	0.0151715	0.49332	Down	4.93773	1.14628	ENSRNOG00000018413	78962	protein_coding	5			5:168086998:168123395:-1	Per3
ENSRNOT00000024947	2412.5	167.902	4657.1	27.7371	4.79375	1.09211e-06	0.000465426	Up	1.94417	54.0451	ENSRNOG00000018371	307351	protein_coding	4			18:63130542:63140181:1	Tubb6
ENSRNOT00000025097	224.21	381.594	66.8249	0.17512	-2.51358	0.0192895	0.564158	Down	2.70833	0.476543	ENSRNOG00000018606	170816	protein_coding	5			1:167906061:167911961:-1	Olr59
ENSRNOT00000025158	43.2474	86.4947	0	0	#NAME?	0.00233843	0.153871	Down	0.366092	5.58717e-06	ENSRNOG00000018485	311730	protein_coding	5			3:60051546:60105242:-1	Gpr155
ENSRNOT00000025196	5279.25	2041.28	8517.22	4.1725	2.06091	0.0290196	0.697065	Up	20.171	84.2685	ENSRNOG00000018487	50567	protein_coding	3			1:224906554:224921092:-1	Slc3a2
ENSRNOT00000025258	242.624	22.3869	462.861	20.6755	4.36985	0.000163199	0.0253177	Up	0.251696	5.31432	ENSRNOG00000018598	27064	protein_coding	6			1:254726969:254735548:-1	Ankrd1
ENSRNOT00000025384	64.4727	6.10551	122.84	20.1195	4.33052	0.0119152	0.426777	Up	0.0251725	0.510315	ENSRNOG00000018681		protein_coding	6			2:187347602:187352969:1	Nes
ENSRNOT00000025394	666.21	1114.26	218.164	0.195793	-2.3526	0.0078778	0.33861	Down	3.20327	0.629048	ENSRNOG00000018434	100363145	protein_coding	7			16:7222067:7250924:-1	Stab1
ENSRNOT00000025523	1023.41	1600.66	446.154	0.278731	-1.84305	0.0294271	0.69918	Down	25.9913	7.25994	ENSRNOG00000023162	791259	protein_coding	6			2:198010349:198016898:-1	Car14
ENSRNOT00000025582	34.3952	0	68.7903	Inf	Inf	0.00622866	0.29486	Up	0	1.36126	ENSRNOG00000018854	114593	protein_coding	2			9:93731436:93735636:-1	Nppc
ENSRNOT00000025653	110.338	216.746	3.93087	0.0181359	-5.78501	0.000242631	0.031973	Down	3.07699	0.0614939	ENSRNOG00000018987	293112	protein_coding	5			1:156294519:156296161:-1	Crebzf
ENSRNOT00000025794	17574.5	5594.68	29554.3	5.28257	2.40124	0.0369512	0.778268	Up	55.0448	291.122	ENSRNOG00000019048	24787	protein_coding	4			1:47914759:47921587:-1	Sod2
ENSRNOT00000025845	2222.36	3466.91	977.805	0.282039	-1.82603	0.0338412	0.739626	Down	21.9759	6.20793	ENSRNOG00000019077	25055	protein_coding	4			1:252816538:252849756:-1	Lipa
ENSRNOT00000025848	749.891	1180.4	319.384	0.270573	-1.88591	0.0285955	0.690914	Down	19.1591	5.19909	ENSRNOG00000019098	54233	protein_coding	4			19:54731859:54761670:-1	Car5a
ENSRNOT00000025856	48.6969	3.05276	94.341	30.9036	4.9497	0.0134077	0.458127	Up	0.0534808	1.4514	ENSRNOG00000019141	309527	protein_coding	3			1:252807065:252808380:-1	Ch25h
ENSRNOT00000025881	4641.2	7590.17	1692.24	0.222952	-2.1652	0.020154	0.573845	Down	38.0736	8.4984	ENSRNOG00000019014	29633	protein_coding	4			18:55955389:55992885:-1	Ndst1
ENSRNOT00000025990	517.45	805.927	228.973	0.284112	-1.81547	0.0424957	0.822405	Down	12.4935	3.55354	ENSRNOG00000019186	313529	protein_coding	6			5:136112417:136127976:1	Tmem53
ENSRNOT00000026075	144.204	243.203	45.2051	0.185874	-2.4276	0.0423121	0.822119	Down	2.80371	0.519934	ENSRNOG00000019211	310743	protein_coding	4			2:206219419:206222248:-1	Olfml3
ENSRNOT00000026159	26.042	0	52.0841	Inf	Inf	0.0160629	0.503112	Up	0	1.07032	ENSRNOG00000019321	25298	protein_coding	3			8:130120523:130127392:-1	Cck
ENSRNOT00000026251	62.8985	114.987	10.8099	0.0940097	-3.41105	0.0375569	0.784085	Down	0.724855	0.068905	ENSRNOG00000019318	25731	protein_coding	4			1:100393303:100408083:1	Syt3
ENSRNOT00000026258	1986.39	3115.85	856.931	0.275023	-1.86237	0.0296155	0.70118	Down	15.1933	4.18435	ENSRNOG00000019383	29362	protein_coding	6			7:123043503:123058604:1	Tef
ENSRNOT00000026316	8405.81	13487.1	3324.54	0.246498	-2.02035	0.0455431	0.842317	Down	68.9366	17.0113	ENSRNOG00000019372	25104	protein_coding	6			1:219759183:219859848:1	Pc
ENSRNOT00000026350	68.6521	135.339	1.96544	0.0145223	-6.10558	0.00142884	0.108243	Down	1.30939	0.0230306	ENSRNOG00000019358	24890	protein_coding	7	OTTRNOT00000002098	2	1:41323194:41590697:1	Esr1
ENSRNOT00000026467	50.6274	1.01759	100.237	98.5051	6.62213	0.00349596	0.201218	Up	0.0148152	1.11563	ENSRNOG00000019506	689593	protein_coding	4			9:82436458:82444668:1	Dnajb2
ENSRNOT00000026558	361.68	117.022	606.337	5.18138	2.37334	0.0141248	0.470616	Up	1.22805	6.35949	ENSRNOG00000019622	84348	protein_coding	3			9:97355924:97367445:1	Ackr3
ENSRNOT00000026564	106.657	30.5276	182.786	5.98756	2.58197	0.0497018	0.875574	Up	0.16668	0.994302	ENSRNOG00000019582	361472	protein_coding	6			1:40529045:40719391:1	Mthfd1l
ENSRNOT00000026588	7584.6	14310.3	858.896	0.0600194	-4.05843	0.000175384	0.0264131	Down	49.8441	2.99676	ENSRNOG00000019630	85255	protein_coding	3			16:7714465:7758189:-1	Hacl1
ENSRNOT00000026754	190.833	68.1782	313.487	4.59806	2.20102	0.0459858	0.848154	Up	0.506217	2.3178	ENSRNOG00000019740	252941	protein_coding	7	OTTRNOT00000001029	1	1:143702853:143751789:-1	Hdgfrp3
ENSRNOT00000026755	347.417	546.443	148.391	0.271557	-1.88067	0.0493273	0.872044	Down	11.7515	3.1936	ENSRNOG00000019721	293491	protein_coding	5			1:198210525:198213816:1	Ypel3
ENSRNOT00000026871	320.747	50.8793	590.614	11.6081	3.53707	0.000699164	0.0657476	Up	0.796281	9.22716	ENSRNOG00000019822	299626	protein_coding	4			7:11646269:11648322:-1	Gadd45b
ENSRNOT00000027022	115.469	0	230.939	Inf	Inf	4.88743e-06	0.00165924	Up	0	3.24268	ENSRNOG00000019920	65031	protein_coding	4			1:198284473:198288113:1	Doc2a
ENSRNOT00000027117	151.335	28.4924	274.179	9.62287	3.26647	0.00780365	0.336869	Up	0.156292	1.52512	ENSRNOG00000019943	307811	protein_coding	4			19:38162515:38179149:1	Slc7a6
ENSRNOT00000027160	443.843	725.538	162.149	0.223487	-2.16174	0.0196027	0.568216	Down	8.06511	1.80451	ENSRNOG00000020035	25146	protein_coding	4			1:266422132:266428239:-1	Cyp17a1
ENSRNOT00000027220	1663.1	2687.44	638.767	0.237686	-2.07287	0.0154376	0.497131	Down	24.7239	5.88858	ENSRNOG00000020083	363285	protein_coding	5			9:98438439:98459080:1	Scly
ENSRNOT00000027237	91.4974	6.10551	176.889	28.9721	4.85659	0.00203667	0.139707	Up	0.0127237	0.398469	ENSRNOG00000007281	362332	protein_coding	7			4:56711049:56738791:1	Flnc
ENSRNOT00000027263	20.8605	41.721	0	0	#NAME?	0.0282888	0.688486	Down	0.0796335	0	ENSRNOG00000020058	83465	protein_coding	6			2:211183311:211207465:-1	Celsr2
ENSRNOT00000027315	860.235	106.846	1613.62	15.1023	3.91669	2.58588e-05	0.00664042	Up	0.642211	9.71273	ENSRNOG00000020136	60335	protein_coding	5			15:34378148:34392066:-1	Tgm1
ENSRNOT00000027340	259.947	459.949	59.9458	0.130332	-2.93974	0.00548933	0.269691	Down	1.72481	0.224222	ENSRNOG00000020119	116741	protein_coding	5			18:30172740:30215896:1	Pcdha13
ENSRNOT00000027411	788.754	1240.44	337.073	0.271737	-1.87972	0.0284807	0.690248	Down	5.59953	1.52445	ENSRNOG00000020185	301007	protein_coding	7			8:117358787:117366096:-1	Wdr6
ENSRNOT00000027493	209.291	399.911	18.6717	0.0466895	-4.42076	0.000238274	0.0316069	Down	2.67631	0.126399	ENSRNOG00000020272		protein_coding	7			2:211246068:211322719:-1	5330417C22Rik
ENSRNOT00000027506	923.863	1526.38	321.349	0.21053	-2.2479	0.00905721	0.361668	Down	5.35797	1.12891	ENSRNOG00000020254	63840	protein_coding	5			9:98555169:98597359:-1	Per2
ENSRNOT00000027544	146.131	269.66	22.6025	0.0838186	-3.57659	0.00449354	0.241302	Down	2.46431	0.206808	ENSRNOG00000020309	84422	protein_coding	5			18:27491845:27520295:-1	Gfra3
ENSRNOT00000027552	1330.5	596.305	2064.69	3.46248	1.7918	0.0337434	0.739626	Up	7.84411	27.191	ENSRNOG00000020284	29699	protein_coding	3			8:117486083:117545564:1	Prkar2a
ENSRNOT00000027584	193.906	362.26	25.5507	0.0705313	-3.82559	0.00125115	0.0999198	Down	4.10866	0.294915	ENSRNOG00000020361	59268	protein_coding	4			8:117576788:117599848:1	Ip6k2
ENSRNOT00000027756	8664.89	15674.9	1654.9	0.105576	-3.24364	0.00231843	0.153261	Down	234.096	24.7531	ENSRNOG00000020440	83512	protein_coding	6			1:226114413:226152524:-1	Fads2
ENSRNOT00000027802	1242.12	1890.67	593.562	0.313942	-1.67143	0.0467236	0.853899	Down	18.9204	5.94795	ENSRNOG00000020506	498517	protein_coding	6			15:34552410:34561727:1	Khnyn
ENSRNOT00000027834	14870.7	25681.8	4059.61	0.158073	-2.66133	0.0186371	0.553039	Down	152.593	24.1486	ENSRNOG00000020480	84575	protein_coding	4			1:226234074:226249138:1	Fads1
ENSRNOT00000027891	47.6619	0	95.3237	Inf	Inf	0.00158375	0.115776	Up	0	1.16439	ENSRNOG00000020552	25445	protein_coding	2			1:220826560:220835066:1	Fosl1
ENSRNOT00000027963	400.223	674.659	125.788	0.186447	-2.42316	0.0108812	0.404362	Down	8.725	1.62939	ENSRNOG00000020603	298698	protein_coding	6			8:21895524:21901829:-1	Angptl6
ENSRNOT00000027989	1168.42	1833.69	503.152	0.274393	-1.86568	0.0273394	0.670275	Down	48.529	13.3236	ENSRNOG00000020626	287170	protein_coding	7			10:15686008:15689325:-1	Snrnp25
ENSRNOT00000027998	39.835	2.03517	77.6348	38.1466	5.25348	0.0177227	0.536231	Up	0.0621863	2.02499	ENSRNOG00000020628	103690068	protein_coding	7			1:87190381:87191588:-1	LOC103690068
ENSRNOT00000028033	11727.1	19748.3	3705.83	0.187653	-2.41386	0.0253161	0.643505	Down	165.423	31.0816	ENSRNOG00000051171	25634	protein_coding	6	OTTRNOT00000001213	1	10:89285855:89296213:1	G6pc
ENSRNOT00000028034	1199.2	246.256	2152.15	8.73951	3.12755	0.000430385	0.0458107	Up	1.82287	15.9581	ENSRNOG00000020653	29415	protein_coding	4			8:21984914:21995806:-1	S1pr2
ENSRNOT00000028067	687.01	1066.43	307.591	0.288431	-1.7937	0.0382317	0.787841	Down	20.2122	5.83456	ENSRNOG00000020678	287719	protein_coding	4			10:89358376:89366626:1	Ifi35
ENSRNOT00000028131	40.686	80.3892	0.982719	0.0122245	-6.35408	0.00833568	0.346398	Down	0.615255	0.0108027	ENSRNOG00000020716	308444	protein_coding	6			1:82550892:82580761:-1	Axl
ENSRNOT00000028174	1687.91	750.978	2624.84	3.49523	1.80539	0.0334253	0.738973	Up	7.99628	28	ENSRNOG00000020751	287726	protein_coding	6			10:89539556:89550500:1	Rdm1
ENSRNOT00000028179	473.179	0	946.358	Inf	Inf	2.63988e-12	4.40639e-09	Up	0	37.0673	ENSRNOG00000020771	498002	protein_coding	4			10:89635675:89636193:1	Sap18
ENSRNOT00000028186	26.4398	51.8968	0.982719	0.018936	-5.72272	0.0346591	0.75153	Down	0.479042	0.0122155	ENSRNOG00000020769	303016	protein_coding	7			10:16699072:16731898:-1	Crebrf
ENSRNOT00000028196	890.877	1637.29	144.46	0.0882307	-3.50258	0.000119501	0.0201144	Down	22.5079	1.99101	ENSRNOG00000020775		protein_coding	6			1:83103925:83119193:1	Cyp2b2
ENSRNOT00000028546	1690.51	2738.32	642.698	0.234705	-2.09108	0.0146738	0.48104	Down	32.6506	7.67493	ENSRNOG00000021027	24309	protein_coding	5			1:101687855:101692846:1	Dbp
ENSRNOT00000028624	1222.59	1897.8	547.374	0.288426	-1.79373	0.0334633	0.738996	Down	72.2639	20.8842	ENSRNOG00000021079	58971	protein_coding	4			1:89484199:89488223:-1	Fxyd1
ENSRNOT00000028651	33.0715	66.143	0	0	#NAME?	0.00684226	0.315357	Down	0.387047	0.00190026	ENSRNOG00000021103	116595	protein_coding	8	OTTRNOT00000003636	1	1:221872220:221908049:1	Nrxn2
ENSRNOT00000028749	1000.1	1588.45	411.759	0.259221	-1.94775	0.0218982	0.593534	Down	33.4106	8.67228	ENSRNOG00000021174	246233	protein_coding	6			1:222311253:222451484:1	Macrod1
ENSRNOT00000028893	699.064	307.311	1090.82	3.54956	1.82764	0.0346514	0.75153	Up	2.14043	7.60558	ENSRNOG00000021270	311441	protein_coding	5			3:125458692:125470413:-1	Trmt6
ENSRNOT00000029001	1981.8	3307.15	656.456	0.198496	-2.33282	0.00734614	0.324819	Down	37.3707	7.43019	ENSRNOG00000021380	303671	protein_coding	4			10:103832838:103848035:-1	Fads6
ENSRNOT00000029266	249.162	88.5299	409.794	4.62887	2.21066	0.0329538	0.735818	Up	0.701793	3.27044	ENSRNOG00000024650	306575	protein_coding	5			16:74752655:74779184:1	Ckap2
ENSRNOT00000029626	1821	2869.59	772.417	0.269173	-1.89339	0.0265499	0.662632	Down	25.5673	6.88742	ENSRNOG00000032745	266730	protein_coding	5			17:43518761:43543185:-1	Slc17a3
ENSRNOT00000029660	235.634	73.2661	398.001	5.43227	2.44155	0.0211753	0.587246	Up	1.54198	8.436	ENSRNOG00000021750	25261	protein_coding	5			3:148215540:148216718:1	Id1
ENSRNOT00000029922	62.0727	124.145	0	0	#NAME?	0.000358754	0.0415366	Down	0.831996	0.000402512	ENSRNOG00000008510		protein_coding	5			3:93495106:93647680:1	Abtb2
ENSRNOT00000030082	952.541	1651.54	253.541	0.153518	-2.70352	0.00202295	0.139243	Down	16.5817	2.55317	ENSRNOG00000021463	25747	protein_coding	2			7:126619196:126681752:1	Ppara
ENSRNOT00000030119	41.2742	0	82.5484	Inf	Inf	0.00304011	0.185839	Up	2.52963e-07	1.05121	ENSRNOG00000019203	156826	protein_coding	4			3:162357356:162470065:1	Eya2
ENSRNOT00000030135	4000.45	7474.16	526.737	0.0704744	-3.82676	9.70886e-05	0.0175197	Down	60.9248	4.29756	ENSRNOG00000043201	360887	protein_coding	4			13:98451637:98478327:-1	Adck3
ENSRNOT00000030221	671.688	0	1343.38	Inf	Inf	5.45694e-14	2.18605e-10	Up	0.00789217	80.5527	ENSRNOG00000023086	60336	protein_coding	6			8:81949877:81968589:1	LOC100360828
ENSRNOT00000030251	18.1803	0	36.3606	Inf	Inf	0.0400894	0.801061	Up	2.88954e-07	1.35223	ENSRNOG00000001073		protein_coding	5			12:37686478:37688743:-1	LOC100910427
ENSRNOT00000030348	476.923	878.176	75.6693	0.0861665	-3.53673	0.000277329	0.0347227	Down	4.88594	0.420169	ENSRNOG00000028598	365581	protein_coding	6			20:28179140:28263037:-1	Edar
ENSRNOT00000030613	34.0891	68.1782	0	0	#NAME?	0.00611362	0.291802	Down	1.87147	3.267e-22	ENSRNOG00000024426		protein_coding	6			18:69841053:69849389:1	Mro
ENSRNOT00000030913	35.8692	0	71.7385	Inf	Inf	0.00532043	0.264437	Up	1.69346e-13	1.67466	ENSRNOG00000025558		protein_coding	6			5:74766636:74786892:1	Palm2
ENSRNOT00000030971	270.966	472.16	69.773	0.147774	-2.75853	0.00802987	0.340904	Down	0.523477	0.0776046	ENSRNOG00000028627	289094	protein_coding	7			13:67799791:68360664:-1	Hmcn1
ENSRNOT00000031418	73.352	8.14068	138.563	17.0211	4.08925	0.0114664	0.417502	Up	0.0963319	1.69264	ENSRNOG00000028543		protein_coding	2			3:59408546:59410211:1	AABR07052523.1
ENSRNOT00000031555	901.867	357.172	1446.56	4.05004	2.01794	0.0183071	0.545672	Up	8.2359	33.4488	ENSRNOG00000023546	24471	protein_coding	5			12:23839399:23841049:-1	Hspb1
ENSRNOT00000031653	22.1112	0	44.2223	Inf	Inf	0.025382	0.64384	Up	0	0.780947	ENSRNOG00000028259	498128	protein_coding	4			12:2213705:2217002:1	Mcemp1
ENSRNOT00000031768	49.1359	0	98.2719	Inf	Inf	0.00136535	0.10559	Up	2.46285e-07	3.77963	ENSRNOG00000028235	297402	protein_coding	6			4:116933341:116936066:1	RGD1560795
ENSRNOT00000031866	60.4372	0	120.874	Inf	Inf	0.000451604	0.0461395	Up	1.18359e-09	1.30288	ENSRNOG00000024085	316412	protein_coding	4			9:65885246:65917132:-1	Tmem237
ENSRNOT00000031896	17.1976	0	34.3952	Inf	Inf	0.0448839	0.841783	Up	0	0.648709	ENSRNOG00000028733	25521	protein_coding	6			12:17614632:17712373:1	Prkar1b
ENSRNOT00000032158	697.078	1109.17	284.988	0.256939	-1.9605	0.0240823	0.623229	Down	3.68702	0.949646	ENSRNOG00000025209	312652	protein_coding	6			4:147854309:147893992:-1	Plxnd1
ENSRNOT00000032249	63.9813	6.10551	121.857	19.9585	4.31893	0.0123238	0.435354	Up	0.113076	2.29078	ENSRNOG00000026653	353250	protein_coding	1			12:38160464:38161546:1	Hcar2
ENSRNOT00000032430	30.0188	60.0375	0	0	#NAME?	0.00968902	0.374809	Down	0.158345	0	ENSRNOG00000028362		protein_coding	4	OTTRNOT00000002045	3	9:73529612:73683000:1	LOC689991
ENSRNOT00000032536	4148.44	6991.83	1305.05	0.186654	-2.42156	0.00908562	0.361668	Down	281.559	52.6381	ENSRNOG00000025562	497229	protein_coding	4			15:28103703:28104206:-1	Ang2
ENSRNOT00000033450	6518.78	2748.5	10289.1	3.74352	1.9044	0.0490048	0.870461	Up	36.3867	136.392	ENSRNOG00000021438	300218	protein_coding	3			7:140716113:140723714:1	Tuba1c
ENSRNOT00000033806	1936.62	928.038	2945.21	3.17359	1.66611	0.0499898	0.876169	Up	5.27432	16.7517	ENSRNOG00000003134	84484	protein_coding	2			14:20480128:20816588:-1	Slc4a4
ENSRNOT00000033916	22.6025	0	45.2051	Inf	Inf	0.0239548	0.623229	Up	2.93671e-09	0.429335	ENSRNOG00000026403		protein_coding	6			16:24582002:24612698:-1	Naf1
ENSRNOT00000033917	461.96	205.552	718.367	3.49482	1.80522	0.0471671	0.858901	Up	1.57764	5.53003	ENSRNOG00000043377		protein_coding	6			2:188392858:188412329:-1	Fdps
ENSRNOT00000034448	1211.76	1868.29	555.236	0.29719	-1.75054	0.0377022	0.785006	Down	6.94475	2.06494	ENSRNOG00000021693	361153	protein_coding	5			16:50049828:50107856:1	Fam149a
ENSRNOT00000034642	38.6682	77.3365	0	0	#NAME?	0.0037577	0.212019	Down	1.13679	9.10959e-11	ENSRNOG00000025882	289594	protein_coding	4			14:38106712:38128024:-1	Nipal1
ENSRNOT00000034712	474.103	53.932	894.274	16.5815	4.0515	5.07914e-05	0.0105974	Up	5.53927	91.7336	ENSRNOG00000025388	100363539	protein_coding	4			6:26130488:26138414:-1	Mrpl33
ENSRNOT00000034843	6874.51	12814.5	934.565	0.0729306	-3.77733	0.00032837	0.0391503	Down	101.086	7.38469	ENSRNOG00000027784	308843	protein_coding	4			1:163317282:163328591:-1	Tsku
ENSRNOT00000035013	2688.35	896.493	4480.21	4.99749	2.3212	0.00887144	0.360436	Up	5.65637	28.2996	ENSRNOG00000025444	294097	protein_coding	4			1:252102219:252116971:-1	RGD1565682
ENSRNOT00000035158	457.476	746.908	168.045	0.224988	-2.15208	0.0195332	0.568216	Down	6.02967	1.35441	ENSRNOG00000005341	295620	protein_coding	3			3:44806106:44846464:1	Upp2
ENSRNOT00000035240	1364.01	343.944	2384.08	6.93158	2.79319	0.00143186	0.108243	Up	12.1759	84.5572	ENSRNOG00000023226	81778	protein_coding	4			2:193892589:193901236:1	S100a10
ENSRNOT00000035411	428.34	795.752	60.9286	0.0765673	-3.70713	0.000203066	0.0288469	Down	14.7862	1.13536	ENSRNOG00000025608	64047	protein_coding	4			2:181900499:181905300:-1	Lrat
ENSRNOT00000035448	105.66	1.01759	210.302	206.668	7.69117	4.03157e-05	0.0090733	Up	0.00558219	1.04635	ENSRNOG00000023778	306860	protein_coding	4			17:21634551:21677477:-1	Gcnt2
ENSRNOT00000035730	318.322	540.338	96.3064	0.178234	-2.48816	0.0124089	0.437218	Down	3.68793	0.661815	ENSRNOG00000021719	303377	protein_coding	6			10:70298519:70309224:1	Slfn5
ENSRNOT00000036051	434.086	729.609	138.563	0.189915	-2.39658	0.0106099	0.400973	Down	12.4257	2.3693	ENSRNOG00000006663	115771	protein_coding	6			8:48422036:48430797:1	Usp2
ENSRNOT00000036195	470.529	160.778	780.279	4.85313	2.27892	0.0134716	0.458127	Up	2.10705	10.2625	ENSRNOG00000023799	361232	protein_coding	5			17:21580087:21591203:-1	Pak1ip1
ENSRNOT00000036217	33.4124	0	66.8249	Inf	Inf	0.00693344	0.315357	Up	0.000750736	1.1021	ENSRNOG00000029996		protein_coding	3			3:150154677:150156839:-1	LOC103691939
ENSRNOT00000036247	66.3335	0	132.667	Inf	Inf	0.000259634	0.0329144	Up	0.00179832	2.39309	ENSRNOG00000022082	103690006	protein_coding	6			4:117800628:117814658:-1	Dusp11
ENSRNOT00000036343	529.763	90.5651	968.961	10.6991	3.41941	0.000334206	0.0396104	Up	0.264108	2.82355	ENSRNOG00000012442	308797	protein_coding	5			1:146069771:146226462:-1	Cemip
ENSRNOT00000036473	102.604	23.4045	181.803	7.76788	2.95752	0.0290963	0.697065	Up	0.137365	1.05586	ENSRNOG00000026582	299557	protein_coding	5			7:15360700:15364203:-1	RGD1310212
ENSRNOT00000036481	288.968	31.5451	546.392	17.3209	4.11445	0.000181338	0.0267712	Up	0.659197	11.5936	ENSRNOG00000027259		protein_coding	5			10:43502931:43512287:-1	Faxdc2
ENSRNOT00000036518	1441.31	2245.81	636.802	0.283551	-1.81832	0.0315219	0.722406	Down	25.5308	7.25525	ENSRNOG00000001242	499422	protein_coding	3			20:13817795:13825475:1	Gstt3
ENSRNOT00000036718	144.244	44.7737	243.714	5.44324	2.44447	0.0411404	0.815075	Up	0.658138	3.56503	ENSRNOG00000027030	25026	protein_coding	1			1:175445088:175447259:1	Adm
ENSRNOT00000036813	235.581	385.665	85.4965	0.221686	-2.17341	0.0380675	0.786075	Down	3.88907	0.862236	ENSRNOG00000033402	501110	protein_coding	2			9:27475273:27511176:-1	LOC501110
ENSRNOT00000036947	157.688	26.4572	288.919	10.9202	3.44893	0.00490334	0.254945	Up	0.104157	1.13982	ENSRNOG00000002667	192362	protein_coding	5			13:70566643:70626252:-1	Lamc2
ENSRNOT00000036993	1497.98	2743.41	252.559	0.0920601	-3.44128	0.000138018	0.022116	Down	30.0282	2.766	ENSRNOG00000012436	310903	protein_coding	4			2:243656579:243687857:1	Adh6
ENSRNOT00000037181	635.773	1029.8	241.749	0.234754	-2.09078	0.0176355	0.534764	Down	11.1346	2.61532	ENSRNOG00000029191		protein_coding	5			2:248219428:248239899:1	LOC685067
ENSRNOT00000037276	417.397	730.626	104.168	0.142574	-2.81022	0.00343114	0.198057	Down	2.81869	0.403755	ENSRNOG00000028036	315879	protein_coding	6			8:97537968:97575636:1	Adamts7
ENSRNOT00000037296	176.398	0	352.796	Inf	Inf	1.17491e-07	7.35421e-05	Up	0.000229068	10.0942	ENSRNOG00000000936	25130	protein_coding	3			12:31335425:31355445:1	Stx2
ENSRNOT00000037766	364.439	77.3365	651.542	8.42478	3.07464	0.0020131	0.139043	Up	0.820989	6.93165	ENSRNOG00000023920		protein_coding	4			19:26237514:26243223:-1	Zfp791
ENSRNOT00000038032	6359.1	2691.51	10026.7	3.72529	1.89735	0.0489635	0.870461	Up	19.0069	70.8966	ENSRNOG00000022507	315265	protein_coding	3			7:135838648:135850542:-1	Twf1
ENSRNOT00000038222	86.2145	13.2286	159.2	12.0346	3.58911	0.0155653	0.498636	Up	0.15114	1.8355	ENSRNOG00000025691	301265	protein_coding	4			9:19935768:19978013:-1	Pla2g7
ENSRNOT00000038376	428.123	697.046	159.2	0.228393	-2.13041	0.0220509	0.59606	Down	5.54397	1.27193	ENSRNOG00000021780	303375	protein_coding	5	OTTRNOT00000000640	1	10:70227163:70241254:-1	Rad51d
ENSRNOT00000038426	305.686	548.478	62.894	0.11467	-3.12444	0.00246388	0.16023	Down	5.681	0.657694	ENSRNOG00000001369	192281	protein_coding	6			12:41200718:41211909:1	Oas1a
ENSRNOT00000038480	14289.9	4855.92	23723.8	4.88555	2.28852	0.0389325	0.795656	Up	57.1676	279.641	ENSRNOG00000009779	25626	protein_coding	4	OTTRNOT00000002519	1	7:143596511:143603803:-1	Krt8
ENSRNOT00000038610	219.962	76.3189	363.606	4.7643	2.25226	0.0349844	0.754128	Up	1.13703	5.42634	ENSRNOG00000015366	316326	protein_coding	5			9:42831742:42839837:-1	Neurl3
ENSRNOT00000038677	1440.7	432.474	2448.93	5.66262	2.50147	0.00389021	0.218266	Up	6.38613	36.17	ENSRNOG00000010362	56611	protein_coding	5			8:75687100:75723594:1	Anxa2
ENSRNOT00000038955	146.696	245.238	48.1532	0.196353	-2.34848	0.0477233	0.86117	Down	4.02712	0.797447	ENSRNOG00000028116	102552988	protein_coding	6			10:71464677:71491743:-1	LOC102552988
ENSRNOT00000039221	185.751	1.01759	370.485	364.082	8.50812	3.60926e-07	0.000195302	Up	0.0132054	3.62168	ENSRNOG00000026607	364031	protein_coding	5	OTTRNOT00000000278	1	13:79378733:79388498:1	Tnfsf18
ENSRNOT00000039237	307.692	34.5979	580.787	16.7868	4.06925	0.000169357	0.0256987	Up	0.211296	3.5873	ENSRNOG00000021663	500393	protein_coding	4			5:9355507:9381214:-1	RGD1561849
ENSRNOT00000039296	184.71	54.9496	314.47	5.72288	2.51674	0.0254277	0.643891	Up	0.22315	1.28832	ENSRNOG00000028156	25096	protein_coding	6			2:113652348:113849038:1	Pld1
ENSRNOT00000039702	72.317	5.08793	139.546	27.4269	4.77752	0.00499569	0.255619	Up	0.0737454	2.05959	ENSRNOG00000021381	291530	protein_coding	4			18:68408890:68472320:1	Ccdc68
ENSRNOT00000039876	348.289	597.323	99.2546	0.166166	-2.5893	0.00838308	0.347646	Down	3.65727	0.605832	ENSRNOG00000001959	24575	protein_coding	5			11:37891156:37914983:-1	Mx1
ENSRNOT00000040060	87.7583	17.2989	158.218	9.14609	3.19315	0.0269481	0.664741	Up	0.209504	1.93042	ENSRNOG00000033235	100360982	protein_coding	6			1:80517411:80544825:-1	Relb
ENSRNOT00000040204	77.6696	2.03517	153.304	75.3274	6.2351	0.000761407	0.06839	Up	0.0991045	6.66603	ENSRNOG00000022609	363187	protein_coding	2			9:15637428:15646381:-1	Mrps10
ENSRNOT00000040356	544.491	204.535	884.447	4.32419	2.11243	0.0186648	0.553042	Up	1.04571	4.53287	ENSRNOG00000001479	353256	protein_coding	4			12:25411494:25487969:1	Gtf2i
ENSRNOT00000040386	21.8781	43.7562	0	0	#NAME?	0.0250678	0.641263	Down	2.41726	4.957e-05	ENSRNOG00000049299		protein_coding	3			3:16413080:16413632:1	LOC100912707
ENSRNOT00000040481	484.498	1.01759	967.978	951.25	9.89368	1.35762e-11	1.68007e-08	Up	0.0464275	54.6537	ENSRNOG00000030596	100362684	protein_coding	5			5:161889342:161889701:1	LOC100359951
ENSRNOT00000040541	3125.45	5559.07	691.834	0.124451	-3.00635	0.0011292	0.093524	Down	47.9949	5.98008	ENSRNOG00000032394	315219	protein_coding	4			7:130342483:130347587:-1	Tymp
ENSRNOT00000040637	1157.17	1836.74	477.601	0.260026	-1.94327	0.0218778	0.593534	Down	11.4702	2.98762	ENSRNOG00000002832	259248	protein_coding	3			X:74577131:74706214:-1	Slc16a2
ENSRNOT00000040702	44.2301	86.4947	1.96544	0.0227232	-5.45969	0.0113623	0.416065	Down	1.13878	0.0273497	ENSRNOG00000034190		protein_coding	5			6:138114266:138632203:-1	Ighm
ENSRNOT00000040708	143.526	31.5451	255.507	8.09972	3.01787	0.0141678	0.470616	Up	0.415805	3.35044	ENSRNOG00000007092		protein_coding	4	OTTRNOT00000002145	3	2:182027115:182038178:-1	Fgb
ENSRNOT00000040740	62.4026	0	124.805	Inf	Inf	0.000374811	0.0426173	Up	2.98067e-05	1.57623	ENSRNOG00000014903	309376	protein_coding	4			1:261415200:261434720:1	Zfyve27
ENSRNOT00000040847	1380.02	102.776	2657.27	25.855	4.69237	9.74387e-07	0.000424282	Up	0.719264	18.6948	ENSRNOG00000033192	310132	protein_coding	3			2:56110777:56151531:-1	Osmr
ENSRNOT00000040879	237.275	455.878	18.6717	0.0409576	-4.60973	9.40407e-05	0.017124	Down	3.22734	0.129574	ENSRNOG00000050885	100910526	protein_coding	5	OTTRNOT00000001939	1	9:4817854:4834255:1	LOC100910526
ENSRNOT00000041034	4009.44	7109.87	909.015	0.127853	-2.96745	0.00169202	0.12235	Down	65.0909	8.32999	ENSRNOG00000032895	286904	protein_coding	4			7:14891001:14907305:1	Cyp4f4
ENSRNOT00000041106	3788.76	6130.95	1446.56	0.235944	-2.08348	0.0217265	0.592308	Down	36.3927	8.5973	ENSRNOG00000029028	299618	protein_coding	5			7:11908107:11919156:1	Mknk2
ENSRNOT00000041138	19.3341	38.6682	0	0	#NAME?	0.0338436	0.739626	Down	0.206989	2.03489e-08	ENSRNOG00000003063		protein_coding	5	OTTRNOT00000000947	1	X:72379037:72515144:-1	Phka1
ENSRNOT00000041374	1707.93	800.84	2615.01	3.26534	1.70723	0.0437455	0.835293	Up	14.1859	46.3645	ENSRNOG00000033740	362535	protein_coding	3			5:98469047:98515125:1	Lurap1l
ENSRNOT00000041495	32667.7	61787.8	3547.61	0.0574161	-4.1224	0.00299834	0.185839	Down	939.379	54.0052	ENSRNOG00000025625	56759	protein_coding	4			15:28018040:28035389:1	Rnase4
ENSRNOT00000041499	661.108	1074.57	247.645	0.23046	-2.11741	0.0159167	0.501466	Down	3.66271	0.844948	ENSRNOG00000034228	116720	protein_coding	4			4:173732248:174102496:1	Pik3c2g
ENSRNOT00000041838	29.0251	2.03517	56.015	27.5235	4.78259	0.0475158	0.859401	Up	0.0428313	1.20024	ENSRNOG00000049693	108348130	protein_coding	5	OTTRNOT00000001302	1	11:33845463:33847793:1	Cbr1
ENSRNOT00000041859	155.761	0	311.522	Inf	Inf	3.70517e-07	0.000195302	Up	0.000232007	1.75213	ENSRNOG00000030183	300901	protein_coding	4			8:99977334:100059736:1	Plod2
ENSRNOT00000041908	1680.4	3180.97	179.838	0.0565354	-4.1447	9.55086e-06	0.00298912	Down	28.0785	1.58761	ENSRNOG00000034191	25256	protein_coding	3			13:80712882:80745347:-1	Fmo1
ENSRNOT00000041925	12354.8	20424	4285.64	0.209834	-2.25268	0.0372976	0.782347	Down	335.928	70.5836	ENSRNOG00000033010	364773	protein_coding	4			17:69695550:69711689:-1	Akr1c12
ENSRNOT00000042055	4241.92	7945.31	538.53	0.0677796	-3.883	8.89781e-05	0.0165021	Down	79.5973	5.40093	ENSRNOG00000010389	171114	protein_coding	3			15:28305821:28314459:-1	Ndrg2
ENSRNOT00000042115	5431.26	8619.96	2242.56	0.260159	-1.94253	0.0395771	0.801061	Down	30.2947	7.89006	ENSRNOG00000028781	81642	protein_coding	1			1:101959540:102013243:-1	Abcc6
ENSRNOT00000042643	5856.9	1858.11	9855.69	5.30414	2.40712	0.0130279	0.448366	Up	99.232	527.043	ENSRNOG00000029668	360228	protein_coding	2	OTTRNOT00000000685	1	10:71047310:71053191:1	Wfdc21
ENSRNOT00000042777	39.3087	0	78.6175	Inf	Inf	0.00371976	0.211332	Up	1.44998e-06	2.75511	ENSRNOG00000050586		protein_coding	5			11:67451549:67529051:1	Stfa2l3
ENSRNOT00000042872	44.6691	83.442	5.89631	0.0706636	-3.82289	0.0451288	0.842144	Down	0.933171	0.0637824	ENSRNOG00000037076	689757	protein_coding	6			4:162181158:162230859:-1	LOC689757
ENSRNOT00000043148	33.4124	0	66.8249	Inf	Inf	0.00693344	0.315357	Up	0.00682708	1.01598	ENSRNOG00000030091	360580	protein_coding	6	OTTRNOT00000000702	1	10:71363688:71382058:-1	Dusp14
ENSRNOT00000043172	12272.8	21716.3	2829.25	0.130282	-2.94029	0.0080638	0.340904	Down	102.573	13.3816	ENSRNOG00000016924	24159	protein_coding	4			10:88392248:88442845:-1	Acly
ENSRNOT00000043338	42.2124	83.442	0.982719	0.0117773	-6.40785	0.00721363	0.321878	Down	0.897174	0.0127984	ENSRNOG00000032973	171060	protein_coding	5			X:118444474:118513061:-1	Il13ra2
ENSRNOT00000043517	46.2052	1.01759	91.3928	89.8135	6.48886	0.00526269	0.262872	Up	0.0415091	4.40784	ENSRNOG00000033038	100361898	protein_coding	1			1:248402980:248403399:1	LOC100361898
ENSRNOT00000043533	3812.28	6041.4	1583.16	0.262052	-1.93208	0.0325382	0.731876	Down	67.9676	17.8326	ENSRNOG00000029993	116682	protein_coding	4			3:28416954:28566928:1	Kynu
ENSRNOT00000043736	2797.49	5029.92	565.063	0.11234	-3.15405	0.000610819	0.0591048	Down	37.6412	4.23573	ENSRNOG00000038960	307415	protein_coding	2			18:55505993:55508704:1	RGD1309362
ENSRNOT00000043870	17.6889	0	35.3779	Inf	Inf	0.0424092	0.822119	Up	3.98186e-14	0.24513	ENSRNOG00000008479	29715	protein_coding	5			6:4258991:4520604:-1	Slc8a1
ENSRNOT00000043872	111.377	191.306	31.447	0.164381	-2.60489	0.0448521	0.841783	Down	0.814377	0.132579	ENSRNOG00000033883	312113	protein_coding	4			X:68771100:68785046:1	Stard8
ENSRNOT00000043949	44.7137	0	89.4274	Inf	Inf	0.00213638	0.145057	Up	0	1.2707	ENSRNOG00000024283	502976	protein_coding	5			5:120876966:120880098:-1	RGD1561212
ENSRNOT00000044893	266.739	454.861	78.6175	0.172839	-2.5325	0.0143219	0.474662	Down	5.41329	0.943169	ENSRNOG00000030334		protein_coding	4			7:117653850:117661613:1	Adck5
ENSRNOT00000045049	4900.47	7866.95	1933.99	0.245837	-2.02422	0.0301619	0.706511	Down	122.635	30.1918	ENSRNOG00000032908	24157	protein_coding	5			8:128027958:128036236:1	Acaa1
ENSRNOT00000045087	56.9977	0	113.995	Inf	Inf	0.000628533	0.0599691	Up	0	0.905039	ENSRNOG00000013305		protein_coding	5			8:113957279:114010277:-1	Atp2c1
ENSRNOT00000045223	43.1602	81.4068	4.91359	0.0603585	-4.0503	0.038911	0.795656	Down	0.304795	0.0198118	ENSRNOG00000001082	63886	protein_coding	5			12:37923528:37958363:1	Abcb9
ENSRNOT00000045256	346.678	101.759	591.597	5.81373	2.53946	0.00965968	0.374809	Up	1.92686	11.2599	ENSRNOG00000039496	302562	protein_coding	3			X:15679254:15682652:1	Plp2
ENSRNOT00000045400	289.373	26.4572	552.288	20.8748	4.38369	8.47432e-05	0.0161422	Up	0.0339475	0.698546	ENSRNOG00000016047		protein_coding	5			5:141040752:141229781:-1	Macf1
ENSRNOT00000045438	504.585	829.332	179.838	0.216846	-2.20526	0.0154039	0.497131	Down	9.9398	2.15281	ENSRNOG00000032426	310230	protein_coding	3			2:93669765:93671457:1	Slc10a5
ENSRNOT00000045584	16.2814	32.5627	0	0	#NAME?	0.048306	0.866221	Down	1.90842	1.47056e-13	ENSRNOG00000030575		protein_coding	4			2:223029559:223045185:1	AABR07013111.1
ENSRNOT00000045596	1413.07	2404.55	421.586	0.175328	-2.51187	0.00374386	0.211835	Down	28.1882	4.94822	ENSRNOG00000003634	24522	protein_coding	4			10:36589181:36599618:1	Zfp354a
ENSRNOT00000045874	117.447	201.482	33.4124	0.165833	-2.59219	0.042378	0.822119	Down	4.07457	0.677083	ENSRNOG00000048402		protein_coding	5			6:138092131:138093643:-1	Igh-6
ENSRNOT00000045902	281.455	51.8968	511.014	9.84672	3.29964	0.00183853	0.129213	Up	0.518809	5.13298	ENSRNOG00000000245	303772	protein_coding	5			10:97735567:97756521:-1	Slc16a6
ENSRNOT00000045974	491.459	206.57	776.348	3.75828	1.91007	0.0346764	0.75153	Up	2.44221	9.19606	ENSRNOG00000004373	89827	protein_coding	4			19:24846938:24854884:1	Ddx39a
ENSRNOT00000045984	694.991	327.662	1062.32	3.24211	1.69693	0.0490375	0.870461	Up	2.48908	8.08589	ENSRNOG00000033076	498805	protein_coding	4			17:88095830:88102262:1	Thnsl1
ENSRNOT00000046201	5308.88	587.147	10030.6	17.0837	4.09454	6.8963e-05	0.0136765	Up	58.3801	999.186	ENSRNOG00000033299		protein_coding	3			MT:7758:7961:1	Mt-atp8
ENSRNOT00000046539	231.616	68.1782	395.053	5.79442	2.53466	0.0175903	0.534649	Up	0.970251	5.65981	ENSRNOG00000010753	292486	protein_coding	5			1:7816838:8038665:-1	Aig1
ENSRNOT00000046598	8356.55	14082.4	2630.74	0.186811	-2.42035	0.0180841	0.542251	Down	78.9098	14.7624	ENSRNOG00000047493	170698	protein_coding	6			4:175969549:176026163:-1	Slco1a4
ENSRNOT00000046772	259.985	433.491	86.4792	0.199495	-2.32558	0.0241105	0.623229	Down	27.9617	5.57441	ENSRNOG00000029988		protein_coding	1			2:23260651:23260965:-1	LOC103691423
ENSRNOT00000046885	16.7902	33.5803	0	0	#NAME?	0.0454497	0.842144	Down	1.95779	5.49008e-88	ENSRNOG00000030235		protein_coding	4			6:142932678:142933110:-1	AABR07065823.1
ENSRNOT00000047053	2167.2	3316.31	1018.1	0.306997	-1.7037	0.0465679	0.85261	Down	15.3757	4.7277	ENSRNOG00000003463	78968	protein_coding	6			10:46570996:46593009:-1	Srebf1
ENSRNOT00000047126	1704.62	63.0903	3346.16	53.0376	5.72894	1.60664e-08	1.28724e-05	Up	0.330536	17.4858	ENSRNOG00000008012	24646	protein_coding	5			4:22225461:22307453:-1	Abcb4
ENSRNOT00000047324	1288.3	83.442	2493.16	29.8789	4.90106	4.13969e-07	0.000202975	Up	1.1444	34.2615	ENSRNOG00000011141	362774	protein_coding	6			6:127647184:127653124:-1	Serpina11
ENSRNOT00000047370	560.81	985.022	136.598	0.138675	-2.85022	0.0019787	0.13714	Down	4.97146	0.692468	ENSRNOG00000030630	361798	protein_coding	5	OTTRNOT00000002764	1	20:4576534:4592980:1	Ehmt2
ENSRNOT00000047540	641.667	1201.77	81.5657	0.0678714	-3.88105	4.59078e-05	0.00978226	Down	16.2589	1.10934	ENSRNOG00000020775		protein_coding	5			1:83103925:83119190:1	Cyp2b2
ENSRNOT00000047615	1933.42	3609.37	257.472	0.0713343	-3.80926	3.9171e-05	0.00891585	Down	27.3784	1.9571	ENSRNOG00000040195	501084	protein_coding	6	OTTRNOT00000001942	1	9:4866705:4879755:-1	Sult1c2a
ENSRNOT00000047634	1782.88	443.667	3122.1	7.03703	2.81497	0.00143208	0.108243	Up	2.8223	19.8672	ENSRNOG00000032917	360772	protein_coding	3			12:17252093:17263477:1	Zfand2a
ENSRNOT00000047645	45.2574	3.05276	87.462	28.6502	4.84047	0.0177682	0.536799	Up	0.270592	9.29342	ENSRNOG00000042665		protein_coding	3			1:282498488:282498880:-1	AABR07007130.2
ENSRNOT00000047663	153.795	0	307.591	Inf	Inf	4.15476e-07	0.000202975	Up	1.14013e-18	16.6872	ENSRNOG00000028841	100362623	protein_coding	4	OTTRNOT00000002598	1	20:3677474:3677847:1	Mt1m
ENSRNOT00000047717	3191.74	1455.15	4928.33	3.38683	1.75994	0.0462644	0.850942	Up	18.021	61.1031	ENSRNOG00000031965	301005	protein_coding	4			8:117347029:117351610:1	Impdh2
ENSRNOT00000047734	421.232	180.113	662.352	3.67744	1.8787	0.0422663	0.822119	Up	1.66631	6.15008	ENSRNOG00000007436	100158225	protein_coding	4			10:13586648:13591953:-1	LOC100158225
ENSRNOT00000047737	60.5463	121.093	0	0	#NAME?	0.00041515	0.0449484	Down	0.352932	1.88133e-05	ENSRNOG00000013147	29716	protein_coding	4			16:6129089:6405117:-1	Cacna1d
ENSRNOT00000047750	110.73	10.1759	211.285	20.7633	4.37597	0.00225831	0.150279	Up	0.160554	3.44647	ENSRNOG00000033057		protein_coding	4			16:25773602:25774845:1	RGD1560797
ENSRNOT00000047831	1295.39	2046.36	544.426	0.266046	-1.91025	0.0240945	0.623229	Down	12.2574	3.26653	ENSRNOG00000019667	308918	protein_coding	2			1:171820423:171966179:1	Ppfibp2
ENSRNOT00000047840	114.978	0	229.956	Inf	Inf	5.06022e-06	0.00168927	Up	0.000463073	2.75192	ENSRNOG00000002292	79256	protein_coding	5			14:11256268:11274578:1	Hnrnpd
ENSRNOT00000048027	107.989	194.359	21.6198	0.111237	-3.1683	0.0186334	0.553039	Down	0.905063	0.100211	ENSRNOG00000033923	316421	protein_coding	4			9:65177511:65265149:1	Aox2
ENSRNOT00000048263	17.6889	0	35.3779	Inf	Inf	0.0424092	0.822119	Up	0.00139241	1.99276	ENSRNOG00000030177		protein_coding	4			4:102123869:102124609:-1	AABR07060979.1
ENSRNOT00000048300	44.2223	0	88.4447	Inf	Inf	0.00224637	0.149983	Up	0	0.148623	ENSRNOG00000034258	311098	protein_coding	3			3:53563194:53658132:1	Xirp2
ENSRNOT00000048349	423.894	77.3365	770.451	9.96233	3.31648	0.000721915	0.066348	Up	0.540067	5.3799	ENSRNOG00000007943	360619	protein_coding	3			10:86582612:86595102:1	Gsdma
ENSRNOT00000048543	1768.44	3271.54	265.334	0.0811038	-3.62409	7.45892e-05	0.0145051	Down	16.5192	1.34361	ENSRNOG00000009350	192247	protein_coding	5			10:64865805:64915148:-1	Sez6
ENSRNOT00000048858	61.5639	123.128	0	0	#NAME?	0.000376598	0.0426173	Down	2.27768	0.00263694	ENSRNOG00000050210		protein_coding	3			20:154658:157665:-1	RT1-CE10
ENSRNOT00000049437	1093.44	1672.91	513.962	0.307226	-1.70263	0.0430679	0.826293	Down	21.5324	6.62901	ENSRNOG00000000378		protein_coding	3			20:26516836:26589209:-1	Ctnna3
ENSRNOT00000049461	26.5508	1.01759	52.0841	51.184	5.67762	0.0358179	0.76318	Up	0.00849721	0.416646	ENSRNOG00000031398	680102	protein_coding	2	OTTRNOT00000002052	1	2:185850232:185852759:-1	Mab21l2
ENSRNOT00000049695	19.6544	0	39.3087	Inf	Inf	0.0338611	0.739626	Up	2.38451e-15	1.50546	ENSRNOG00000029262		protein_coding	4			3:94832876:94833406:-1	RGD1560017
ENSRNOT00000049873	189.138	313.416	64.8594	0.206943	-2.27269	0.0402476	0.802947	Down	4.1689	0.859062	ENSRNOG00000003260	65035	protein_coding	2			13:89586336:89591277:1	Nr1i3
ENSRNOT00000050038	27.5161	0	55.0322	Inf	Inf	0.0135592	0.459436	Up	2.48247e-05	0.533115	ENSRNOG00000002506	305242	protein_coding	4			14:17531398:17554067:1	Cdkl2
ENSRNOT00000050063	1134.36	1939.52	329.211	0.169738	-2.55861	0.00317403	0.189061	Down	24.6965	4.19428	ENSRNOG00000019542	307414	protein_coding	3			18:55576239:55584957:1	MGC108823
ENSRNOT00000050236	989.246	467.072	1511.42	3.23595	1.69419	0.0445399	0.841635	Up	4.67637	15.1483	ENSRNOG00000031730	64525	protein_coding	4			5:2042991:2059351:1	Tceb1
ENSRNOT00000050543	51.6102	1.01759	102.203	100.437	6.65014	0.00319482	0.189061	Up	0.0097806	0.721399	ENSRNOG00000033433	363165	protein_coding	3			8:128659884:128665988:-1	Csrnp1
ENSRNOT00000050597	983.298	464.019	1502.58	3.23818	1.69518	0.0444622	0.840961	Up	2.81592	9.12814	ENSRNOG00000023664		protein_coding	5			5:120568242:120652220:1	Leprot
ENSRNOT00000050834	247.287	65.1255	429.448	6.59417	2.72119	0.0102832	0.390099	Up	0.251878	1.66276	ENSRNOG00000005608	683522	protein_coding	6			4:161540130:161587222:-1	Tead4
ENSRNOT00000051139	335.478	595.287	75.6693	0.127114	-2.97581	0.00310052	0.187624	Down	4.55454	0.578188	ENSRNOG00000004089		protein_coding	5			7:94480396:94563001:-1	Enpp2
ENSRNOT00000051362	17.2989	34.5979	0	0	#NAME?	0.0428102	0.823716	Down	0.170579	0.000748203	ENSRNOG00000031092	81762	protein_coding	5			18:1276391:1389929:-1	Rock1
ENSRNOT00000051449	484.498	1.01759	967.978	951.25	9.89368	1.35762e-11	1.68007e-08	Up	0.0464275	54.6537	ENSRNOG00000030345	100359951	protein_coding	4			9:1012091:1012450:-1	LOC100362149
ENSRNOT00000051678	84.2678	157.726	10.8099	0.0685361	-3.86699	0.010835	0.403393	Down	3.32447	0.226981	ENSRNOG00000049970		protein_coding	4			20:10889573:10912769:-1	RGD1566085
ENSRNOT00000051720	11754.6	20696.7	2812.54	0.135893	-2.87945	0.00882792	0.359397	Down	96.9441	13.1891	ENSRNOG00000011474	192280	protein_coding	2			16:60415229:60427474:-1	Ppp1r3b
ENSRNOT00000051749	1700.46	680.764	2720.17	3.99575	1.99847	0.0193328	0.564158	Up	19.1626	76.665	ENSRNOG00000021151	259225	protein_coding	2			1:222229835:222231944:1	Ppp1r14b
ENSRNOT00000052075	1785.93	2829.9	741.953	0.262183	-1.93135	0.0237259	0.62093	Down	32.3256	8.48343	ENSRNOG00000001376	315306	protein_coding	4			7:141973553:141981432:1	Mettl7a
ENSRNOT00000052120	1356.69	2096.23	617.147	0.294409	-1.76411	0.0364575	0.771113	Down	23.6328	6.96245	ENSRNOG00000033372	303803	protein_coding	5			11:84615760:84633504:-1	Klhl24
ENSRNOT00000054686	240.181	51.8968	428.465	8.2561	3.04546	0.00493853	0.254945	Up	0.255678	2.11736	ENSRNOG00000014173		protein_coding	2			1:274310153:274352854:1	Smc3
ENSRNOT00000054848	58.4892	1.01759	115.961	113.957	6.83234	0.00171647	0.122844	Up	0.0162477	1.94667	ENSRNOG00000036641	689065	protein_coding	2			1:219743747:219745654:-1	LOC689065
ENSRNOT00000054917	178.066	298.152	57.9804	0.194466	-2.36241	0.0363472	0.769593	Down	3.21908	0.623448	ENSRNOG00000036661	303754	protein_coding	3			10:110557729:110585376:-1	Rab40b
ENSRNOT00000054947	1190.66	2070.79	310.539	0.149962	-2.73733	0.00172337	0.122844	Down	20.5926	3.09316	ENSRNOG00000036680	303743	protein_coding	2			10:109832981:109840047:-1	Notum
ENSRNOT00000054962	1053.72	1821.48	285.971	0.157	-2.67117	0.00219045	0.148225	Down	19.7375	3.10784	ENSRNOG00000036692	24953	protein_coding	2			10:109707962:109716128:1	Gcgr
ENSRNOT00000055038	20.6371	0	41.2742	Inf	Inf	0.0301934	0.706511	Up	0	0.648504	ENSRNOG00000043150	246310	protein_coding	3			3:176479335:176489594:1	Arfgap1
ENSRNOT00000055254	311.498	55.9672	567.029	10.1314	3.34077	0.00130716	0.10308	Up	0.778985	7.83664	ENSRNOG00000019330	362248	protein_coding	4			3:151285249:151289595:1	Procr
ENSRNOT00000055361	268.621	105.829	431.414	4.07652	2.02734	0.0453259	0.842144	Up	1.69895	6.91383	ENSRNOG00000036876	362678	protein_coding	3			5:172648950:172655576:1	Faap20
ENSRNOT00000055473	19.8429	39.6858	0	0	#NAME?	0.0318959	0.722708	Down	0.470014	5.94446e-05	ENSRNOG00000001830		protein_coding	4			4:181103774:181158200:1	Arntl2
ENSRNOT00000055506	403.512	149.585	657.439	4.39508	2.13589	0.023086	0.613279	Up	2.19982	9.66224	ENSRNOG00000036942	500590	protein_coding	4			5:168009393:168035810:1	Tnfrsf9
ENSRNOT00000055542	96.7436	168.919	24.568	0.145442	-2.78148	0.042077	0.822119	Down	1.22049	0.178104	ENSRNOG00000027869	140587	protein_coding	3			4:178066787:178441547:-1	Sox5
ENSRNOT00000055664	223.858	389.735	57.9804	0.148769	-2.74886	0.0113376	0.41592	Down	8.89789	1.32604	ENSRNOG00000002456	690286	protein_coding	3			10:77840568:77918191:-1	Hlf
ENSRNOT00000055805	54.3711	104.811	3.93087	0.0375043	-4.7368	0.0119454	0.426777	Down	2.2026	0.0743513	ENSRNOG00000037060	500917	protein_coding	2			7:130347945:130350570:-1	Odf3b
ENSRNOT00000055810	74.2837	148.567	0	0	#NAME?	0.000116291	0.0199086	Down	2.72883	1.80419e-11	ENSRNOG00000021221	296158	protein_coding	3			3:122942386:122946289:-1	Pced1a
ENSRNOT00000055839	23.387	45.7913	0.982719	0.0214608	-5.54215	0.0477223	0.86117	Down	0.147742	0.00387674	ENSRNOG00000008334	313663	protein_coding	4			5:159540453:159583049:-1	Crocc
ENSRNOT00000056198	37.1419	74.2837	0	0	#NAME?	0.00440779	0.238617	Down	0.649047	7.22077e-07	ENSRNOG00000010591	312678	protein_coding	5	OTTRNOT00000001878	1	4:152892388:152925928:1	Kdm5a
ENSRNOT00000056251	147.408	0	294.816	Inf	Inf	6.0734e-07	0.000289643	Up	1.28941e-05	4.07735	ENSRNOG00000037227	24884	protein_coding	5			9:121831716:121877795:1	Yes1
ENSRNOT00000056727	221.53	24.422	418.638	17.1418	4.09945	0.000439124	0.0458107	Up	0.325064	5.48397	ENSRNOG00000008048	117540	protein_coding	3			8:99625602:99645881:1	Plscr2
ENSRNOT00000056790	450.865	705.187	196.544	0.278712	-1.84315	0.0437062	0.835293	Down	2.92741	0.818802	ENSRNOG00000037505	360827	protein_coding	3			12:51908448:51934702:1	Ulk1
ENSRNOT00000056815	2103.41	3206.41	1000.41	0.312002	-1.68037	0.0491074	0.870461	Down	62.6416	19.5646	ENSRNOG00000037518	500536	protein_coding	3			5:137189473:137192240:1	Hyi
ENSRNOT00000057034	107.395	16.2814	198.509	12.1924	3.60791	0.00905458	0.361668	Up	0.257147	3.15492	ENSRNOG00000020235		protein_coding	3			1:87000093:87006753:1	Hnrnpl
ENSRNOT00000057382	32.0539	64.1079	0	0	#NAME?	0.00767302	0.33411	Down	0.594503	2.17285e-06	ENSRNOG00000046950	100912481	protein_coding	4			4:24612205:24640686:1	LOC100912481
ENSRNOT00000057472	25.0593	0	50.1187	Inf	Inf	0.0179816	0.539988	Up	1.17369e-06	0.5123	ENSRNOG00000014956	316519	protein_coding	3	OTTRNOT00000002351	1	9:81655696:81666701:1	Slc11a1
ENSRNOT00000057798	239.704	81.4068	398.001	4.88904	2.28955	0.0290335	0.697065	Up	0.59278	2.90241	ENSRNOG00000002903	303208	protein_coding	2			10:48240330:48444334:1	Specc1
ENSRNOT00000057855	120.432	31.5451	209.319	6.63554	2.73021	0.0324215	0.730487	Up	0.544941	3.57044	ENSRNOG00000038025	291317	protein_coding	2			17:78915604:78919143:1	Rpp38
ENSRNOT00000057898	34238.5	4594.4	63882.6	13.9045	3.79748	0.00602737	0.289516	Up	239.738	3337.26	ENSRNOG00000038047		protein_coding	3			17:78793336:78793724:1	Mt1
ENSRNOT00000058148	126.102	18.3165	233.887	12.7692	3.67459	0.00541381	0.26709	Up	0.0545848	0.685139	ENSRNOG00000009987	498549	protein_coding	5			15:60722160:60752106:-1	Akap11
ENSRNOT00000058334	36.5633	69.1958	3.93087	0.056808	-4.13776	0.0484513	0.867841	Down	0.38004	0.0232097	ENSRNOG00000026764		protein_coding	4			1:75428027:75620911:1	Pla2g4cl1
ENSRNOT00000058367	913.239	1594.56	231.922	0.145446	-2.78145	0.00157908	0.115776	Down	25.9745	3.78493	ENSRNOG00000038331	307092	protein_coding	3			17:69441223:69460321:-1	Akr1c1
ENSRNOT00000058413	574.391	1003.34	145.442	0.144958	-2.78629	0.00235455	0.154123	Down	18.4039	2.67998	ENSRNOG00000038361	498789	protein_coding	3			17:69468427:69497132:1	RGD1564865
ENSRNOT00000058589	18.8253	37.6507	0	0	#NAME?	0.0358919	0.76318	Down	0.585097	4.59678e-19	ENSRNOG00000026962		protein_coding	3			7:54021832:54026789:1	Osbpl8
ENSRNOT00000058834	56.0847	4.07034	108.099	26.5577	4.73106	0.0112191	0.412328	Up	0.0200202	0.481744	ENSRNOG00000032472	266735	protein_coding	4			X:36930186:37003642:-1	Adgrg2
ENSRNOT00000058891	150.257	252.361	48.1532	0.190811	-2.38979	0.0429374	0.824629	Down	1.76286	0.339285	ENSRNOG00000019253		protein_coding	4			19:43932946:43955747:-1	Bcar1
ENSRNOT00000058893	29.0251	2.03517	56.015	27.5235	4.78259	0.0475158	0.859401	Up	0.0189919	0.463554	ENSRNOG00000024190	298138	protein_coding	4			5:90419020:90488896:1	Rasef
ENSRNOT00000059159	19.6544	0	39.3087	Inf	Inf	0.0338611	0.739626	Up	0	2.47652	ENSRNOG00000038738	685203	protein_coding	3			9:53440272:53440595:1	LOC685203
ENSRNOT00000059162	144.983	30.5276	259.438	8.49848	3.0872	0.0121495	0.431479	Up	0.251846	2.14901	ENSRNOG00000017852	291556	protein_coding	4			18:59986360:60002569:-1	Nars
ENSRNOT00000059192	1045.7	1668.84	422.569	0.253211	-1.98159	0.0197058	0.568216	Down	13.5119	3.42517	ENSRNOG00000038746	315644	protein_coding	4			8:54965583:54990604:-1	Bco2
ENSRNOT00000059194	41.2742	0	82.5484	Inf	Inf	0.00304011	0.185839	Up	3.51862e-10	1.05258	ENSRNOG00000000519		protein_coding	4			20:6225800:6251634:-1	Stk38
ENSRNOT00000059320	1187.41	1966.99	407.828	0.207336	-2.26996	0.00811037	0.341283	Down	56.479	11.7268	ENSRNOG00000050595		protein_coding	4			5:77405142:77903101:-1	LOC100912565
ENSRNOT00000059326	23.9133	47.8265	0	0	#NAME?	0.0197011	0.568216	Down	1.49278	0	ENSRNOG00000038825	499570	protein_coding	3			2:93712992:93766654:1	Fabp12
ENSRNOT00000059430	212.407	8.14068	416.673	51.184	5.67762	1.22026e-05	0.0037033	Up	0.044138	2.23883	ENSRNOG00000007666	58942	protein_coding	2			3:37955069:38090526:-1	Cacnb4
ENSRNOT00000059496	330.463	101.759	559.167	5.49504	2.45813	0.0127576	0.44674	Up	0.329443	1.8174	ENSRNOG00000006557	303073	protein_coding	4			10:31278746:31419235:-1	Cyfip2
ENSRNOT00000059532	43.7484	1.01759	86.4792	84.9848	6.40913	0.00662123	0.310056	Up	0.0149186	1.13036	ENSRNOG00000038943	679534	protein_coding	3			7:27620458:27786999:1	RGD1560034
ENSRNOT00000059538	1839.2	3071.07	607.32	0.197755	-2.33821	0.00702499	0.316204	Down	8.19689	1.62249	ENSRNOG00000038948	282580	protein_coding	3			7:27369853:27552078:-1	Stab2
ENSRNOT00000059592	17.8077	35.6155	0	0	#NAME?	0.0403547	0.804283	Down	0.440993	6.83388e-06	ENSRNOG00000024616	102550456	protein_coding	2			12:21748633:21760292:-1	LOC102550456
ENSRNOT00000059735	1685.17	2627.4	742.935	0.282764	-1.82233	0.0318733	0.722708	Down	13.0195	3.68681	ENSRNOG00000002052	64387	protein_coding	2			11:60645661:60679249:-1	Ccdc80
ENSRNOT00000059806	152.053	41.721	262.386	6.28906	2.65284	0.0258877	0.652761	Up	0.131819	0.828437	ENSRNOG00000024201	679806	protein_coding	4			9:42945358:42998109:1	Fer1l5
ENSRNOT00000059892	997.63	1902.88	92.3756	0.048545	-4.36453	3.87911e-06	0.00136313	Down	18.6544	0.911255	ENSRNOG00000011184	503568	protein_coding	4			4:62797677:62840357:-1	Slc13a4
ENSRNOT00000059895	18.1803	0	36.3606	Inf	Inf	0.0400894	0.801061	Up	1.91756e-05	0.17466	ENSRNOG00000005042	303029	protein_coding	2			10:18140356:18443934:-1	Ranbp17
ENSRNOT00000060370	60.0375	120.075	0	0	#NAME?	0.000435963	0.0458107	Down	0.968119	8.58924e-07	ENSRNOG00000022599		protein_coding	4			12:16950728:16958554:1	Ints1
ENSRNOT00000060515	541.061	893.44	188.682	0.211186	-2.24341	0.0129752	0.448366	Down	10.6029	2.23911	ENSRNOG00000050800	100911576	protein_coding	4			14:88543630:88574195:1	LOC100911576
ENSRNOT00000060530	35213.4	9098.23	61328.5	6.74071	2.7529	0.0386231	0.793458	Up	66.3999	448.15	ENSRNOG00000039494	296925	protein_coding	4			4:50152452:50200328:-1	Aass
ENSRNOT00000060608	61.5465	122.11	0.982719	0.0080478	-6.95719	0.00121578	0.0985914	Down	1.15654	0.0111133	ENSRNOG00000001113	304301	protein_coding	3			12:14021727:14078134:1	Mmd2
ENSRNOT00000061299	88.0211	176.042	0	0	#NAME?	3.58275e-05	0.00842581	Down	4.24343	2.68658e-14	ENSRNOG00000000787		protein_coding	3			20:3246739:3249188:1	LOC100909797
ENSRNOT00000061786	24.9308	49.8617	0	0	#NAME?	0.0174834	0.532207	Down	1.31685	0.00835014	ENSRNOG00000040153	108348062	protein_coding	4			6:108745895:108756130:1	Eif3h
ENSRNOT00000061861	1797.47	3016.12	578.821	0.191909	-2.38151	0.00607531	0.291121	Down	22.8827	4.39787	ENSRNOG00000042111		protein_coding	4	OTTRNOT00000001940	1	9:4152589:4168221:-1	Sult1c2a
ENSRNOT00000063787	452.128	90.5651	813.691	8.9846	3.16745	0.00101605	0.0858714	Up	2.6868	24.2785	ENSRNOG00000019007		protein_coding	2			8:129241109:129243402:1	Rpl14
ENSRNOT00000063821	55.0322	0	110.064	Inf	Inf	0.000761098	0.06839	Up	6.12428e-05	0.652667	ENSRNOG00000029212	114122	protein_coding	3			2:18490102:18565842:-1	Vcan
ENSRNOT00000063853	7380.85	8.14068	14753.6	1812.32	10.8236	1.66933e-13	4.77666e-10	Up	0.0763473	134.027	ENSRNOG00000018740	396527	protein_coding	4			9:95285592:95302822:1	Ugt1a8
ENSRNOT00000063862	17.2989	34.5979	0	0	#NAME?	0.0428102	0.823716	Down	1.74518	0.00314593	ENSRNOG00000042083		protein_coding	3			3:17080904:17081510:-1
ENSRNOT00000063911	212.839	62.0727	363.606	5.85774	2.55034	0.0192511	0.564158	Up	1.74184	10.2467	ENSRNOG00000043192	680115	protein_coding	2			17:81173713:81187739:-1	Hacd1
ENSRNOT00000064013	3233.7	5453.24	1014.17	0.185975	-2.42682	0.00730691	0.324408	Down	38.6066	7.18981	ENSRNOG00000018755	311569	protein_coding	1			3:151032952:151075856:1	Acss2
ENSRNOT00000064029	4148.44	6991.83	1305.05	0.186654	-2.42156	0.00908562	0.361668	Down	281.559	52.6381	ENSRNOG00000043032		protein_coding	3			scaffold:Rnor_6.0:KL568405.1:92228:92731:-1	Ang2
ENSRNOT00000064105	18.1803	0	36.3606	Inf	Inf	0.0400894	0.801061	Up	0.00188797	0.201192	ENSRNOG00000013742	361368	protein_coding	1			19:12481563:12942943:-1	Large
ENSRNOT00000064160	3185.74	1162.08	5209.39	4.48281	2.1644	0.0155667	0.498636	Up	8.51199	38.1871	ENSRNOG00000042620	309375	protein_coding	2			1:261389804:261393736:1	Marveld1
ENSRNOT00000064305	454.71	69.1958	840.224	12.1427	3.60202	0.000249929	0.0320903	Up	0.645878	7.8929	ENSRNOG00000019202	25066	protein_coding	3			1:80820050:80835701:-1	PVR
ENSRNOT00000064345	23.5852	0	47.1705	Inf	Inf	0.021348	0.587364	Up	1.11462e-05	0.112004	ENSRNOG00000006378		protein_coding	3			3:111699087:111759714:1	Mga
ENSRNOT00000064395	54.7927	100.741	8.84447	0.0877942	-3.50973	0.0431292	0.826676	Down	0.233802	0.0201508	ENSRNOG00000006378		protein_coding	4			3:111699087:111759714:1	Mga
ENSRNOT00000064526	142.678	240.15	45.2051	0.188237	-2.40938	0.0443429	0.840292	Down	1.61189	0.305768	ENSRNOG00000000961	304445	protein_coding	4			12:32666635:32740732:-1	Glt1d1
ENSRNOT00000064700	3739.27	5852.13	1626.4	0.277916	-1.84728	0.0400035	0.801061	Down	61.5109	17.1139	ENSRNOG00000009592	25035	protein_coding	3			7:124023995:124041594:-1	Cyb5r3
ENSRNOT00000064744	1702.02	570.865	2833.18	4.96295	2.3112	0.00747198	0.328931	Up	9.95563	49.4546	ENSRNOG00000004616	25498	protein_coding	1			10:18082932:18090932:-1	Npm1
ENSRNOT00000064840	74.4961	132.286	16.7062	0.126289	-2.9852	0.0479343	0.862645	Down	0.599634	0.0755022	ENSRNOG00000017912	25391	protein_coding	3			10:59529785:59560430:1	Atp2a3
ENSRNOT00000065025	419.247	666.518	171.976	0.258021	-1.95444	0.0351849	0.755568	Down	2.60477	0.672787	ENSRNOG00000030157	294232	protein_coding	3			20:3367150:3386106:-1	Dhx16
ENSRNOT00000065497	562.399	905.651	219.146	0.241977	-2.04706	0.0217624	0.592308	Down	16.0332	3.88002	ENSRNOG00000015385	298575	protein_coding	2			5:156677146:156689258:-1	Pink1
ENSRNOT00000065529	632.263	1025.73	238.801	0.232811	-2.10277	0.0171085	0.52398	Down	4.42853	1.03118	ENSRNOG00000011044	299285	protein_coding	2			6:128473570:128567198:-1	Clmn
ENSRNOT00000065633	5069.26	1944.61	8193.91	4.21366	2.07507	0.0271809	0.668015	Up	12.3444	52.0664	ENSRNOG00000003256	25405	protein_coding	3			10:25903925:25910298:-1	Ccng1
ENSRNOT00000065839	19.3341	38.6682	0	0	#NAME?	0.0338436	0.739626	Down	1.84214	6.62903e-20	ENSRNOG00000040195		protein_coding	3			9:4875036:4876023:-1	Sult1c2a
ENSRNOT00000065909	108.869	16.2814	201.457	12.3735	3.62918	0.00845109	0.349743	Up	0.28648	3.46166	ENSRNOG00000016452	298400	protein_coding	1			5:59063558:59068188:1	Creb3
ENSRNOT00000065978	11038.7	18287	3790.35	0.20727	-2.27042	0.0327807	0.73445	Down	87.187	18.092	ENSRNOG00000023587	361272	protein_coding	4	OTTRNOT00000003284	1	17:76306585:76358058:1	Dhtkd1
ENSRNOT00000066137	18.1803	0	36.3606	Inf	Inf	0.0400894	0.801061	Up	2.99379e-28	1.68175	ENSRNOG00000042915	690599	protein_coding	2			10:105751442:105771972:-1	Mxra7
ENSRNOT00000066346	1234.71	2032.12	437.31	0.215199	-2.21626	0.00959992	0.373372	Down	29.7222	6.40514	ENSRNOG00000020194	316626	protein_coding	2			9:98549705:98551410:-1	Hes6
ENSRNOT00000066468	198.625	64.1079	333.142	5.19658	2.37756	0.0306441	0.711508	Up	0.526489	2.74307	ENSRNOG00000005907	362412	protein_coding	2			4:144536729:144620731:-1	Rad18
ENSRNOT00000066597	133.955	247.273	20.6371	0.0834587	-3.58279	0.00549345	0.269691	Down	8.61464	0.725956	ENSRNOG00000042232	499256	protein_coding	1			1:189347736:189359730:-1	RGD1559600
ENSRNOT00000066670	3976.01	7252.33	699.696	0.0964788	-3.37364	0.000447892	0.0461395	Down	27.1428	2.62066	ENSRNOG00000013589	24772	protein_coding	3			4:149261044:149273891:1	Cxcl12
ENSRNOT00000066685	16.7902	33.5803	0	0	#NAME?	0.0454497	0.842144	Down	0.239967	3.23065e-13	ENSRNOG00000007447	311341	protein_coding	2			3:111825162:111833526:1	Pla2g4b
ENSRNOT00000066691	1857.73	3177.92	537.547	0.169151	-2.56362	0.00340452	0.197088	Down	88.3639	14.9669	ENSRNOG00000018287	293656	protein_coding	1			1:219309593:219312240:-1	RGD1307603
ENSRNOT00000067017	38.326	0	76.6521	Inf	Inf	0.00411635	0.225275	Up	1.25712e-05	0.410985	ENSRNOG00000003767	289342	protein_coding	2			13:109338762:109483868:-1	Rps6kc1
ENSRNOT00000067042	2605.39	4428.53	782.244	0.176637	-2.50114	0.00499384	0.255619	Down	30.252	5.35208	ENSRNOG00000020836	368158	protein_coding	3			2:195617021:195637630:1	Rorc
ENSRNOT00000067076	17.6889	0	35.3779	Inf	Inf	0.0424092	0.822119	Up	9.32045e-14	0.325283	ENSRNOG00000024663		protein_coding	4			5:78143554:78183122:-1	Fkbp15
ENSRNOT00000067093	374.17	157.726	590.614	3.74456	1.9048	0.0437964	0.835468	Up	3.53501	13.2579	ENSRNOG00000050741	293663	protein_coding	3			1:220039734:220048950:-1	Rbm4
ENSRNOT00000067188	603.712	248.291	959.133	3.86294	1.9497	0.0270411	0.665533	Up	2.52576	9.77042	ENSRNOG00000003399		protein_coding	2			10:35870682:35879910:1	Hnrnph1
ENSRNOT00000067237	244.862	95.653	394.07	4.11979	2.04257	0.0482618	0.866221	Up	2.99941	12.3479	ENSRNOG00000028477	362575	protein_coding	1			5:137243094:137243978:1	Med8
ENSRNOT00000067336	16.7902	33.5803	0	0	#NAME?	0.0454497	0.842144	Down	1.77464	0	ENSRNOG00000042197		protein_coding	2			6:141487555:141488290:-1	AABR07065792.1
ENSRNOT00000067384	1469.72	663.466	2275.98	3.43044	1.77839	0.0353013	0.75705	Up	2.07907	7.14362	ENSRNOG00000012782	309400	protein_coding	1			1:239412884:239474931:1	Tmem2
ENSRNOT00000067391	152096	3896.33	300295	77.0712	6.26812	0.00700157	0.315909	Up	207.028	15975.1	ENSRNOG00000043098	689415	protein_coding	1			19:11307967:11308740:-1	Mt2A
ENSRNOT00000067435	233.493	378.542	88.4447	0.233646	-2.0976	0.0451422	0.842144	Down	3.32117	0.77727	ENSRNOG00000009795	29227	protein_coding	3			5:100439476:100647727:-1	Nfib
ENSRNOT00000067445	44.7137	0	89.4274	Inf	Inf	0.00213638	0.145057	Up	6.12709e-05	1.11058	ENSRNOG00000004162		protein_coding	3			13:47421696:47438360:-1	Pfkfb2
ENSRNOT00000067448	119.453	3.05276	235.852	77.2589	6.27163	8.62314e-05	0.0161422	Up	0.00990523	0.886393	ENSRNOG00000029986		protein_coding	3			12:1682527:1816414:-1	Insr
ENSRNOT00000067574	575.816	971.794	179.838	0.185057	-2.43396	0.00700267	0.315909	Down	5.40659	1.00449	ENSRNOG00000047967	362648	protein_coding	3			5:159755535:159773699:1	Arhgef19
ENSRNOT00000067639	21.6198	0	43.2396	Inf	Inf	0.0268959	0.664273	Up	0.000117067	0.437001	ENSRNOG00000016346		protein_coding	3			16:6655662:6669045:-1	Prkcd
ENSRNOT00000067643	4846.4	8181.38	1511.42	0.184739	-2.43644	0.0100305	0.385626	Down	38.1729	7.05975	ENSRNOG00000033195	170912	protein_coding	4			1:250426158:250514866:1	A1cf
ENSRNOT00000067802	112.03	0	224.06	Inf	Inf	6.24464e-06	0.00201742	Up	0	14.0394	ENSRNOG00000020495	292762	protein_coding	2			1:87927175:87932171:-1	Eif3k
ENSRNOT00000067822	4432.64	7289.98	1575.3	0.216091	-2.21029	0.0172514	0.526746	Down	54.7789	11.8485	ENSRNOG00000018944	294088	protein_coding	2			1:253119112:253185533:-1	Pank1
ENSRNOT00000067823	29.499	1.01759	57.9804	56.9784	5.83234	0.0263935	0.661656	Up	0.0117647	0.466053	ENSRNOG00000016180	54705	protein_coding	3			5:25577593:25583834:-1	Pdp1
ENSRNOT00000067843	13722.6	25520	1925.15	0.0754367	-3.72859	0.00142164	0.108243	Down	285.697	21.5769	ENSRNOG00000010658	24962	protein_coding	2			2:264266984:264293046:-1	Cth
ENSRNOT00000067875	779.44	123.128	1435.75	11.6607	3.54358	0.000117908	0.0200143	Up	1.69977	19.8892	ENSRNOG00000043451	25353	protein_coding	4	OTTRNOT00000000115	2	14:6673686:6679901:-1	Spp1
ENSRNOT00000067881	40.7828	0	81.5657	Inf	Inf	0.0031973	0.189061	Up	0	0.779538	ENSRNOG00000005830	689043	protein_coding	1			4:129196659:129430251:-1	Fam19a4
ENSRNOT00000067889	55.5236	0	111.047	Inf	Inf	0.000725422	0.066348	Up	2.87992e-08	1.03668	ENSRNOG00000017510	25277	protein_coding	3			1:140845479:140860882:-1	Mfge8
ENSRNOT00000067977	345.172	71.231	619.113	8.69162	3.11963	0.00196567	0.13671	Up	0.291173	2.5286	ENSRNOG00000021669	297783	protein_coding	2			5:9279970:9315114:1	Mybl1
ENSRNOT00000067997	2338.12	931.09	3745.14	4.02232	2.00803	0.0207701	0.579421	Up	29.722	119.671	ENSRNOG00000061438	100360491	protein_coding	3			14:86751157:86751792:1	LOC100360491
ENSRNOT00000068078	15109.9	2757.66	27462.1	9.95848	3.31593	0.0044344	0.239168	Up	48.0902	479.441	ENSRNOG00000003809	302642	protein_coding	2			X:43626480:43629765:1	Sat1
ENSRNOT00000068148	585.992	217.763	954.22	4.38191	2.13156	0.0166884	0.515051	Up	1.3857	6.09464	ENSRNOG00000002385	289104	protein_coding	3			13:67672878:67688477:-1	Prg4
ENSRNOT00000068183	78.1623	145.515	10.8099	0.0742874	-3.75074	0.0153337	0.49698	Down	0.637633	0.0489763	ENSRNOG00000016374	25022	protein_coding	2			1:200590953:200696928:-1	Fgfr2
ENSRNOT00000068185	1069.09	452.825	1685.36	3.72188	1.89603	0.0252016	0.642224	Up	6.13012	22.8291	ENSRNOG00000005480		protein_coding	3			4:165606821:165629996:-1	Ybx3
ENSRNOT00000068633	7963.67	13320.2	2607.15	0.195729	-2.35307	0.0202542	0.573845	Down	62.6989	12.2874	ENSRNOG00000015354	54349	protein_coding	3			9:64929694:65007884:1	Aox1
ENSRNOT00000070792	61.0506	7.1231	114.978	16.1416	4.01271	0.0197531	0.56847	Up	0.110007	1.71427	ENSRNOG00000050792	84397	protein_coding	2			3:37545238:37564699:1	Tnfaip6
ENSRNOT00000070805	594.974	82.4244	1107.52	13.4368	3.74812	8.60722e-05	0.0161422	Up	7.4471	99.993	ENSRNOG00000046316	681123	protein_coding	1			9:15313523:15314435:1	Tomm6
ENSRNOT00000070842	38.3783	3.05276	73.7039	24.1434	4.59356	0.0313123	0.719225	Up	0.0237946	0.501296	ENSRNOG00000047367	688292	protein_coding	2			10:108440950:108468310:1	Card14
ENSRNOT00000070851	53.5582	0	107.116	Inf	Inf	0.000879577	0.0769342	Up	0.0497531	11.3153	ENSRNOG00000046450		protein_coding	1			18:87637608:87637985:1	LOC102550729
ENSRNOT00000070895	1435.39	2244.79	625.992	0.278864	-1.84237	0.0294532	0.69918	Down	39.7643	11.101	ENSRNOG00000048114		protein_coding	3	OTTRNOT00000003273	2	17:76008807:76022813:1	Echdc3
ENSRNOT00000070903	411.981	672.624	151.339	0.224998	-2.15202	0.0216552	0.592308	Down	11.2274	2.52164	ENSRNOG00000045924		protein_coding	2	OTTRNOT00000002474	1	20:3226360:3233694:1	RT1-T24-3
ENSRNOT00000070907	31.4819	2.03517	60.9286	29.9378	4.9039	0.0376189	0.784085	Up	0.0421906	1.36887	ENSRNOG00000047319		protein_coding	2			4:183347456:183374195:-1	Caprin2
ENSRNOT00000070912	1506.31	217.763	2794.85	12.8344	3.68194	5.5366e-05	0.0110898	Up	1.22054	15.7037	ENSRNOG00000045829		protein_coding	2			3:109862120:109873466:1	Thbs1
ENSRNOT00000070925	419.079	140.427	697.73	4.96864	2.31285	0.0139174	0.46461	Up	1.37842	6.84057	ENSRNOG00000047276		protein_coding	2			20:18058245:18060661:-1	LOC100362738
ENSRNOT00000071109	1068.07	1941.55	194.578	0.100218	-3.31879	0.000215197	0.0293224	Down	25.0902	2.51451	ENSRNOG00000018339	499298	protein_coding	3			1:219329574:219335043:1	Cabp2
ENSRNOT00000071200	322.253	540.338	104.168	0.192783	-2.37495	0.0162501	0.506994	Down	4.92565	0.95184	ENSRNOG00000018740	396552	protein_coding	2			9:95161157:95302822:1	Ugt1a8
ENSRNOT00000071388	866.708	1373.74	359.675	0.261822	-1.93334	0.0236637	0.620398	Down	9.29501	2.43796	ENSRNOG00000049471	170824	protein_coding	2			13:36257112:36290531:-1	Steap3
ENSRNOT00000071405	2394.14	4115.11	673.162	0.163583	-2.61191	0.00331871	0.194368	Down	13.9541	2.28449	ENSRNOG00000046829	25589	protein_coding	2			14:34727623:34787183:1	Kdr
ENSRNOT00000071447	93.583	185.201	1.96544	0.0106125	-6.55809	0.000213073	0.0292319	Down	5.51468	0.0475516	ENSRNOG00000047507	100910829	protein_coding	1			4:117567668:117568348:-1	Cml2
ENSRNOT00000071482	576.004	237.097	914.911	3.8588	1.94815	0.0280113	0.683395	Up	2.05091	7.9147	ENSRNOG00000048267	304881	protein_coding	2			13:73708815:73720429:1	Tor1aip2
ENSRNOT00000071603	3156.68	5747.32	566.046	0.0984887	-3.3439	0.000363056	0.0417932	Down	66.6952	6.58213	ENSRNOG00000047158	103689947	protein_coding	2			2:195416469:195423787:-1	Selenbp1
ENSRNOT00000071612	244.22	488.441	0	0	#NAME?	3.82222e-09	3.32866e-06	Down	7.9039	9.35881e-10	ENSRNOG00000049893	100910934	protein_coding	1			18:55391388:55392641:1	RGD1309362
ENSRNOT00000071707	85.4597	169.937	0.982719	0.00578285	-7.434	0.000164319	0.0253177	Down	1.13448	0.00480795	ENSRNOG00000050854	29232	protein_coding	3			11:82862695:82876051:1	LOC100912455
ENSRNOT00000071971	519.061	842.561	195.561	0.232103	-2.10716	0.0196817	0.568216	Down	18.5348	4.31573	ENSRNOG00000050348	684270	protein_coding	2			1:72491780:72509431:-1	LOC684270
ENSRNOT00000071978	140.752	41.721	239.783	5.74731	2.52289	0.0369336	0.778268	Up	0.584911	3.36962	ENSRNOG00000048849	100364990	protein_coding	2			17:90033539:90071408:-1	Pdss1
ENSRNOT00000072019	99.3224	176.042	22.6025	0.128393	-2.96137	0.0304681	0.711277	Down	8.69928	1.10884	ENSRNOG00000046144	679994	protein_coding	1			17:43616247:43616657:1	Hist1h2ail1
ENSRNOT00000072086	24.5854	1.01759	48.1532	47.3211	5.56441	0.0438817	0.835503	Up	0.0186958	0.789314	ENSRNOG00000047113	100911548	protein_coding	2			9:20217278:20219209:-1	LOC100911548
ENSRNOT00000072188	11680.9	20551.2	2810.58	0.13676	-2.87028	0.00895283	0.361543	Down	241.524	33.0724	ENSRNOG00000050305	100911854	protein_coding	2			1:248723397:248729962:1	LOC100911854
ENSRNOT00000072202	52.1015	1.01759	103.185	101.402	6.66395	0.00305449	0.185962	Up	0.157954	10.8828	ENSRNOG00000047454		protein_coding	1			3:167513759:167514438:1	AABR07054716.1
ENSRNOT00000072416	527.683	169.937	885.43	5.21035	2.38138	0.00894674	0.361543	Up	3.24791	16.9444	ENSRNOG00000050087	686999	protein_coding	2			19:50357338:50367187:-1	Mphosph6
ENSRNOT00000072573	189.173	0	378.347	Inf	Inf	6.00533e-08	4.29596e-05	Up	2.23471e-07	30.1732	ENSRNOG00000050473		protein_coding	2			8:72743426:72745926:1	Rps27l
ENSRNOT00000072696	794.933	1228.23	361.64	0.294441	-1.76395	0.0389795	0.795656	Down	58.1035	17.1148	ENSRNOG00000049952	687713	protein_coding	2			20:14101656:14102901:1	Gucd1
ENSRNOT00000072818	25.4396	50.8793	0	0	#NAME?	0.0164782	0.510926	Down	1.14456	0.000152342	ENSRNOG00000047761	682914	protein_coding	2	OTTRNOT00000001252	1	14:5017698:5033941:-1	Zfp326
ENSRNOT00000072864	358.063	594.27	121.857	0.205054	-2.28593	0.0178797	0.539353	Down	4.44427	0.912517	ENSRNOG00000049714	684122	protein_coding	2			5:154552195:154594785:1	Asap3
ENSRNOT00000072869	567.783	933.126	202.44	0.216948	-2.20458	0.0138959	0.46461	Down	4.3721	0.95053	ENSRNOG00000045843	684259	protein_coding	2			5:58855773:58882096:1	Rusc2
ENSRNOT00000072930	70.7906	2.03517	139.546	68.5673	6.09945	0.00130407	0.10308	Up	0.203368	14.5151	ENSRNOG00000050796		protein_coding	2			17:3729421:3729810:-1	AABR07026893.1
ENSRNOT00000072951	42.7483	0	85.4965	Inf	Inf	0.00261281	0.167739	Up	2.63435e-06	2.17294	ENSRNOG00000001249		protein_coding	2			20:12658065:12663173:1	Col6a1
ENSRNOT00000073000	1315.57	2248.86	382.278	0.169987	-2.5565	0.00319979	0.189061	Down	32.505	5.53172	ENSRNOG00000047781	301113	protein_coding	2			9:9988057:10001962:1	Slc25a23
ENSRNOT00000073021	21.8781	43.7562	0	0	#NAME?	0.0250678	0.641263	Down	2.41777	3.28301e-08	ENSRNOG00000049024		protein_coding	2			3:17889972:17890702:1	AABR07051611.1
ENSRNOT00000073160	501.185	171.972	830.397	4.82868	2.27163	0.0128992	0.44734	Up	7.37538	35.5871	ENSRNOG00000048199	29287	protein_coding	2			9:16802319:16807966:-1	LOC100910336
ENSRNOT00000073254	526.276	202.499	850.052	4.1978	2.06963	0.0215777	0.591245	Up	1.9615	8.257	ENSRNOG00000048356	294066	protein_coding	2			16:70068378:70070470:1	LOC100912029
ENSRNOT00000073304	17.2989	34.5979	0	0	#NAME?	0.0428102	0.823716	Down	1.98615	0.00258414	ENSRNOG00000050912		protein_coding	1			6:138631604:138631997:-1	AABR07065651.3
ENSRNOT00000073395	23.5852	0	47.1705	Inf	Inf	0.021348	0.587364	Up	2.96004e-11	0.579844	ENSRNOG00000050492	100911807	protein_coding	2			8:118428289:118436894:-1	LOC100911807
ENSRNOT00000073428	18.1803	0	36.3606	Inf	Inf	0.0400894	0.801061	Up	3.20633e-11	0.312977	ENSRNOG00000049223	681989	protein_coding	2			6:111271283:111295917:-1	Vipas39
ENSRNOT00000073581	36.378	1.01759	71.7385	70.4987	6.13953	0.0132574	0.453923	Up	0.0202272	1.06285	ENSRNOG00000047027	685007	protein_coding	1			1:53573128:53589844:-1	Unc93a
ENSRNOT00000073716	116.005	232.009	0	0	#NAME?	4.2204e-06	0.00145749	Down	2.54679	0.000426197	ENSRNOG00000045814	499636	protein_coding	2			2:165805144:165816697:1	Rabif
ENSRNOT00000073779	34.5456	66.143	2.94816	0.0445724	-4.4877	0.0409714	0.812532	Down	4.51372	0.171654	ENSRNOG00000048425		protein_coding	1			6:140879774:140880070:-1	LOC691828
ENSRNOT00000073809	4205.1	7516.9	893.291	0.118838	-3.07294	0.00128532	0.102162	Down	60.7564	7.22667	ENSRNOG00000050205	688283	protein_coding	1			10:106828981:106844314:1	Afmid
ENSRNOT00000073910	4307.99	1591.5	7024.47	4.41373	2.142	0.0202826	0.573845	Up	18.0336	79.7007	ENSRNOG00000050997	29596	protein_coding	1			6:60132024:60151420:-1	Ifrd1
ENSRNOT00000073951	21381.4	5813.46	36949.2	6.3558	2.66807	0.0264894	0.662632	Up	86.1909	548.476	ENSRNOG00000047393	294853	protein_coding	2	OTTRNOT00000002521	1	7:143629455:143633131:1	Krt18
ENSRNOT00000073991	1746.55	2653.86	839.242	0.316234	-1.66094	0.0496447	0.875574	Down	9.42919	2.98716	ENSRNOG00000047247	25529	protein_coding	3			9:10603813:10645939:1	Ptprs
ENSRNOT00000074087	442.106	882.246	1.96544	0.00222776	-8.81019	1.18736e-10	1.32127e-07	Down	5.65403	0.0103313	ENSRNOG00000017941		protein_coding	2			17:77195715:77218374:1	Optn
ENSRNOT00000074109	3915.13	6222.53	1607.73	0.258372	-1.95248	0.0313472	0.719225	Down	404.772	104.727	ENSRNOG00000046636		protein_coding	1			17:43673294:43673605:1	RGD1562378
ENSRNOT00000074175	933.84	1449.04	418.638	0.288907	-1.79132	0.0345494	0.75153	Down	43.8226	12.6762	ENSRNOG00000049829		protein_coding	2			4:98457810:98523473:1	Igkv6-20
ENSRNOT00000074351	546.418	230.992	861.844	3.73106	1.89959	0.0330255	0.735818	Up	8.16746	30.4654	ENSRNOG00000046449	100912228	protein_coding	2			4:79573998:79581208:1	Npy
ENSRNOT00000074352	329.219	545.426	113.013	0.207201	-2.2709	0.0205076	0.573845	Down	4.5798	0.95267	ENSRNOG00000046683	308350	protein_coding	1			1:73610149:73619356:-1	Lilrb3
ENSRNOT00000074362	5150.35	8943.56	1357.13	0.151744	-2.72028	0.00479019	0.250516	Down	213.548	32.457	ENSRNOG00000050315	171408	protein_coding	1			10:109907759:109909646:-1	Dcxr
ENSRNOT00000074520	17.1976	0	34.3952	Inf	Inf	0.0448839	0.841783	Up	7.11345e-05	0.478431	ENSRNOG00000048095	499084	protein_coding	2			1:75152883:75154325:-1	RGD1564801
ENSRNOT00000074791	1230.82	2349.6	112.03	0.0476803	-4.39046	3.24401e-06	0.00118141	Down	94.0595	4.47742	ENSRNOG00000050360		protein_coding	2			12:9446940:9455673:1	Urad
ENSRNOT00000074842	146.913	28.4924	265.334	9.31245	3.21916	0.00912926	0.361668	Up	0.519956	4.80297	ENSRNOG00000048576	100911107	protein_coding	2			17:32066213:32076181:-1	LOC100911107
ENSRNOT00000074990	4301.15	7588.13	1014.17	0.133652	-2.90345	0.0022462	0.149983	Down	119.663	16.0181	ENSRNOG00000025648	299131	protein_coding	2			6:95387718:95502775:-1	Dhrs7l1
ENSRNOT00000075042	673.674	1062.36	284.988	0.26826	-1.8983	0.0291284	0.697065	Down	7.91737	2.12942	ENSRNOG00000047023	64392	protein_coding	2			4:123516788:123557501:-1	Aldh1l1
ENSRNOT00000075065	314.83	537.285	92.3756	0.17193	-2.5401	0.0110386	0.408695	Down	34.9822	6.01337	ENSRNOG00000048215		protein_coding	1			17:43617247:43617558:1	Hist1h4b
ENSRNOT00000075167	63.0858	11.1934	114.978	10.2719	3.36063	0.0399593	0.801061	Up	0.234039	2.36999	ENSRNOG00000037931	50692	protein_coding	3			1:81328183:81344708:1	Plaur
ENSRNOT00000075181	34.4475	3.05276	65.8422	21.5681	4.43083	0.0435124	0.833225	Up	0.0417225	0.891132	ENSRNOG00000048996	108348173	protein_coding	2			2:213420314:213421811:-1	LOC100911617
ENSRNOT00000075363	17.2989	34.5979	0	0	#NAME?	0.0428102	0.823716	Down	1.98615	0.00258414	ENSRNOG00000049243		protein_coding	1			6:138900522:138900915:-1	AABR07065656.3
ENSRNOT00000075464	860.405	2.03517	1718.78	844.536	9.72202	1.48742e-13	4.77666e-10	Up	0.0421191	31.4633	ENSRNOG00000050287	114021	protein_coding	3	OTTRNOT00000001763	1	5:137458691:137463255:1	LOC100912375
ENSRNOT00000075474	6691.13	11374.6	2007.69	0.176507	-2.5022	0.0116519	0.419007	Down	24.3158	4.29669	ENSRNOG00000005711	313278	protein_coding	3			5:92862267:93244202:-1	Ptprd
ENSRNOT00000075476	227.381	423.315	31.447	0.0742874	-3.75074	0.000963113	0.0824408	Down	4.31831	0.325791	ENSRNOG00000048924	686539	protein_coding	2			8:62946732:62948720:-1	Islr
ENSRNOT00000075589	169.417	280.854	57.9804	0.206444	-2.27618	0.04569	0.843476	Down	3.82579	0.794715	ENSRNOG00000043233		protein_coding	2			7:15198967:15225309:-1	Cyp4f6
ENSRNOT00000075597	632.246	250.326	1014.17	4.05138	2.01841	0.0217251	0.592308	Up	5.1635	20.9782	ENSRNOG00000050846		protein_coding	3	OTTRNOT00000001705	1	1:170471274:170472566:1	Timm10b
ENSRNOT00000075799	3604.12	0	7208.24	Inf	Inf	1.86515e-17	3.73589e-13	Up	2.60239e-06	33.1471	ENSRNOG00000045772	100911545	protein_coding	2			4:154423209:154472924:1	A2m
ENSRNOT00000075800	1047.6	431.456	1663.74	3.85611	1.94715	0.021797	0.592392	Up	1.95891	7.56743	ENSRNOG00000048831	503306	protein_coding	1			20:28815039:28819505:1	Sowahc
ENSRNOT00000075813	134.572	225.904	43.2396	0.191407	-2.38528	0.0499419	0.876169	Down	6.71845	1.28094	ENSRNOG00000045933	102556148	protein_coding	1			4:117574474:117575154:-1	LOC102556148
ENSRNOT00000075863	39.3087	0	78.6175	Inf	Inf	0.00371976	0.211332	Up	8.41831e-08	1.3602	ENSRNOG00000015033		protein_coding	2	OTTRNOT00000001097	1	14:81819459:81830780:1	Mxd4
ENSRNOT00000075987	42.2569	0	84.5138	Inf	Inf	0.00274823	0.175309	Up	0.00267222	2.41381	ENSRNOG00000000989		protein_coding	2	OTTRNOT00000000993	1	12:11232964:11240399:-1	Bud31
ENSRNOT00000076022	43.8007	4.07034	83.5311	20.5219	4.35909	0.0289943	0.697065	Up	0.018659	0.415583	ENSRNOG00000049768		protein_coding	1	OTTRNOT00000001502	2	10:11393103:11512402:1	Adcy9
ENSRNOT00000076085	47.7568	91.5827	3.93087	0.0429216	-4.54215	0.0200027	0.573845	Down	3.56145	0.139739	ENSRNOG00000047261		protein_coding	2	OTTRNOT00000001687	2	18:14756684:14936053:1	Mapre2
ENSRNOT00000076114	20.6371	0	41.2742	Inf	Inf	0.0301934	0.706511	Up	0	0.270806	ENSRNOG00000001794	207126	protein_coding	2	OTTRNOT00000000438	3	11:70185757:70211701:-1	Muc13
ENSRNOT00000076159	37.6158	73.2661	1.96544	0.026826	-5.22022	0.0203829	0.573845	Down	0.303529	0.00750147	ENSRNOG00000038200		protein_coding	1	OTTRNOT00000001549	1	18:86116055:86247156:1	Rttn
ENSRNOT00000076349	49.1882	3.05276	95.3237	31.2255	4.96465	0.0128814	0.44734	Up	0.0520799	1.84922	ENSRNOG00000043176		protein_coding	1	OTTRNOT00000001745	2	4:14109864:14113255:1	RGD1565355
ENSRNOT00000076438	16.7062	0	33.4124	Inf	Inf	0.0475395	0.859401	Up	4.46716e-22	0.72939	ENSRNOG00000012089		protein_coding	1	OTTRNOT00000001906	2	3:94596197:94603378:1	Cstf3
ENSRNOT00000076484	764.892	277.801	1251.98	4.50677	2.17209	0.0124248	0.437218	Up	4.69174	21.1749	ENSRNOG00000051258	373541	protein_coding	1	OTTRNOT00000000342	1	2:30664695:30668414:1	Taf9
ENSRNOT00000076511	327.463	557.637	97.2892	0.174467	-2.51897	0.011019	0.408695	Down	1.75869	0.30864	ENSRNOG00000014030	308709	protein_coding	2	OTTRNOT00000001405	2	1:128692112:128721956:-1	Synm
ENSRNOT00000076583	17.6889	0	35.3779	Inf	Inf	0.0424092	0.822119	Up	3.11317e-11	0.859728	ENSRNOG00000021614		protein_coding	2	OTTRNOT00000001321	2	4:8217556:8255379:-1	Kmt2e
ENSRNOT00000076607	166.675	6.10551	327.245	53.5984	5.74412	3.61767e-05	0.00842581	Up	0.0461329	2.58618	ENSRNOG00000002839		protein_coding	1	OTTRNOT00000001769	1	13:82552586:82566586:1	Slc19a2
ENSRNOT00000076722	3279.58	5578.4	980.753	0.175813	-2.50789	0.00578283	0.279783	Down	35.6145	6.26911	ENSRNOG00000002839	289175	protein_coding	2	OTTRNOT00000001768	1	13:82552586:82566586:1	Slc19a2
ENSRNOT00000076753	533.033	195.376	870.689	4.45647	2.1559	0.0168428	0.518221	Up	1.46748	6.55655	ENSRNOG00000002161	305353	protein_coding	2	OTTRNOT00000001681	2	14:45024351:45040175:1	Tlr6
ENSRNOT00000076762	17.1976	0	34.3952	Inf	Inf	0.0448839	0.841783	Up	1.94147e-09	1.15972	ENSRNOG00000012089		protein_coding	1	OTTRNOT00000001905	3	3:94585873:94592142:1	Cstf3
ENSRNOT00000076773	82.6891	151.62	13.7581	0.0907403	-3.46211	0.0203645	0.573845	Down	0.705217	0.0647842	ENSRNOG00000007455	287564	protein_coding	1	OTTRNOT00000000638	1	10:69737422:69794975:1	Tmem132e
ENSRNOT00000076802	158.563	48.8441	268.282	5.49262	2.4575	0.0353392	0.757053	Up	0.442061	2.43292	ENSRNOG00000036603	294090	protein_coding	1	OTTRNOT00000000128	1	1:252914684:252922486:-1	Ifit1bl
ENSRNOT00000076840	18.6717	0	37.3433	Inf	Inf	0.0379029	0.786075	Up	1.43337e-32	1.88427	ENSRNOG00000015033		protein_coding	1	OTTRNOT00000001099	2	14:81819799:81829639:1	Mxd4
ENSRNOT00000076924	7598.82	13046.5	2151.17	0.164885	-2.60046	0.0104451	0.395491	Down	120.42	19.8834	ENSRNOG00000028368		protein_coding	2	OTTRNOT00000000900	1	13:50481163:50499140:-1	Etnk2
ENSRNOT00000076946	17.1976	0	34.3952	Inf	Inf	0.0448839	0.841783	Up	0.000358247	0.270418	ENSRNOG00000005906	103690020	protein_coding	2	OTTRNOT00000001422	2	4:14212925:14241272:1	LOC103690020
ENSRNOT00000076952	17.6889	0	35.3779	Inf	Inf	0.0424092	0.822119	Up	7.79102e-27	1.1361	ENSRNOG00000045647		protein_coding	2	OTTRNOT00000001822	1	2:189330902:189333015:-1	Hax1
ENSRNOT00000076996	182.837	318.504	47.1705	0.1481	-2.75536	0.0156712	0.499037	Down	0.334458	0.0492421	ENSRNOG00000016306	100362255	protein_coding	2	OTTRNOT00000001448	1	2:8926850:9504134:-1	Adgrv1
ENSRNOT00000077025	26.966	53.932	0	0	#NAME?	0.013811	0.46461	Down	0.8072	0.0069277	ENSRNOG00000030091	360580	protein_coding	2	OTTRNOT00000000703	1	10:71363688:71383378:-1	Dusp14
ENSRNOT00000077071	1228.19	274.748	2181.64	7.9405	2.98923	0.000710085	0.0661535	Up	0.526071	4.18291	ENSRNOG00000058470	25683	protein_coding	1			8:87040799:87158368:-1	Col12a1
ENSRNOT00000077186	56.1196	6.10551	106.134	17.3832	4.11963	0.0212698	0.587364	Up	0.0693987	1.27029	ENSRNOG00000027811	292594	protein_coding	1			1:73393850:73399579:-1	Lilrb4
ENSRNOT00000077189	352.341	604.446	100.237	0.165833	-2.59219	0.00817969	0.341332	Down	2.61178	0.435727	ENSRNOG00000001479	353256	protein_coding	1			12:25411207:25488156:1	Gtf2i
ENSRNOT00000077293	32.0365	63.0903	0.982719	0.0155764	-6.0045	0.0193498	0.564158	Down	1.30481	0.0117246	ENSRNOG00000001418	100360077	protein_coding	1			12:22727335:22732943:1	Znhit1
ENSRNOT00000077317	623.834	1078.64	169.028	0.156704	-2.67388	0.00306722	0.186171	Down	21.0267	3.29466	ENSRNOG00000054962	114027	protein_coding	1			12:48354196:48365784:-1	Dao
ENSRNOT00000077374	25.0593	0	50.1187	Inf	Inf	0.0179816	0.539988	Up	1.91908e-06	0.366369	ENSRNOG00000059810	297437	protein_coding	1			4:121612332:121650541:1	Txnrd3
ENSRNOT00000077461	1885.19	3088.37	682.007	0.220831	-2.17899	0.0116003	0.417904	Down	26.5647	5.87118	ENSRNOG00000002342	65183	protein_coding	1			10:47526531:47546345:-1	Aldh3a2
ENSRNOT00000077479	1525.58	682.8	2368.35	3.46859	1.79435	0.0339263	0.740244	Up	3.29163	11.4274	ENSRNOG00000010775	293019	protein_coding	1			1:129766100:129780356:-1	Arrdc4
ENSRNOT00000077503	211.016	357.172	64.8594	0.181591	-2.46123	0.0235923	0.619454	Down	1.31407	0.240366	ENSRNOG00000014851		protein_coding	1			9:88237089:88356716:-1	Col4a4
ENSRNOT00000077517	77.248	6.10551	148.391	24.3044	4.60314	0.00505379	0.256922	Up	0.101753	2.33928	ENSRNOG00000010478		protein_coding	1			6:128050250:128080220:1	LOC299282
ENSRNOT00000077593	204.189	360.225	48.1532	0.133675	-2.90319	0.00936508	0.366413	Down	2.72615	0.366403	ENSRNOG00000055518		protein_coding	1			scaffold:Rnor_6.0:KL568458.1:65160:91925:1	AABR07024303.1
ENSRNOT00000077602	99.3418	5.08793	193.596	38.05	5.24982	0.000849479	0.0756225	Up	0.0645898	2.66352	ENSRNOG00000019749	298689	protein_coding	1			5:173373888:173387104:1	Ube2j2
ENSRNOT00000077727	779.806	144.497	1415.11	9.79338	3.29181	0.000294843	0.0360104	Up	1.69343	16.6367	ENSRNOG00000057153	85311	protein_coding	1			11:64882288:64919579:1	Pla1a
ENSRNOT00000077770	56.9848	113.97	0	0	#NAME?	0.000586198	0.0572758	Down	1.03832	1.10765e-05	ENSRNOG00000008145	362788	protein_coding	1			6:135680615:135715273:1	Traf3
ENSRNOT00000077793	35.4127	2.03517	68.7903	33.8008	5.07898	0.0261823	0.658007	Up	0.0477866	1.90967	ENSRNOG00000054251	502902	protein_coding	1			4:163217813:163227334:-1	Clec7a
ENSRNOT00000077856	533.22	91.5827	974.857	10.6446	3.41204	0.000338476	0.0398805	Up	1.15885	12.3183	ENSRNOG00000059857	362993	protein_coding	1			7:140349138:140356209:-1	Rnd1
ENSRNOT00000077897	16.7902	33.5803	0	0	#NAME?	0.0454497	0.842144	Down	1.43274	5.07068e-05	ENSRNOG00000058248		protein_coding	1			6:64738380:64738856:-1	Ccdc85c
ENSRNOT00000077956	33.0367	64.1079	1.96544	0.0306583	-5.02758	0.0309166	0.71508	Down	0.541818	0.0202696	ENSRNOG00000061348		protein_coding	1			1:204717833:204817080:-1	Fam53b
ENSRNOT00000077960	18.3165	36.6331	0	0	#NAME?	0.0380561	0.786075	Down	0.190425	0.000631867	ENSRNOG00000011879	307820	protein_coding	1			19:38454628:38484611:-1	Nfat5
ENSRNOT00000078059	153.193	50.8793	255.507	5.02183	2.32821	0.0470043	0.858246	Up	0.498925	2.48903	ENSRNOG00000000245		protein_coding	1			10:97735567:97750679:-1	Slc16a6
ENSRNOT00000078078	82.6891	151.62	13.7581	0.0907403	-3.46211	0.0203645	0.573845	Down	3.69779	0.34518	ENSRNOG00000054013		protein_coding	1			12:2273941:2277169:-1	Clec4g
ENSRNOT00000078080	1458.66	2226.48	690.851	0.310289	-1.68832	0.0450519	0.842144	Down	22.4334	6.9667	ENSRNOG00000012458		protein_coding	1			1:213511874:213535542:1	Cyp2e1
ENSRNOT00000078161	134.051	23.4045	244.697	10.4551	3.38614	0.00804831	0.340904	Up	0.348593	3.71812	ENSRNOG00000010921		protein_coding	1			8:13861459:13867749:1	Taf1d
ENSRNOT00000078202	125.024	242.185	7.86175	0.0324617	-4.94512	0.000539827	0.0535284	Down	2.25553	0.0767553	ENSRNOG00000061695	50621	protein_coding	1			18:28418191:28428117:-1	Slc23a1
ENSRNOT00000078393	68.687	137.374	0	0	#NAME?	0.000193096	0.0280269	Down	2.16633	3.84316e-12	ENSRNOG00000021139		protein_coding	1			1:222169491:222177421:-1	Esrra
ENSRNOT00000078464	206.591	70.2134	342.969	4.88466	2.28826	0.0350521	0.754128	Up	0.259851	1.27013	ENSRNOG00000046601		protein_coding	1			9:14491584:14502933:-1	Unc5cl
ENSRNOT00000078532	825.929	255.414	1396.44	5.46737	2.45085	0.0050154	0.255619	Up	6.09011	33.3171	ENSRNOG00000016885	58954	protein_coding	1			17:67899033:67904674:-1	Klf6
ENSRNOT00000078599	84.5661	3.05276	166.079	54.4031	5.76562	0.000855069	0.0757834	Up	0.0366747	1.84482	ENSRNOG00000053272	89824	protein_coding	1			13:51022681:51030802:1	Chi3l1
ENSRNOT00000078616	69.1086	133.304	4.91359	0.0368602	-4.76179	0.00577189	0.279783	Down	1.01085	0.0339321	ENSRNOG00000009152		protein_coding	1			3:93703367:93789617:-1	Caprin1
ENSRNOT00000078692	202.44	0	404.88	Inf	Inf	3.07973e-08	2.37257e-05	Up	1.98981e-22	3.30125	ENSRNOG00000055531		protein_coding	1			1:102777296:102826965:-1	Hps5
ENSRNOT00000078725	18.6717	0	37.3433	Inf	Inf	0.0379029	0.786075	Up	0	0.790865	ENSRNOG00000061394	450223	protein_coding	1			4:156270920:156276304:-1	Clec4e
ENSRNOT00000078861	293.074	500.652	85.4965	0.17077	-2.54987	0.0119532	0.426777	Down	5.57573	0.952233	ENSRNOG00000016460	24854	protein_coding	1			15:42640146:42665848:1	Clu
ENSRNOT00000078868	3202.14	5819.57	584.718	0.100474	-3.3151	0.000408122	0.0446704	Down	13.0898	1.3169	ENSRNOG00000000658	116719	protein_coding	1			12:48127149:48238887:-1	Acacb
ENSRNOT00000078919	4511.7	8376.76	646.629	0.0771932	-3.69538	0.000187911	0.0274733	Down	36.8792	2.8501	ENSRNOG00000061414	170570	protein_coding	1			2:20857202:20901659:1	Acot12
ENSRNOT00000078956	78.4051	16.2814	140.529	8.63127	3.10957	0.0373351	0.782347	Up	0.294184	2.49235	ENSRNOG00000015097		protein_coding	1			4:100759878:100783750:-1	Kcmf1
ENSRNOT00000079036	477.65	805.927	149.373	0.185343	-2.43173	0.00860036	0.353727	Down	8.7077	1.61504	ENSRNOG00000033680		protein_coding	1			7:99142450:99181773:1	Cyp2b1
ENSRNOT00000079185	1848.58	750.978	2946.19	3.92314	1.97201	0.0213012	0.587364	Up	4.19506	16.4761	ENSRNOG00000005424	24609	protein_coding	1			6:42852683:42859927:1	Odc1
ENSRNOT00000079260	172.304	47.8265	296.781	6.20537	2.63352	0.0222254	0.598354	Up	1.30163	8.16481	ENSRNOG00000014886	498796	protein_coding	1			17:78491945:78499881:-1	Fam107b
ENSRNOT00000079275	23.5852	0	47.1705	Inf	Inf	0.021348	0.587364	Up	8.08706e-05	0.675078	ENSRNOG00000010390	25709	protein_coding	1			8:48667282:48672732:-1	Hmbs
ENSRNOT00000079277	35.0718	68.1782	1.96544	0.0288279	-5.11639	0.0256194	0.647924	Down	3.4795	0.118205	ENSRNOG00000060746		protein_coding	1			4:102351036:102351819:1	AABR07060994.1
ENSRNOT00000079355	340.232	614.621	65.8422	0.107126	-3.22261	0.00150039	0.11158	Down	7.54442	0.812852	ENSRNOG00000003260		protein_coding	1			13:89586283:89591277:1	Nr1i3
ENSRNOT00000079360	516.932	890.387	143.477	0.16114	-2.63361	0.00431417	0.235457	Down	5.63384	0.909866	ENSRNOG00000018414	307403	protein_coding	1			18:56431820:56457869:1	Csf1r
ENSRNOT00000079365	88.7598	161.796	15.7235	0.097181	-3.36318	0.0203188	0.573845	Down	2.37736	0.230436	ENSRNOG00000061508		protein_coding	1			X:33895769:34057399:1	Reps2
ENSRNOT00000079462	1284.7	1995.48	573.908	0.287603	-1.79785	0.0331164	0.736668	Down	6.26898	1.80597	ENSRNOG00000020769	303016	protein_coding	1			10:16694792:16752205:-1	Crebrf
ENSRNOT00000079631	374.784	623.78	125.788	0.201655	-2.31004	0.0159227	0.501466	Down	10.1135	2.03596	ENSRNOG00000021097		protein_coding	1			1:89534416:89543967:-1	Hpn
ENSRNOT00000079646	494.964	95.653	894.274	9.34915	3.22483	0.000718749	0.066348	Up	1.24548	11.6394	ENSRNOG00000003256		protein_coding	1			10:25903911:25910325:-1	Ccng1
ENSRNOT00000079667	43.7387	86.4947	0.982719	0.0113616	-6.45969	0.00624167	0.29486	Down	0.755394	0.00735251	ENSRNOG00000011271		protein_coding	1			18:35683501:35780519:-1	Mcc
ENSRNOT00000079679	158.38	267.625	49.1359	0.1836	-2.44536	0.0361171	0.76634	Down	2.73626	0.498868	ENSRNOG00000060269		protein_coding	1			1:226687258:226710897:1	Vwce
ENSRNOT00000079707	38.8174	0	77.6348	Inf	Inf	0.00391279	0.21892	Up	1.27605e-05	2.14761	ENSRNOG00000047287		protein_coding	1			13:48689962:48704771:1	Nucks1
ENSRNOT00000079744	1910.08	3021.21	798.95	0.264447	-1.91895	0.0249992	0.641263	Down	26.5814	7.03679	ENSRNOG00000012876	171163	protein_coding	1			4:153874852:153912155:1	Slc6a13
ENSRNOT00000079746	365.559	572.9	158.218	0.27617	-1.85637	0.0499769	0.876169	Down	3.8839	1.07606	ENSRNOG00000058478	116457	protein_coding	1			3:81295024:81304181:-1	Mapk8ip1
ENSRNOT00000079779	47.2131	88.5299	5.89631	0.0666025	-3.90828	0.0375499	0.784085	Down	2.11716	0.14933	ENSRNOG00000025716	366468	protein_coding	1			5:144106868:144108696:1	Lsm10
ENSRNOT00000079795	62.9159	116.005	9.82719	0.0847137	-3.56126	0.0313139	0.719225	Down	1.21465	0.0991362	ENSRNOG00000030216		protein_coding	1			14:6488660:6533524:-1	Abcg3l1
ENSRNOT00000079866	428.092	666.518	189.665	0.28456	-1.81319	0.04886	0.870461	Down	3.02218	0.862582	ENSRNOG00000055583	304315	protein_coding	1			12:16084266:16112664:1	Ttyh3
ENSRNOT00000079917	505.62	832.385	178.855	0.21487	-2.21846	0.0148199	0.484247	Down	3.05714	0.65841	ENSRNOG00000005391	312912	protein_coding	1			5:7628238:7941822:-1	Prex2
ENSRNOT00000079941	88.5299	177.06	0	0	#NAME?	3.43589e-05	0.00829167	Down	6.59719	9.25108e-12	ENSRNOG00000052360	103694879	protein_coding	1			scaffold:Rnor_6.0:KL568423.1:501:1430:1	LOC103694879
ENSRNOT00000080012	32.9211	0	65.8422	Inf	Inf	0.00732064	0.324408	Up	1.08687e-19	1.16394	ENSRNOG00000054008	65171	protein_coding	1			8:62222648:62248013:-1	Scamp5
ENSRNOT00000080024	43.2571	1.01759	85.4965	84.019	6.39264	0.0069337	0.315357	Up	0.00462992	0.542133	ENSRNOG00000042978	553106	protein_coding	1			7:76199311:76488216:-1	Ncald
ENSRNOT00000080096	93.583	185.201	1.96544	0.0106125	-6.55809	0.000213073	0.0292319	Down	5.51468	0.0475516	ENSRNOG00000057968	500237	protein_coding	1			4:117750649:117751329:-1	LOC100910829
ENSRNOT00000080124	374.697	618.692	130.702	0.211255	-2.24294	0.0189461	0.558897	Down	2.60682	0.553131	ENSRNOG00000011931	361745	protein_coding	1			1:244615821:244781633:1	Smarca2
ENSRNOT00000080147	72.5307	132.286	12.7753	0.0965736	-3.37223	0.0300821	0.706511	Down	1.10144	0.10767	ENSRNOG00000061527	24385	protein_coding	1			14:86149146:86164368:-1	Gck
ENSRNOT00000080152	71.2645	1.01759	141.511	139.066	7.11963	0.000567951	0.0560397	Up	0.00582044	1.43505	ENSRNOG00000055305	362973	protein_coding	1			7:125189827:125275977:1	Parvb
ENSRNOT00000080155	964.35	1509.08	419.621	0.278064	-1.84651	0.0294341	0.69918	Down	10.4847	2.92026	ENSRNOG00000009001	362918	protein_coding	1			7:98822769:98960837:-1	Mtss1
ENSRNOT00000080163	72.3867	9.15827	135.615	14.808	3.8883	0.0154166	0.497131	Up	0.0816786	1.25887	ENSRNOG00000004359		protein_coding	1			6:132773145:132802206:-1	Wars
ENSRNOT00000080270	151.987	9.15827	294.816	32.1912	5.00859	0.000224943	0.030239	Up	0.176356	5.95714	ENSRNOG00000055672		protein_coding	1			6:99839960:99843245:-1	Gpx2
ENSRNOT00000080288	128.91	10.1759	247.645	24.3365	4.60505	0.000902683	0.0786119	Up	0.0507127	1.28912	ENSRNOG00000053239	286939	protein_coding	1			8:44847157:44975457:1	Clmp
ENSRNOT00000080323	22.8957	45.7913	0	0	#NAME?	0.0222147	0.598354	Down	0.679926	7.39952e-18	ENSRNOG00000018715	64195	protein_coding	1			10:56765392:56769457:1	Clec10a
ENSRNOT00000080324	50.2833	95.653	4.91359	0.0513689	-4.28296	0.0227745	0.605924	Down	1.11723	0.0557926	ENSRNOG00000021138		protein_coding	1			2:196487684:196496986:1	Cers2
ENSRNOT00000080325	30.5101	60.0375	0.982719	0.0163684	-5.93294	0.0226554	0.605049	Down	0.396976	0.00814608	ENSRNOG00000055229		protein_coding	1			1:68436593:68488229:1	Lnpep
ENSRNOT00000080410	52.5929	1.01759	104.168	102.368	6.67762	0.00292055	0.182808	Up	0.00458371	0.845119	ENSRNOG00000015514	29592	protein_coding	1			4:179259308:179339795:-1	Bcat1
ENSRNOT00000080448	21.1285	0	42.2569	Inf	Inf	0.028499	0.690248	Up	0.00508361	1.17896	ENSRNOG00000053404	363069	protein_coding	1			8:62193705:62215293:-1	NEWGENE_1306267
ENSRNOT00000080525	44.3269	6.10551	82.5484	13.5203	3.75706	0.0490971	0.870461	Up	0.0323961	0.409922	ENSRNOG00000058568	170635	protein_coding	1			3:55623634:55648325:1	Dhrs9
ENSRNOT00000080562	594.274	70.2134	1118.33	15.9276	3.99346	3.59945e-05	0.00842581	Up	1.09298	17.3663	ENSRNOG00000030387		protein_coding	1			11:81424252:81444490:-1	Kng1l1
ENSRNOT00000080618	1982.64	3356	609.286	0.181551	-2.46155	0.00488112	0.254606	Down	30.8336	5.60715	ENSRNOG00000054157	365699	protein_coding	1	OTTRNOT00000002833	1	2:58462949:58503489:1	Nadk2
ENSRNOT00000080675	124.067	14.2462	233.887	16.4175	4.03716	0.00289688	0.182808	Up	0.10669	1.76347	ENSRNOG00000006569	362800	protein_coding	1			6:147094097:147172022:-1	Itgb8
ENSRNOT00000080703	38.326	0	76.6521	Inf	Inf	0.00411635	0.225275	Up	2.96518e-07	0.616546	ENSRNOG00000056837	287537	protein_coding	1			10:64567466:64657089:-1	Abr
ENSRNOT00000080734	236.884	31.5451	442.223	14.0187	3.80929	0.000747105	0.0680205	Up	0.292747	4.08907	ENSRNOG00000045821	641603	protein_coding	1			4:123467549:123510217:-1	Slc41a3
ENSRNOT00000080775	27.5336	1.01759	54.0495	53.1155	5.73106	0.0323564	0.730487	Up	0.015616	0.670218	ENSRNOG00000025001		protein_coding	1			12:22153983:22160337:1	Pcolce
ENSRNOT00000080797	837.672	223.869	1451.48	6.4836	2.6968	0.00221623	0.149465	Up	1.24437	8.05874	ENSRNOG00000009381		protein_coding	1			8:82328160:82339937:-1	Mapk6
ENSRNOT00000080811	88.2671	18.3165	158.218	8.63797	3.11069	0.0301161	0.706511	Up	0.161099	1.40195	ENSRNOG00000010601	296753	protein_coding	1			4:8066907:8184681:1	Srpk2
ENSRNOT00000080812	29.0251	2.03517	56.015	27.5235	4.78259	0.0475158	0.859401	Up	0.0128801	0.466857	ENSRNOG00000016612	291597	protein_coding	1			18:40082717:40123420:-1	Trim36
ENSRNOT00000080844	16.7902	33.5803	0	0	#NAME?	0.0454497	0.842144	Down	0.41404	2.83771e-10	ENSRNOG00000012405		protein_coding	1			18:65388685:65507590:1	Tcf4
ENSRNOT00000080859	33.9038	0	67.8076	Inf	Inf	0.00657006	0.308916	Up	4.94916e-26	0.645791	ENSRNOG00000055221	50559	protein_coding	1			6:107485249:107493798:1	Acot1
ENSRNOT00000080930	45.2302	87.5123	2.94816	0.0336885	-4.8916	0.016757	0.516372	Down	1.11758	0.0330801	ENSRNOG00000016962	29204	protein_coding	1			9:94702129:94724897:1	Neu2
ENSRNOT00000080941	40.7034	81.4068	0	0	#NAME?	0.0030432	0.185839	Down	1.22468	0.00339937	ENSRNOG00000060107	499716	protein_coding	1			2:243108449:243151566:1	Dnajb14
ENSRNOT00000080995	323.863	118.04	529.685	4.48734	2.16586	0.0270466	0.665533	Up	1.20805	5.43473	ENSRNOG00000036571		protein_coding	1			1:282640722:282702424:1	Ces2
ENSRNOT00000081017	1349.18	2059.59	638.767	0.310143	-1.689	0.0447055	0.841783	Down	8.17216	2.53694	ENSRNOG00000019358		protein_coding	1			1:41325462:41594796:1	Esr1
ENSRNOT00000081021	400.1	65.1255	735.074	11.287	3.4966	0.000466764	0.0472186	Up	0.0883351	1.00231	ENSRNOG00000023781	64204	protein_coding	1			7:117230321:117257402:-1	Plec
ENSRNOT00000081061	133.725	262.537	4.91359	0.0187158	-5.7396	0.000103682	0.0180586	Down	2.29855	0.042122	ENSRNOG00000046366	24907	protein_coding	1			X:53360839:53517142:1	Dmd
ENSRNOT00000081106	24.422	48.8441	0	0	#NAME?	0.0185569	0.552294	Down	1.2308	1.01509e-07	ENSRNOG00000014806		protein_coding	1	OTTRNOT00000002348	1	9:81615251:81632360:1	Pnkd
ENSRNOT00000081145	48.8441	97.6882	0	0	#NAME?	0.00131828	0.103145	Down	1.46456	5.3655e-06	ENSRNOG00000005578		protein_coding	1			8:32188617:32214469:1	Zbtb44
ENSRNOT00000081146	6458.74	12408.4	509.048	0.0410244	-4.60737	2.09809e-05	0.00560329	Down	53.3004	2.18859	ENSRNOG00000014555		protein_coding	1			9:65013862:65099433:1	Aox3
ENSRNOT00000081201	33.0715	66.143	0	0	#NAME?	0.00684226	0.315357	Down	0.694361	6.14134e-06	ENSRNOG00000017838	312516	protein_coding	1			4:118484788:118534266:-1	Gmcl1
ENSRNOT00000081240	2633.85	4111.04	1156.66	0.281354	-1.82954	0.0356209	0.761459	Down	53.4588	15.0545	ENSRNOG00000038999		protein_coding	1			20:5351621:5418013:1	RT1-A1
ENSRNOT00000081280	179.099	14.2462	343.952	24.1434	4.59356	0.000284063	0.0349067	Up	0.0518874	1.25315	ENSRNOG00000006557		protein_coding	1			10:31278764:31359699:-1	Cyfip2
ENSRNOT00000081321	378.384	604.446	152.321	0.252002	-1.98849	0.0354387	0.758373	Down	1.99876	0.504396	ENSRNOG00000016256	25486	protein_coding	1			16:19686630:19753133:1	Myo9b
ENSRNOT00000081443	1987.41	3204.38	770.451	0.240437	-2.05627	0.0170237	0.522181	Down	11.0246	2.65469	ENSRNOG00000056716	288105	protein_coding	1			11:62014925:62451184:-1	Zbtb20
ENSRNOT00000081553	25.5507	0	51.1014	Inf	Inf	0.0169921	0.522013	Up	3.44309e-07	0.410596	ENSRNOG00000061862		protein_coding	1			2:94693600:94730308:-1	Zbtb10
ENSRNOT00000081570	75.8101	151.62	0	0	#NAME?	0.000101552	0.0178429	Down	0.869819	0.000919606	ENSRNOG00000030568	54292	protein_coding	1			14:80982162:81023682:-1	Rgs12
ENSRNOT00000081621	1271.52	2115.56	427.483	0.202066	-2.3071	0.00721534	0.321878	Down	8.97384	1.81587	ENSRNOG00000015813		protein_coding	1			9:16003058:16072988:1	Ubr2
ENSRNOT00000081746	117.958	30.5276	205.388	6.72796	2.75017	0.0323942	0.730487	Up	0.533646	3.65429	ENSRNOG00000012576		protein_coding	1			1:126979579:126989344:1	Vimp
ENSRNOT00000081756	765.371	1166.15	364.589	0.312642	-1.67742	0.0496627	0.875574	Down	10.2439	3.20551	ENSRNOG00000053850	366791	protein_coding	1			7:3335742:3342491:-1	Rdh5
ENSRNOT00000081841	71.404	9.15827	133.65	14.5933	3.86724	0.0163688	0.509111	Up	0.0853406	1.21151	ENSRNOG00000000121	366478	protein_coding	1			5:151886035:151895016:-1	Pigv
ENSRNOT00000081892	25.4396	50.8793	0	0	#NAME?	0.0164782	0.510926	Down	0.447847	0.000204621	ENSRNOG00000000042		protein_coding	1			13:72918577:73055631:-1	Xpr1
ENSRNOT00000081920	19.8429	39.6858	0	0	#NAME?	0.0318959	0.722708	Down	0.447168	0.00326259	ENSRNOG00000015139		protein_coding	1			17:9736786:9744341:1	F12
ENSRNOT00000081924	4547.34	419.245	8675.44	20.693	4.37107	1.90068e-05	0.00514469	Up	3.46255	71.782	ENSRNOG00000050647	24472	protein_coding	1	OTTRNOT00000002910	1	20:4877324:4879779:-1	Hspa1b
ENSRNOT00000081970	174.996	291.029	58.9631	0.202602	-2.30328	0.0416979	0.822119	Down	15.0463	3.0597	ENSRNOG00000060492	103690190	protein_coding	1			17:44747796:44748188:-1	LOC103690190
ENSRNOT00000082005	516.933	1033.87	0	0	#NAME?	7.88433e-13	1.43566e-09	Down	6.69053	2.24123e-05	ENSRNOG00000014876	316737	protein_coding	1			9:119542328:119588715:1	Lpin2
ENSRNOT00000082027	3210.03	5132.7	1287.36	0.250816	-1.9953	0.0249975	0.641263	Down	99.9798	25.1012	ENSRNOG00000047708	681913	protein_coding	1			6:111180108:111186546:1	Gstz1
ENSRNOT00000082030	61.9158	114.987	8.84447	0.076917	-3.70055	0.0273732	0.670275	Down	1.13256	0.0848971	ENSRNOG00000058393		protein_coding	1			10:70689911:70721890:1	Taf15
ENSRNOT00000082035	128.154	23.4045	232.904	9.95128	3.31488	0.0101595	0.38909	Up	0.293984	2.89999	ENSRNOG00000057127		protein_coding	1			10:13311789:13324536:-1	RGD1562673
ENSRNOT00000082082	67.6694	135.339	0	0	#NAME?	0.000212104	0.0292319	Down	1.38012	1.3625e-07	ENSRNOG00000003326	304714	protein_coding	1			10:3179352:3213237:1	Rrn3
ENSRNOT00000082091	567.529	1004.36	130.702	0.130135	-2.94192	0.0014486	0.108606	Down	20.3658	2.65332	ENSRNOG00000011474	192280	protein_coding	1			16:60418423:60426561:-1	Ppp1r3b
ENSRNOT00000082097	33.4124	0	66.8249	Inf	Inf	0.00693344	0.315357	Up	5.66148e-05	1.20765	ENSRNOG00000010186	315970	protein_coding	1			8:111839091:111850075:-1	Cdv3
ENSRNOT00000082156	1794.17	3339.71	248.628	0.0744458	-3.74767	4.6939e-05	0.00989671	Down	14.989	1.11551	ENSRNOG00000025608		protein_coding	1			2:181896305:181900856:-1	Lrat
ENSRNOT00000082205	32.5627	65.1255	0	0	#NAME?	0.00724423	0.322449	Down	0.814435	2.65585e-05	ENSRNOG00000016412		protein_coding	1			8:49676616:49703410:1	Fxyd6
ENSRNOT00000082209	112.239	12.211	212.267	17.3832	4.11963	0.00335546	0.195947	Up	0.104519	1.86504	ENSRNOG00000045926		protein_coding	1			10:109894286:109903784:1	Lrrc45
ENSRNOT00000082241	18.1803	0	36.3606	Inf	Inf	0.0400894	0.801061	Up	1.8236e-14	0.327214	ENSRNOG00000010005	312258	protein_coding	1			4:67359596:67372399:1	Adck2
ENSRNOT00000082388	4925.32	8370.66	1479.97	0.176805	-2.49977	0.00854053	0.35212	Down	43.1218	7.63591	ENSRNOG00000019372		protein_coding	1			1:219764001:219859844:1	Pc
ENSRNOT00000082421	35.8692	0	71.7385	Inf	Inf	0.00532043	0.264437	Up	1.59615e-05	1.85248	ENSRNOG00000060793		protein_coding	1	OTTRNOT00000002996	2	X:63281779:63291371:-1	Eif2s3
ENSRNOT00000082442	394.775	127.198	662.352	5.20725	2.38052	0.0124421	0.437218	Up	1.25876	6.57067	ENSRNOG00000013971	293820	protein_coding	1			1:233124092:233145941:-1	Psat1
ENSRNOT00000082469	85.4597	169.937	0.982719	0.00578285	-7.434	0.000164319	0.0253177	Down	1.85597	0.01087	ENSRNOG00000006785	364050	protein_coding	1			13:90533365:90591796:1	Dcaf8
ENSRNOT00000082530	1022.13	1583.36	460.895	0.291086	-1.78048	0.0350418	0.754128	Down	23.5632	6.87119	ENSRNOG00000011269		protein_coding	1			9:4930818:4945352:-1	Sult1c3
ENSRNOT00000082532	117.944	1.01759	234.87	230.811	7.85057	1.74182e-05	0.00477926	Up	0.00925484	3.99467	ENSRNOG00000010658		protein_coding	1			2:264270096:264293010:-1	Cth
ENSRNOT00000082551	177.447	348.014	6.87903	0.0197665	-5.6608	3.02042e-05	0.00746901	Down	2.38017	0.0473462	ENSRNOG00000045926		protein_coding	1			10:109893700:109904072:1	Lrrc45
ENSRNOT00000082561	183.748	27.4748	340.021	12.3757	3.62944	0.00228675	0.151668	Up	0.244055	3.05034	ENSRNOG00000010897	360161	protein_coding	1			3:22829817:22888598:1	Nek6
ENSRNOT00000082570	61.9636	3.05276	120.874	39.5952	5.30725	0.00463701	0.246364	Up	0.0434474	1.55684	ENSRNOG00000054989		protein_coding	1			6:43743702:43794342:1	Grhl1
ENSRNOT00000082579	275.848	441.632	110.064	0.249222	-2.0045	0.0463155	0.8511	Down	3.03133	0.754008	ENSRNOG00000031833		protein_coding	1			9:4081457:4280791:1	RGD1562392
ENSRNOT00000082594	30.4927	59.0199	1.96544	0.0333012	-4.90828	0.0393708	0.798984	Down	0.415613	0.0122974	ENSRNOG00000059880	303885	protein_coding	1			11:71151132:71197035:1	Rubcn
ENSRNOT00000082675	362.157	87.5123	636.802	7.27671	2.86329	0.00372443	0.211332	Up	2.34224	17.0508	ENSRNOG00000010645		protein_coding	1			15:24159647:24165418:1	Lgals3
ENSRNOT00000082680	22.6025	0	45.2051	Inf	Inf	0.0239548	0.623229	Up	0.00432627	0.708591	ENSRNOG00000010478		protein_coding	1			6:127946686:128080217:1	LOC299282
ENSRNOT00000082697	465.76	742.837	188.682	0.254002	-1.97709	0.0304228	0.711049	Down	8.24756	2.10202	ENSRNOG00000018627	64471	protein_coding	1			1:165665909:165680206:-1	Plekhb1
ENSRNOT00000082719	44.2746	3.05276	85.4965	28.0063	4.80768	0.019264	0.564158	Up	0.0243837	0.796095	ENSRNOG00000032745		protein_coding	1			17:43518761:43543185:-1	Slc17a3
ENSRNOT00000082806	85.3203	161.796	8.84447	0.0546643	-4.19326	0.00652253	0.307403	Down	1.32651	0.0745221	ENSRNOG00000058785	103692170	protein_coding	1			4:114800900:114807204:1	LOC103692170
ENSRNOT00000082855	1129.53	1858.11	400.949	0.215783	-2.21234	0.00973446	0.375686	Down	17.523	3.7897	ENSRNOG00000000281	680409	protein_coding	1			11:87058640:87075625:1	Prodh
ENSRNOT00000082857	408.269	140.427	676.11	4.81468	2.26744	0.0161794	0.505574	Up	4.37248	21.0153	ENSRNOG00000054563	502642	protein_coding	1			3:72070390:72071895:-1	RGD1563348
ENSRNOT00000082891	3582.46	1288.26	5876.66	4.56169	2.18957	0.0156455	0.499037	Up	5.73973	26.218	ENSRNOG00000039969	291760	protein_coding	1			18:11826714:11858754:-1	Dsc2
ENSRNOT00000082931	21.6198	0	43.2396	Inf	Inf	0.0268959	0.664273	Up	1.44894e-12	0.538792	ENSRNOG00000018052		protein_coding	1			1:43792199:43831932:-1	Cnksr3
ENSRNOT00000082999	68.7903	0	137.581	Inf	Inf	0.000207194	0.0290217	Up	0.000173407	2.74515	ENSRNOG00000000816		protein_coding	1	OTTRNOT00000002400	1	20:3372413:3374344:-1	Ppp1r18
ENSRNOT00000083045	29.4816	0	58.9631	Inf	Inf	0.0108115	0.403311	Up	1.04291e-11	1.06218	ENSRNOG00000001593		protein_coding	1			3:61439857:61488696:-1	Lnp
ENSRNOT00000083067	151.958	265.59	38.326	0.144305	-2.7928	0.0197159	0.568216	Down	2.22188	0.324711	ENSRNOG00000001963		protein_coding	1			11:38035450:38059312:1	Mx2
ENSRNOT00000083134	726.992	1163.1	290.885	0.250094	-1.99946	0.0211044	0.587112	Down	4.08418	1.02467	ENSRNOG00000055226		protein_coding	1			3:15038267:15060284:1	Dab2ip
ENSRNOT00000083144	379.648	133.304	625.992	4.69598	2.23143	0.0192641	0.564158	Up	0.371408	1.74549	ENSRNOG00000060052	102556253	protein_coding	1			6:33062402:33088582:-1	LOC102556253
ENSRNOT00000083172	66.8772	3.05276	130.702	42.8143	5.42002	0.00316686	0.189061	Up	0.016082	0.704397	ENSRNOG00000017593		protein_coding	1			17:66210885:66288202:-1	Mtr
ENSRNOT00000083194	91.3928	0	182.786	Inf	Inf	2.9925e-05	0.00746901	Up	1.40648e-10	3.0184	ENSRNOG00000047625		protein_coding	1			8:22291463:22301325:1	Atg4d
ENSRNOT00000083303	3847.78	6077.02	1618.54	0.266337	-1.90867	0.0347437	0.75153	Down	60.7636	16.2036	ENSRNOG00000056596	65155	protein_coding	1			8:114927722:114940163:-1	Alas1
ENSRNOT00000083344	17.1976	0	34.3952	Inf	Inf	0.0448839	0.841783	Up	0.00143286	0.304054	ENSRNOG00000012512	246172	protein_coding	1			2:257453347:257484587:-1	Nexn
ENSRNOT00000083351	211.703	24.422	398.984	16.337	4.03007	0.0005999	0.0583301	Up	0.145406	2.34359	ENSRNOG00000045829		protein_coding	1			3:109862117:109872871:1	Thbs1
ENSRNOT00000083410	171.568	33.5803	309.556	9.21839	3.20451	0.00682024	0.315357	Up	0.431766	3.96557	ENSRNOG00000010642		protein_coding	1			8:82560971:82577019:1	Lysmd2
ENSRNOT00000083468	315.719	130.251	501.187	3.84785	1.94405	0.0465679	0.85261	Up	1.90243	7.32084	ENSRNOG00000058039	81633	protein_coding	1			1:252537615:252550394:-1	Acta2
ENSRNOT00000083474	2095.43	3629.73	561.132	0.154594	-2.69345	0.00234302	0.153871	Down	36.4654	5.64931	ENSRNOG00000015385		protein_coding	1			5:156677592:156689415:-1	Pink1
ENSRNOT00000083476	157.726	315.451	0	0	#NAME?	2.9113e-07	0.000161982	Down	2.42592	0.00011228	ENSRNOG00000057817	59317	protein_coding	1			3:152571121:152615920:1	Epb41l1
ENSRNOT00000083481	102.673	27.4748	177.872	6.47401	2.69466	0.0440522	0.836866	Up	0.276964	1.79353	ENSRNOG00000007546	25612	protein_coding	1			4:33743366:33760716:-1	Asns
ENSRNOT00000083577	33.9561	3.05276	64.8594	21.2462	4.40913	0.0453815	0.842144	Up	0.0509687	0.947902	ENSRNOG00000007330		protein_coding	1			5:157642751:157742161:1	Capzb
ENSRNOT00000083637	30.5276	61.0551	0	0	#NAME?	0.00913649	0.361668	Down	0.989902	3.03757e-17	ENSRNOG00000004493		protein_coding	1			3:132889661:133122691:-1	Tasp1
ENSRNOT00000083682	45423.2	81249.1	9597.23	0.118121	-3.08166	0.0316416	0.722708	Down	1234.33	145.984	ENSRNOG00000012436	24172	protein_coding	1			2:243550639:243561757:1	Adh6
ENSRNOT00000083686	32.4297	0	64.8594	Inf	Inf	0.00773288	0.335986	Up	0.00380553	0.863712	ENSRNOG00000030154	24306	protein_coding	1			5:134197521:134207847:-1	Cyp4a2
ENSRNOT00000083702	1197.08	237.097	2157.07	9.09781	3.18552	0.000348015	0.0405276	Up	0.801015	7.30549	ENSRNOG00000019549	83425	protein_coding	1			1:40879747:40906581:1	Akap12
ENSRNOT00000083713	55.9323	109.899	1.96544	0.017884	-5.80519	0.00411489	0.225275	Down	0.675382	0.0141309	ENSRNOG00000053979	25313	protein_coding	1			2:68821004:68895535:1	LOC100910178
ENSRNOT00000083776	690.94	1381.88	0	0	#NAME?	3.27866e-14	1.64179e-10	Down	31.5739	0.00741753	ENSRNOG00000004740		protein_coding	1			3:35783822:35797804:-1	Mmadhc
ENSRNOT00000083788	19.6544	0	39.3087	Inf	Inf	0.0338611	0.739626	Up	1.85236e-14	0.362767	ENSRNOG00000030932		protein_coding	1			1:88351139:88361851:-1	LOC102546354
ENSRNOT00000084006	46.1955	86.4947	5.89631	0.0681696	-3.87473	0.0404123	0.80463	Down	0.723013	0.0518798	ENSRNOG00000005874	299636	protein_coding	1			7:10988532:11001933:-1	Tle2
ENSRNOT00000084088	626.067	1036.92	215.215	0.207553	-2.26845	0.0106515	0.401787	Down	4.61952	0.961506	ENSRNOG00000056524	363516	protein_coding	1			X:157072736:157095274:-1	Abcd1
ENSRNOT00000084170	21.3693	42.7386	0	0	#NAME?	0.026631	0.662632	Down	1.23517	5.2342e-06	ENSRNOG00000058821	103690120	protein_coding	1			4:117767077:117767772:-1	LOC103690120
ENSRNOT00000084171	81.8795	18.3165	145.442	7.9405	2.98923	0.0409416	0.812532	Up	0.0931636	0.741776	ENSRNOG00000040287		protein_coding	1	OTTRNOT00000001954	1	6:2307808:2311781:-1	Cyp1b1
ENSRNOT00000084372	1179.12	1913.06	445.172	0.232701	-2.10345	0.0135858	0.459436	Down	17.0483	3.97573	ENSRNOG00000061695	50621	protein_coding	1			18:28414009:28425944:-1	Slc23a1
ENSRNOT00000084454	159.889	269.66	50.1187	0.185859	-2.42772	0.0368752	0.778268	Down	1.04	0.194721	ENSRNOG00000017030	282546	protein_coding	1			1:45923222:46232119:1	Arid1b
ENSRNOT00000084455	134.225	33.5803	234.87	6.99427	2.80617	0.023746	0.62093	Up	0.514013	3.59382	ENSRNOG00000019638		protein_coding	1			2:187845024:187863349:-1	Lmna
ENSRNOT00000084461	192.696	349.032	36.3606	0.104176	-3.26291	0.00465435	0.246631	Down	5.46896	0.572491	ENSRNOG00000050210	414792	protein_coding	1			20:154664:157861:-1	RT1-CE10
ENSRNOT00000084506	32.0539	64.1079	0	0	#NAME?	0.00767302	0.33411	Down	0.299484	4.94349e-06	ENSRNOG00000002376		protein_coding	1			13:34400170:34582203:1	Clasp1
ENSRNOT00000084543	913.645	1417.5	409.794	0.289097	-1.79038	0.0348127	0.752211	Down	14.0296	4.06497	ENSRNOG00000009052	312320	protein_coding	1			4:78746547:78879294:-1	Igf2bp3
ENSRNOT00000084563	552.988	12.211	1093.77	89.572	6.48498	7.66201e-09	6.39459e-06	Up	0.0353746	3.08186	ENSRNOG00000058645	116640	protein_coding	1			5:79789671:79874671:-1	Tnc
ENSRNOT00000084617	28.0075	0	56.015	Inf	Inf	0.0128125	0.447307	Up	0.00163001	1.03323	ENSRNOG00000002070	289491	protein_coding	1			14:14951495:15008150:-1	Mrpl1
ENSRNOT00000084700	929.746	407.034	1452.46	3.56839	1.83528	0.0306314	0.711508	Up	2.86626	10.252	ENSRNOG00000058386	362460	protein_coding	1			4:176606649:176619710:1	Golt1b
ENSRNOT00000084730	2200.8	143.48	4258.12	29.6775	4.8913	6.45363e-07	0.000300619	Up	0.851277	25.3776	ENSRNOG00000001436	56010	protein_coding	1			12:23789675:23817865:1	Ywhag
ENSRNOT00000084765	926.745	1493.82	359.675	0.240776	-2.05424	0.016304	0.507884	Down	15.4009	3.71378	ENSRNOG00000051232		protein_coding	1			11:7265828:7485211:1	Gbe1
ENSRNOT00000084917	919.818	372.436	1467.2	3.93946	1.978	0.0204531	0.573845	Up	6.6238	26.1139	ENSRNOG00000061216		protein_coding	1			20:3422461:3425901:1	Tubb5
ENSRNOT00000084940	61.3547	110.917	11.7926	0.10632	-3.23352	0.0485317	0.867841	Down	0.509641	0.0559714	ENSRNOG00000056487	117520	protein_coding	1			7:80625010:80788093:1	Oxr1
ENSRNOT00000085089	21.3693	42.7386	0	0	#NAME?	0.026631	0.662632	Down	0.214355	7.50163e-05	ENSRNOG00000046829		protein_coding	1			14:34727915:34785518:1	Kdr
ENSRNOT00000085092	513.953	228.957	798.95	3.48953	1.80303	0.0440808	0.836866	Up	5.24005	18.3078	ENSRNOG00000002632	288770	protein_coding	1			7:2458833:2470674:1	Naca
ENSRNOT00000085118	3230.76	4965.82	1495.7	0.301199	-1.73121	0.0499981	0.876169	Down	52.0297	15.6917	ENSRNOG00000056135	83514	protein_coding	1			X:111884295:111887906:-1	Tsc22d3
ENSRNOT00000085203	1827.23	2917.42	737.039	0.252634	-1.98488	0.0204541	0.573845	Down	22.4276	5.67406	ENSRNOG00000003634		protein_coding	1			10:36590325:36600469:1	Zfp354a
ENSRNOT00000085279	6761.59	12275.1	1248.05	0.101673	-3.29799	0.00131769	0.103145	Down	141.957	14.4567	ENSRNOG00000003515	25315	protein_coding	1			13:99271366:99300579:-1	Ephx1
ENSRNOT00000085378	40.7828	0	81.5657	Inf	Inf	0.0031973	0.189061	Up	3.68527e-09	1.21001	ENSRNOG00000012944	58918	protein_coding	1			5:160356245:160372829:1	Casp9
ENSRNOT00000085439	8986.43	16345.5	1627.38	0.0995617	-3.32827	0.00195925	0.13671	Down	508.83	50.7081	ENSRNOG00000018287	293656	protein_coding	1			1:219309592:219311502:-1	RGD1307603
ENSRNOT00000085499	150.14	44.7737	255.507	5.70662	2.51264	0.0343546	0.748772	Up	0.40217	2.27461	ENSRNOG00000059894	25460	protein_coding	1			10:25861490:25890639:-1	Hmmr
ENSRNOT00000085618	2081.63	3369.22	794.037	0.235673	-2.08514	0.0158897	0.501466	Down	8.5983	2.02927	ENSRNOG00000002215	288057	protein_coding	1			11:69013050:69201380:-1	Mylk
ENSRNOT00000085636	425.314	705.187	145.442	0.206247	-2.27756	0.0150308	0.489541	Down	7.77246	1.60971	ENSRNOG00000058497	79122	protein_coding	1			10:103817704:103826448:-1	Fdxr
ENSRNOT00000085728	76.8961	14.2462	139.546	9.79532	3.29209	0.0301281	0.706511	Up	0.105272	1.03226	ENSRNOG00000027860	360584	protein_coding	1			10:72156728:72188164:-1	Ggnbp2
ENSRNOT00000085735	2552.93	1079.66	4026.2	3.72914	1.89884	0.0291829	0.697065	Up	12.9866	48.502	ENSRNOG00000055471	25576	protein_coding	1			14:83053041:83062424:-1	Ywhah
ENSRNOT00000085762	64.6167	129.233	0	0	#NAME?	0.000281977	0.0348642	Down	1.54264	0.00189028	ENSRNOG00000015438		protein_coding	1			19:15143794:15193002:1	Ces1f
ENSRNOT00000085767	157.601	21.3693	293.833	13.7502	3.78139	0.0024526	0.160018	Up	0.297994	4.14416	ENSRNOG00000009811		protein_coding	1			15:23568555:23580395:-1	Cnih1
ENSRNOT00000085797	428.341	164.849	691.834	4.19678	2.06928	0.0258556	0.652761	Up	2.37844	10.0224	ENSRNOG00000006865		protein_coding	1			6:34028936:34059961:1	Laptm4a
ENSRNOT00000085808	34.3952	0	68.7903	Inf	Inf	0.00622866	0.29486	Up	0.000374657	0.380445	ENSRNOG00000030183		protein_coding	1			8:99977334:100059728:1	Plod2
ENSRNOT00000085836	78.3541	156.708	0	0	#NAME?	8.12391e-05	0.0156463	Down	2.4698	2.88193e-07	ENSRNOG00000004909		protein_coding	1			7:59532641:59547174:-1	Cnot2
ENSRNOT00000085897	8804.87	16359.7	1250.02	0.0764083	-3.71013	0.000663541	0.0626921	Down	165.364	12.6503	ENSRNOG00000010389	171114	protein_coding	1			15:28305821:28313841:-1	Ndrg2
ENSRNOT00000086147	2302.56	949.407	3655.71	3.85052	1.94505	0.0246682	0.635913	Up	8.31776	32.0773	ENSRNOG00000010897	360161	protein_coding	1			3:22811927:22888598:1	Nek6
ENSRNOT00000086186	162.169	287.977	36.3606	0.126262	-2.9855	0.0119787	0.426929	Down	0.538786	0.0685692	ENSRNOG00000013917	310448	protein_coding	1	OTTRNOT00000001997	1	2:149533151:149563905:-1	Igsf10
ENSRNOT00000086232	4389.33	7572.87	1205.8	0.159226	-2.65085	0.00492397	0.254945	Down	78.0573	12.4421	ENSRNOG00000056596		protein_coding	1			8:114927789:114940177:-1	Alas1
ENSRNOT00000086251	313.447	513.881	113.013	0.21992	-2.18495	0.0267533	0.663203	Down	17.8234	3.91649	ENSRNOG00000010584		protein_coding	1			8:5967463:5995249:1	Tmem123
ENSRNOT00000086306	2876.98	5568.23	185.734	0.033356	-4.90591	9.64611e-07	0.000424282	Down	50.2512	1.6757	ENSRNOG00000043201	360887	protein_coding	1			13:98451942:98480419:-1	Adck3
ENSRNOT00000086331	679.919	1082.71	277.127	0.255956	-1.96603	0.0240402	0.623229	Down	6.14205	1.57336	ENSRNOG00000060745	292541	protein_coding	1			1:64506735:64534912:1	Nlrp12
ENSRNOT00000086343	1167.4	1888.64	446.154	0.236231	-2.08173	0.0145118	0.478079	Down	15.1245	3.5746	ENSRNOG00000061527	24385	protein_coding	1			14:86148928:86164341:-1	Gck
ENSRNOT00000086350	163.184	3.05276	323.314	105.909	6.72668	7.65184e-06	0.0024328	Up	0.0213247	2.1089	ENSRNOG00000060237	25196	protein_coding	1			13:35436532:35442222:-1	Inhbb
ENSRNOT00000086355	39.6858	79.3716	0	0	#NAME?	0.00338114	0.196302	Down	1.35988	1.50533e-10	ENSRNOG00000019383		protein_coding	1			7:123043584:123055783:1	Tef
ENSRNOT00000086385	31.4819	2.03517	60.9286	29.9378	4.9039	0.0376189	0.784085	Up	0.0120067	0.356791	ENSRNOG00000013456		protein_coding	1			1:218508972:218532118:-1	Ighmbp2
ENSRNOT00000086390	334.755	8.14068	661.37	81.2425	6.34416	1.95718e-07	0.000112007	Up	0.0414751	3.56124	ENSRNOG00000056219	140914	protein_coding	1			4:163239849:163261958:-1	Olr1
ENSRNOT00000086550	41.1599	79.3716	2.94816	0.0371437	-4.75074	0.0235147	0.619454	Down	0.108996	0.00361115	ENSRNOG00000023781	64204	protein_coding	1			7:117230321:117259791:-1	Plec
ENSRNOT00000086607	66.143	132.286	0	0	#NAME?	0.000244416	0.0319977	Down	1.37261	6.73441e-05	ENSRNOG00000046950	100912481	protein_coding	1			4:24617008:24640496:1	LOC100912481
ENSRNOT00000086678	2118.39	3880.05	356.727	0.0919387	-3.44318	0.000167634	0.0256314	Down	76.9878	7.08117	ENSRNOG00000020194	316626	protein_coding	1			9:98550022:98551438:-1	Hes6
ENSRNOT00000086701	559.928	876.141	243.714	0.278168	-1.84597	0.0373402	0.782347	Down	19.8304	5.53019	ENSRNOG00000048114		protein_coding	1			17:76002353:76022282:1	Echdc3
ENSRNOT00000086911	93.8651	172.989	14.7408	0.085212	-3.5528	0.0134586	0.458127	Down	4.0341	0.335254	ENSRNOG00000049829		protein_coding	1			4:98371184:98523473:1	Igkv6-20
ENSRNOT00000086917	926.531	1682.07	170.993	0.101656	-3.29823	0.000247905	0.0320903	Down	23.9469	2.43758	ENSRNOG00000019424	292875	protein_coding	1			1:100470722:100473459:1	Aspdh
ENSRNOT00000086924	393.734	640.061	147.408	0.230303	-2.1184	0.0247064	0.636078	Down	6.99029	1.61431	ENSRNOG00000003144	287805	protein_coding	1			10:103396155:103414098:1	Gprc5c
ENSRNOT00000086994	61.4199	0	122.84	Inf	Inf	0.000411324	0.0447762	Up	8.95662e-15	1.33453	ENSRNOG00000002185	289632	protein_coding	1			14:45829446:45859908:-1	Pgm2
ENSRNOT00000086997	16.7902	33.5803	0	0	#NAME?	0.0454497	0.842144	Down	0.772494	4.9226e-09	ENSRNOG00000011398	103692719	protein_coding	1			6:136245027:136249594:1	LOC103692719
ENSRNOT00000087033	628.133	153.655	1102.61	7.17587	2.84315	0.00176434	0.124876	Up	1.76203	12.6536	ENSRNOG00000005387		protein_coding	1			X:15098947:15102332:1	Rbm3
ENSRNOT00000087062	2933.73	4923.08	944.393	0.19183	-2.3821	0.00779955	0.336869	Down	26.3029	5.053	ENSRNOG00000051854	64017	protein_coding	1			2:233667254:233743866:-1	Enpep
ENSRNOT00000087112	449.083	170.954	727.212	4.25384	2.08876	0.0235303	0.619454	Up	1.87909	8.00868	ENSRNOG00000014504	25663	protein_coding	1			9:46997798:47035275:1	Il1r1
ENSRNOT00000087188	109.111	202.499	15.7235	0.0776471	-3.68692	0.00755082	0.330947	Down	0.678498	0.0516766	ENSRNOG00000025502	307398	protein_coding	1			18:56825396:56870801:-1	Arhgef37
ENSRNOT00000087230	32.0365	63.0903	0.982719	0.0155764	-6.0045	0.0193498	0.564158	Down	0.58092	0.00528983	ENSRNOG00000026110	309859	protein_coding	1			20:47596575:47686862:1	Scml4
ENSRNOT00000087287	1008.6	191.306	1825.89	9.54435	3.25465	0.000279099	0.0347227	Up	2.58926	24.7258	ENSRNOG00000057470	362039	protein_coding	1			2:235311727:235327952:1	Pla2g12a
ENSRNOT00000087413	718.65	1221.1	216.198	0.177052	-2.49776	0.00472784	0.249207	Down	10.2232	1.81302	ENSRNOG00000018168	316226	protein_coding	1			9:16647598:16661464:1	Klc4
ENSRNOT00000087432	1322.16	2203.07	441.241	0.200284	-2.31988	0.00694321	0.315357	Down	10.1907	2.0429	ENSRNOG00000019372	25104	protein_coding	1			1:219833299:219859847:1	Pc
ENSRNOT00000087611	180.698	308.328	53.0668	0.172111	-2.53859	0.0250269	0.641263	Down	2.70661	0.463972	ENSRNOG00000010150	84476	protein_coding	1			3:21828298:21904267:-1	Strbp
ENSRNOT00000087619	201.457	0	402.915	Inf	Inf	3.23276e-08	2.39823e-05	Up	1.00581e-05	1.87956	ENSRNOG00000052925		protein_coding	1			4:29535852:29564768:1	NEWGENE_621351
ENSRNOT00000087665	60.9286	0	121.857	Inf	Inf	0.000430969	0.0458107	Up	1.63003e-05	2.83509	ENSRNOG00000001554	360692	protein_coding	1			11:17077179:17119582:-1	RGD1563888
ENSRNOT00000087678	31.5277	62.0727	0.982719	0.0158317	-5.98104	0.0203894	0.573845	Down	0.388966	0.00590676	ENSRNOG00000009440	25206	protein_coding	1			15:45487573:45545875:-1	Gucy1b2
ENSRNOT00000087750	134.572	225.904	43.2396	0.191407	-2.38528	0.0499419	0.876169	Down	6.71845	1.28094	ENSRNOG00000057086	102549803	protein_coding	1			4:117757455:117758135:-1	LOC102549803
ENSRNOT00000087764	408.859	662.448	155.27	0.234388	-2.09303	0.0253936	0.64384	Down	14.4116	3.3822	ENSRNOG00000019186	313529	protein_coding	1			5:136117858:136127626:1	Tmem53
ENSRNOT00000087919	247.273	494.546	0	0	#NAME?	3.34746e-09	3.04771e-06	Down	6.38772	0.00010254	ENSRNOG00000034116	79223	protein_coding	1			X:54233646:54303729:-1	Gk
ENSRNOT00000087937	1003.09	1705.47	300.712	0.176322	-2.50372	0.00388783	0.218266	Down	13.8817	2.44763	ENSRNOG00000060087		protein_coding	1			10:29392762:29450644:-1	Adra1b
ENSRNOT00000087964	21.1285	0	42.2569	Inf	Inf	0.028499	0.690248	Up	8.67795e-09	0.889539	ENSRNOG00000004524	289277	protein_coding	1			13:96122120:96153823:1	Desi2
ENSRNOT00000088048	66.4207	5.08793	127.753	25.1091	4.65014	0.00754797	0.330947	Up	0.0289878	0.748815	ENSRNOG00000014963	260326	protein_coding	1			19:10423501:10450186:-1	Adgrg1
ENSRNOT00000088123	536.025	111.934	960.116	8.57749	3.10056	0.000942348	0.0815402	Up	0.885111	7.59726	ENSRNOG00000050407		protein_coding	1			1:69789110:69820976:1	Hiat1
ENSRNOT00000088211	346.445	604.446	88.4447	0.146324	-2.77277	0.00514074	0.258952	Down	9.73323	1.42289	ENSRNOG00000056688	681043	protein_coding	1			5:64713443:64718131:-1	Acnat1
ENSRNOT00000088212	282.682	66.143	499.221	7.5476	2.91602	0.00501178	0.255619	Up	3.06876	23.1671	ENSRNOG00000001829		protein_coding	1			11:89569489:89588385:1	Ube2v2
ENSRNOT00000088215	29.0076	1.01759	56.9977	56.0127	5.80768	0.0277714	0.678367	Up	0.0107576	0.534751	ENSRNOG00000000245	303772	protein_coding	1			10:97735548:97754445:-1	Slc16a6
ENSRNOT00000088246	170.519	1.01759	340.021	334.145	8.38433	7.88929e-07	0.000359142	Up	0.0258713	12.5468	ENSRNOG00000014289		protein_coding	1	OTTRNOT00000002324	1	9:81518251:81537230:1	Arpc2
ENSRNOT00000088252	618.672	949.407	287.937	0.30328	-1.72128	0.0486129	0.867841	Down	5.29904	1.60612	ENSRNOG00000057755	114002	protein_coding	1			15:3996328:4006354:1	NEWGENE_1304700
ENSRNOT00000088313	227.182	10.1759	444.189	43.6513	5.44795	1.47079e-05	0.00426956	Up	0.033708	1.46854	ENSRNOG00000029212	114122	protein_coding	1			2:18492018:18531210:-1	Vcan
ENSRNOT00000088355	978.468	1587.43	369.502	0.232767	-2.10304	0.0138933	0.46461	Down	13.3859	3.12108	ENSRNOG00000061910	24484	protein_coding	1			14:87457647:87465374:-1	Igfbp3
ENSRNOT00000088465	538.246	958.565	117.926	0.123024	-3.02299	0.00120107	0.0977947	Down	9.67542	1.18973	ENSRNOG00000053812	140927	protein_coding	1			2:196105569:196113149:-1	Selenbp1
ENSRNOT00000088473	61.5071	5.08793	117.926	23.1777	4.53466	0.0107141	0.402648	Up	0.0685874	1.68453	ENSRNOG00000052802	24189	protein_coding	1			1:198228387:198233588:-1	Aldoa
ENSRNOT00000088482	936.144	1554.87	317.418	0.204144	-2.29234	0.00784735	0.338027	Down	26.2039	5.35581	ENSRNOG00000061215	117024	protein_coding	1			1:189944895:189960073:-1	Crym
ENSRNOT00000088557	178.077	356.155	0	0	#NAME?	9.38104e-08	6.06136e-05	Down	7.98619	0.00131369	ENSRNOG00000056962	103690139	protein_coding	1			4:117789006:117790350:-1	Nat8b
ENSRNOT00000088705	1578.83	693.993	2463.68	3.55	1.82782	0.0310592	0.715898	Up	6.01576	21.3978	ENSRNOG00000020284		protein_coding	1			8:117486158:117546370:1	Prkar2a
ENSRNOT00000088737	10222.2	1202.79	19241.6	15.9976	3.99978	0.000402097	0.0445336	Up	64.4252	1031.7	ENSRNOG00000029668		protein_coding	1			10:71047310:71053191:1	Wfdc21
ENSRNOT00000088872	50.3705	100.741	0	0	#NAME?	0.00112995	0.093524	Down	0.794855	1.08813e-11	ENSRNOG00000015644		protein_coding	1			5:76386836:76419252:1	Ugcg
ENSRNOT00000088876	170.205	298.152	42.2569	0.141729	-2.81879	0.0154818	0.497755	Down	3.85962	0.544477	ENSRNOG00000015654		protein_coding	1			2:53151211:53300404:-1	Ghr
ENSRNOT00000088907	97.8483	176.042	19.6544	0.111646	-3.163	0.0227789	0.605924	Down	3.80769	0.420621	ENSRNOG00000050315		protein_coding	1			10:109906815:109909715:-1	Dcxr
ENSRNOT00000088939	1154.78	1840.81	468.757	0.254647	-1.97343	0.0200349	0.573845	Down	12.1048	3.08518	ENSRNOG00000022505	679784	protein_coding	1			17:43458553:43470378:1	Slc17a4
ENSRNOT00000089055	237.755	397.876	77.6348	0.195123	-2.35754	0.0251845	0.642224	Down	19.6584	3.84485	ENSRNOG00000061185	684762	protein_coding	1			17:43776050:43776460:-1	LOC684841
ENSRNOT00000089146	25.0593	0	50.1187	Inf	Inf	0.0179816	0.539988	Up	0.00238378	0.660969	ENSRNOG00000008642		protein_coding	1			10:84629744:84639111:-1	Snx11
ENSRNOT00000089160	17.2989	34.5979	0	0	#NAME?	0.0428102	0.823716	Down	0.273081	5.59079e-05	ENSRNOG00000049943	686611	protein_coding	1			4:183401318:183417667:-1	Fam60a
ENSRNOT00000089196	82.1965	8.14068	156.252	19.194	4.26258	0.00665362	0.310056	Up	0.0620466	1.17247	ENSRNOG00000015036		protein_coding	1			1:21851660:21854763:-1	Ctgf
ENSRNOT00000089232	9059.94	15416.4	2703.46	0.175362	-2.51159	0.0157936	0.500618	Down	158.268	27.7932	ENSRNOG00000051912	313220	protein_coding	1			5:64669999:64674250:-1	Acnat2
ENSRNOT00000089306	694.737	1173.28	216.198	0.184269	-2.44012	0.00581986	0.280896	Down	15.4477	2.84977	ENSRNOG00000038999		protein_coding	1			20:5351605:5418011:1	RT1-A1
ENSRNOT00000089407	196.488	25.4396	367.537	14.4474	3.85274	0.00114193	0.0938595	Up	0.42747	6.15435	ENSRNOG00000016896		protein_coding	1			7:121297414:121302025:-1	Rpl3
ENSRNOT00000089417	225.785	416.192	35.3779	0.0850037	-3.55633	0.00159473	0.116154	Down	2.29551	0.198246	ENSRNOG00000057125		protein_coding	1	OTTRNOT00000002513	1	20:3556975:3575780:1	Ddr1
ENSRNOT00000089468	35.8867	1.01759	70.7557	69.533	6.11963	0.0138976	0.46461	Up	0.0133202	0.814053	ENSRNOG00000018140	29357	protein_coding	1			18:72571327:72611291:1	Smad2
ENSRNOT00000089470	545.9	0	1091.8	Inf	Inf	5.21839e-13	1.16138e-09	Up	0.000184012	7.76375	ENSRNOG00000017730		protein_coding	1			9:93086012:93152691:1	Psmd1
ENSRNOT00000089474	130.908	40.7034	221.112	5.43227	2.44155	0.0471217	0.858901	Up	0.978977	5.26384	ENSRNOG00000021062	60338	protein_coding	1			1:89464860:89473904:-1	Fxyd5
ENSRNOT00000089501	5092.84	9688.43	497.256	0.0513247	-4.2842	3.32608e-05	0.00812455	Down	77.5113	3.98508	ENSRNOG00000010633	25288	protein_coding	1			16:48938935:49003246:-1	Acsl1
ENSRNOT00000089504	231.019	377.524	84.5138	0.223863	-2.15931	0.040113	0.801061	Down	2.07933	0.46663	ENSRNOG00000053979		protein_coding	1			2:68820631:68895920:1	LOC100910178
ENSRNOT00000089536	235.069	413.14	56.9977	0.137962	-2.85765	0.0080695	0.340904	Down	2.39081	0.332441	ENSRNOG00000014900		protein_coding	1			17:57075218:57090888:1	Crem
ENSRNOT00000089545	172.882	52.9144	292.85	5.53441	2.46843	0.0307547	0.712159	Up	0.326091	1.79215	ENSRNOG00000009088		protein_coding	1			7:26946125:26983172:-1	Txnrd1
ENSRNOT00000089560	30.5276	61.0551	0	0	#NAME?	0.00913649	0.361668	Down	0.428773	1.0589e-07	ENSRNOG00000005882	362533	protein_coding	1			5:88546568:88612626:-1	Tle1
ENSRNOT00000089591	89.7586	19.3341	160.183	8.285	3.0505	0.0319461	0.723029	Up	0.145129	1.22357	ENSRNOG00000011975		protein_coding	1			1:142393207:142500383:-1	Crtc3
ENSRNOT00000089631	661.498	1039.97	283.023	0.272145	-1.87755	0.0311224	0.71653	Down	11.0916	3.02518	ENSRNOG00000051860		protein_coding	1			15:28028521:28035389:1	LOC103693457
ENSRNOT00000089714	67.5125	126.181	8.84447	0.0700937	-3.83457	0.0192481	0.564158	Down	1.54039	0.111198	ENSRNOG00000057089	103691744	protein_coding	1			2:264746485:264765085:-1	LOC103691744
ENSRNOT00000089891	46.6791	0	93.3583	Inf	Inf	0.00174927	0.124248	Up	3.20862e-10	0.501311	ENSRNOG00000004826		protein_coding	1			6:91883425:92007957:-1	Sos2
ENSRNOT00000089935	86.9706	0	173.941	Inf	Inf	4.28577e-05	0.00923054	Up	8.29922e-07	3.17479	ENSRNOG00000025181	353304	protein_coding	1			3:150803390:150855228:-1	Pigu
ENSRNOT00000089950	18.8253	37.6507	0	0	#NAME?	0.0358919	0.76318	Down	0.80538	3.81839e-07	ENSRNOG00000055179	292534	protein_coding	1			1:64024240:64030175:-1	Tsen34
ENSRNOT00000089978	24.0766	0	48.1532	Inf	Inf	0.0201574	0.573845	Up	1.89474e-27	2.16624	ENSRNOG00000000804		protein_coding	1	OTTRNOT00000002416	2	20:3344921:3350435:1	Mrps18b
ENSRNOT00000089988	552.484	126.181	978.788	7.75704	2.95551	0.00144328	0.108606	Up	1.36476	10.599	ENSRNOG00000001821		protein_coding	1			11:81330293:81334120:-1	Adipoq
ENSRNOT00000090033	21.6198	0	43.2396	Inf	Inf	0.0268959	0.664273	Up	1.95705e-11	0.502512	ENSRNOG00000018524		protein_coding	1			1:47288576:47307488:-1	Ezr
ENSRNOT00000090228	305.773	553.566	57.9804	0.10474	-3.25512	0.00171923	0.122844	Down	5.75142	0.60378	ENSRNOG00000020503	501998	protein_coding	1			15:34548295:34550860:-1	Cbln3
ENSRNOT00000090272	6733.71	12999.7	467.774	0.0359836	-4.79652	1.28576e-05	0.00378731	Down	489.521	17.6341	ENSRNOG00000025625	56759	protein_coding	1			15:28023018:28034590:1	Rnase4
ENSRNOT00000090477	444.332	754.031	134.632	0.17855	-2.4856	0.00803567	0.340904	Down	3.74586	0.671673	ENSRNOG00000010780		protein_coding	1			16:59077813:59245848:1	Dlc1
ENSRNOT00000090581	16.2814	32.5627	0	0	#NAME?	0.048306	0.866221	Down	2.29501	6.86801e-54	ENSRNOG00000056273		protein_coding	1			3:19441604:19441888:1
ENSRNOT00000090595	116.905	26.4572	207.354	7.83732	2.97036	0.0225714	0.605049	Up	0.5314	4.23996	ENSRNOG00000002216	305291	protein_coding	1			14:34556776:34570356:-1	Srd5a3
ENSRNOT00000090646	23.0939	0	46.1878	Inf	Inf	0.0226113	0.605049	Up	0.00235756	0.615224	ENSRNOG00000012757		protein_coding	1			16:74785281:74806149:1	Nek3
ENSRNOT00000090700	17.6889	0	35.3779	Inf	Inf	0.0424092	0.822119	Up	0.00174544	0.288145	ENSRNOG00000012427	361954	protein_coding	1			2:157869681:158133861:-1	Veph1
ENSRNOT00000090762	23.4045	46.8089	0	0	#NAME?	0.0209185	0.582749	Down	0.664259	7.6633e-07	ENSRNOG00000014171	287437	protein_coding	1			10:56286887:56289882:-1	Tnfsf13
ENSRNOT00000090763	228.043	3.05276	453.033	148.401	7.21336	3.91283e-07	0.000200959	Up	0.0719659	11.4978	ENSRNOG00000010714		protein_coding	1			16:54164431:54184559:1	Fgl1
ENSRNOT00000090780	37.8347	0	75.6693	Inf	Inf	0.00433117	0.235743	Up	3.80686e-07	0.554768	ENSRNOG00000007726	78967	protein_coding	1			8:48472824:48481001:1	Mcam
ENSRNOT00000090819	102.694	0	205.388	Inf	Inf	1.24203e-05	0.00371311	Up	0.000147271	7.14249	ENSRNOG00000058909	103689992	protein_coding	1			1:64018398:64021321:-1	Rps9
ENSRNOT00000090853	863.536	1332.02	395.053	0.296582	-1.7535	0.0390627	0.795958	Down	19.6504	5.83106	ENSRNOG00000057832	361296	protein_coding	1			18:15192962:15225427:-1	Rnf125
ENSRNOT00000090923	190.009	364.296	15.7235	0.0431614	-4.53411	0.000257698	0.0328769	Down	4.63175	0.20402	ENSRNOG00000016021	361303	protein_coding	1			18:24717336:24745747:1	Lims2
ENSRNOT00000090984	32.0539	64.1079	0	0	#NAME?	0.00767302	0.33411	Down	4.23253	3.45419e-25	ENSRNOG00000024170		protein_coding	1			7:123095810:123101851:-1	Phf5a
ENSRNOT00000090985	1988.54	3040.54	936.531	0.308014	-1.69893	0.0461276	0.849987	Down	106.598	32.8785	ENSRNOG00000047503	24207	protein_coding	1			8:50529318:50531423:-1	Apoc3
ENSRNOT00000091004	561.259	122.11	1000.41	8.19266	3.03433	0.00109167	0.0911094	Up	1.70011	13.9663	ENSRNOG00000057096	25686	protein_coding	1			4:13405136:13485883:1	Gnai1
ENSRNOT00000091053	26.4572	52.9144	0	0	#NAME?	0.0146501	0.48104	Down	0.691668	8.16103e-05	ENSRNOG00000012832		protein_coding	1			7:143882091:143884275:1	Mfsd5
ENSRNOT00000091095	774.615	271.695	1277.53	4.70209	2.2333	0.0102597	0.390099	Up	2.33415	10.9946	ENSRNOG00000051952	500040	protein_coding	1			4:44321883:44360405:1	Tes
ENSRNOT00000091101	2071.83	3313.26	830.397	0.250629	-1.99638	0.0205369	0.573845	Down	56.8492	14.2599	ENSRNOG00000057578		protein_coding	1			1:88955440:88968501:1	Prodh2
ENSRNOT00000091116	56.5063	0	113.013	Inf	Inf	0.000659226	0.0625796	Up	0.000428374	0.680032	ENSRNOG00000060047	361755	protein_coding	1			1:259641676:259674425:-1	Aldh18a1
ENSRNOT00000091122	54.6281	5.08793	104.168	20.4736	4.35569	0.0176475	0.534764	Up	0.0681757	1.41912	ENSRNOG00000058393	287571	protein_coding	1			10:70689863:70721892:1	Taf15
ENSRNOT00000091165	49.2657	93.6178	4.91359	0.0524857	-4.25193	0.0245756	0.634342	Down	1.2911	0.0706648	ENSRNOG00000009078		protein_coding	1			5:126650502:126666833:-1	Mrpl37
ENSRNOT00000091201	495.531	817.121	173.941	0.212871	-2.23195	0.0145505	0.478567	Down	53.1301	11.3375	ENSRNOG00000057690		protein_coding	1			17:44815684:44815995:-1	LOC102557184
ENSRNOT00000091242	677.441	1110.19	244.697	0.220411	-2.18173	0.0129839	0.448366	Down	14.1832	3.13082	ENSRNOG00000047933	103690164	protein_coding	1			10:37032056:37051519:1	Phykpl
ENSRNOT00000091270	56.4585	111.934	0.982719	0.00877942	-6.83166	0.00191851	0.134363	Down	0.385557	0.001982	ENSRNOG00000024907		protein_coding	1			7:121930615:122140091:1	Tnrc6b
ENSRNOT00000091273	51.8794	102.776	0.982719	0.00956174	-6.70851	0.00291602	0.182808	Down	1.09844	0.00581713	ENSRNOG00000007492		protein_coding	1			3:153402548:153441611:1	Rpn2
ENSRNOT00000091275	4086.8	6893.12	1280.48	0.185762	-2.42847	0.00879252	0.359119	Down	34.8298	6.47672	ENSRNOG00000009005	24546	protein_coding	1			8:111495331:111577833:1	Slco2a1
ENSRNOT00000091355	218.087	368.366	67.8076	0.184077	-2.44162	0.023512	0.619454	Down	2.97124	0.551492	ENSRNOG00000056487		protein_coding	1			7:80713321:80786340:1	Oxr1
ENSRNOT00000091465	290.464	463.001	117.926	0.2547	-1.97313	0.0471688	0.858901	Down	8.26258	2.1142	ENSRNOG00000021174	246233	protein_coding	1			1:222310920:222451153:1	Macrod1
ENSRNOT00000091470	481.67	180.113	783.227	4.34854	2.12053	0.0202901	0.573845	Up	1.65856	7.20572	ENSRNOG00000018322	89816	protein_coding	1			1:154377465:154457290:1	Picalm
ENSRNOT00000091472	174.673	42.7386	306.608	7.17404	2.84279	0.0141483	0.470616	Up	0.213555	1.52564	ENSRNOG00000028594	288264	protein_coding	1			11:31640407:31664061:1	Ifnar1
ENSRNOT00000091476	66.5253	11.1934	121.857	10.8865	3.44447	0.0326426	0.732174	Up	0.16217	1.81598	ENSRNOG00000001312	25266	protein_coding	1			12:17736287:17755243:1	Pdgfa
ENSRNOT00000091551	256.55	89.5475	423.552	4.72991	2.24181	0.0296973	0.702286	Up	1.55823	7.33839	ENSRNOG00000054286	362720	protein_coding	1			6:43884678:43889515:1	Rrm2
ENSRNOT00000091552	83.8623	19.3341	148.391	7.67506	2.94018	0.042154	0.822119	Up	0.163553	1.23937	ENSRNOG00000054251	502902	protein_coding	1			4:163216163:163227242:-1	Clec7a
ENSRNOT00000091560	202.207	43.7562	360.658	8.24244	3.04307	0.00697932	0.315909	Up	0.239481	1.98056	ENSRNOG00000056756		protein_coding	1			6:103375799:103470427:-1	Actn1
ENSRNOT00000091681	57.3715	107.864	6.87903	0.063775	-3.97086	0.0235839	0.619454	Down	0.916887	0.055877	ENSRNOG00000031174		protein_coding	1			2:196608496:196651160:1	Arnt
ENSRNOT00000091704	73.7039	0	147.408	Inf	Inf	0.000133139	0.0217123	Up	0	2.30416	ENSRNOG00000032626	171045	protein_coding	1			8:5686298:5698579:1	Mmp3
ENSRNOT00000091722	148.205	247.273	49.1359	0.198711	-2.33126	0.0485968	0.867841	Down	0.94402	0.187033	ENSRNOG00000055251	315806	protein_coding	1			8:79489790:79593806:1	Prtg
ENSRNOT00000091760	86.1461	152.638	19.6544	0.128765	-2.95719	0.0391476	0.796877	Down	0.467655	0.0599383	ENSRNOG00000020014	308572	protein_coding	1			1:100608966:100669684:-1	Myh14
ENSRNOT00000091807	667.792	1091.87	243.714	0.223208	-2.16354	0.0138284	0.46461	Down	8.99449	2.00756	ENSRNOG00000017976	140860	protein_coding	1			1:164626083:164671577:-1	Slco2b1
ENSRNOT00000091840	36.5982	71.231	1.96544	0.0275925	-5.17958	0.0223208	0.600115	Down	0.096998	0.00302467	ENSRNOG00000023781	64204	protein_coding	1			7:117230321:117268300:-1	Plec
ENSRNOT00000091869	432.173	732.661	131.684	0.179734	-2.47606	0.00854371	0.35212	Down	6.78172	1.21826	ENSRNOG00000059519		protein_coding	1			3:101429362:101474890:-1	Bbox1
ENSRNOT00000091890	19.8429	39.6858	0	0	#NAME?	0.0318959	0.722708	Down	0.746519	2.2e-15	ENSRNOG00000061739	24934	protein_coding	1			4:163393435:163402561:-1	Klrk1
ENSRNOT00000091911	169.065	288.994	49.1359	0.170024	-2.55619	0.0266037	0.662632	Down	2.09932	0.358497	ENSRNOG00000046779	362951	protein_coding	1			7:118692851:118719156:1	LOC100911562
ENSRNOT00000091923	368.71	642.096	95.3237	0.148457	-2.75188	0.00492848	0.254945	Down	6.89868	1.02814	ENSRNOG00000033680		protein_coding	1			7:99142450:99181783:1	Cyp2b1
ENSRNOT00000091935	261.327	52.9144	469.74	8.87734	3.15013	0.00319702	0.189061	Up	0.430524	3.80911	ENSRNOG00000004763	25528	protein_coding	1			3:122114108:122151182:1	Sirpa
ENSRNOT00000091946	115.996	2.03517	229.956	112.991	6.82007	5.15987e-05	0.0106549	Up	0.0757424	8.04452	ENSRNOG00000058920	299341	protein_coding	1			6:136279496:136304095:1	Apopt1
ENSRNOT00000091982	24.9134	48.8441	0.982719	0.0201195	-5.63526	0.0406293	0.807849	Down	0.339319	0.00820591	ENSRNOG00000012015	300763	protein_coding	1			8:65481613:65587658:-1	Lrrc49
ENSRNOT00000092008	718.415	1436.83	0	0	#NAME?	2.19372e-14	1.46467e-10	Down	19.7538	0.000109693	ENSRNOG00000020817		protein_coding	1			1:83711270:83765716:1	Cyp2a1
ENSRNOT00000092028	78.6524	2.03517	155.27	76.2931	6.25348	0.000706107	0.0660903	Up	0.0290341	1.93197	ENSRNOG00000056028	499617	protein_coding	1			2:144003454:144007636:-1	Rfxap
ENSRNOT00000092086	357.421	69.1958	645.646	9.33071	3.22199	0.0013633	0.10559	Up	0.72196	6.75509	ENSRNOG00000018322	89816	protein_coding	1			1:154377529:154447619:1	Picalm
ENSRNOT00000092102	49.3529	98.7058	0	0	#NAME?	0.00125211	0.0999198	Down	0.446265	3.33676e-18	ENSRNOG00000020951		protein_coding	1			10:90296151:90307658:-1	Slc4a1
ENSRNOT00000092157	145.305	278.818	11.7926	0.042295	-4.56337	0.000628732	0.0599691	Down	1.95225	0.0831578	ENSRNOG00000008788	314259	protein_coding	1			6:101924000:102026810:1	Mpp5
ENSRNOT00000092257	110.291	13.2286	207.354	15.6746	3.97036	0.00455992	0.243561	Up	0.173528	2.81724	ENSRNOG00000025269	365841	protein_coding	1	OTTRNOT00000003447	1	2:187774062:187786700:-1	Slc25a44
ENSRNOT00000092314	54.8799	105.829	3.93087	0.0371437	-4.75074	0.011485	0.417502	Down	0.546528	0.0225049	ENSRNOG00000027194	303304	protein_coding	1	OTTRNOT00000003468	1	10:61704744:61745086:-1	Sgsm2
ENSRNOT00000092443	68.9343	123.128	14.7408	0.119719	-3.06227	0.0492704	0.872044	Down	5.73333	0.695776	ENSRNOG00000000855	64569	protein_coding	1	OTTRNOT00000003154	1	20:5176016:5179263:-1	Lst1
ENSRNOT00000092499	27.4748	54.9496	0	0	#NAME?	0.0130186	0.448366	Down	0.284723	2.64242e-11	ENSRNOG00000002667	192362	protein_coding	1	OTTRNOT00000003516	1	13:70567635:70625842:-1	Lamc2
ENSRNOT00000092594	45.7739	90.5651	0.982719	0.010851	-6.52603	0.005151	0.258952	Down	3.1101	0.0226173	ENSRNOG00000011653		protein_coding	1	OTTRNOT00000003388	2	4:148139528:148153837:1	Fam21c
ENSRNOT00000092665	912.294	1568.1	256.49	0.163567	-2.61204	0.00280669	0.17847	Down	128.3	21.0007	ENSRNOG00000048114		protein_coding	1	OTTRNOT00000003274	1	17:76002275:76002522:1	Echdc3

## Sheet: 24h vs 0h
id	baseMean	baseMean_control_0h	baseMean_case_24h	foldChange	log2FoldChange	pval	padj	up_down	expression_0h	expression_24h	gene_id	Dbxref_GeneID	biotype	version	Havana_id	Havana_version	chromosome_position	gene_symbol
ENSRNOT00000000139	246.38	0	492.76	Inf	Inf	2.84808e-08	1.83995e-05	Up	0.000202104	6.82443	ENSRNOG00000000127	362607	protein_coding	7			5:147853243:147867583:-1	Kpna6
ENSRNOT00000000172	44803.7	75279	14328.4	0.190337	-2.39337	0.0395401	0.789785	Down	958.934	212.895	ENSRNOG00000000158	81718	protein_coding	5			18:40701984:40716686:-1	Cdo1
ENSRNOT00000000178	256.895	70.5861	443.203	6.2789	2.65051	0.0177649	0.48463	Up	0.801725	5.84334	ENSRNOG00000000165	24638	protein_coding	7			X:23092159:23144324:-1	Pfkfb1
ENSRNOT00000000256	16.363	0	32.726	Inf	Inf	0.0449583	0.832145	Up	0	0.866801	ENSRNOG00000000239	287561	protein_coding	4			10:69423086:69424979:1	Ccl7
ENSRNOT00000000438	247.269	51.3354	443.203	8.63349	3.10994	0.00685622	0.258101	Up	0.249753	2.51983	ENSRNOG00000000387		protein_coding	7			20:27254984:27301952:-1	Slc25a16
ENSRNOT00000000522	552.01	994.623	109.398	0.10999	-3.18456	0.00151448	0.0866588	Down	16.3539	2.09788	ENSRNOG00000033215	294270	protein_coding	8	OTTRNOT00000002667	1	20:4087618:4097090:1	RT1-Db1
ENSRNOT00000000525	394.264	686.61	101.918	0.148437	-2.75208	0.00796271	0.286815	Down	7.19353	1.24437	ENSRNOG00000032708	309622	protein_coding	6	OTTRNOT00000002659	2	20:4043741:4049711:1	RT1-Bb
ENSRNOT00000000542	709.276	1109.06	309.494	0.279061	-1.84135	0.0460499	0.840694	Down	22.2406	7.24132	ENSRNOG00000000466	361802	protein_coding	4	OTTRNOT00000002615	1	20:3817212:3819200:-1	Hsd17b8
ENSRNOT00000000612	23.8432	0	47.6864	Inf	Inf	0.0178588	0.48463	Up	0.00116632	0.549978	ENSRNOG00000000511		protein_coding	7			20:5831573:5865775:-1	Srpk1
ENSRNOT00000000628	479.578	102.671	856.486	8.34206	3.0604	0.00269688	0.134021	Up	1.07045	10.3762	ENSRNOG00000000521	114851	protein_coding	4			20:6356423:6358864:1	Cdkn1a
ENSRNOT00000000783	2022.64	99.4623	3945.82	39.6715	5.31003	1.54517e-07	6.22457e-05	Up	1.61673	74.8827	ENSRNOG00000000632	54237	protein_coding	4			20:20576377:20591509:1	Cdk1
ENSRNOT00000000784	1340.63	2265.17	416.087	0.183689	-2.44466	0.00644522	0.247734	Down	8.59983	1.8428	ENSRNOG00000000633	309722	protein_coding	6			20:20638579:20713128:-1	Rhobtb1
ENSRNOT00000001421	30.3884	0	60.7768	Inf	Inf	0.00847429	0.298648	Up	2.88954e-07	2.5057	ENSRNOG00000001073	498179	protein_coding	6			12:37680699:37682964:-1	LOC100910427
ENSRNOT00000001444	549.605	182.882	916.327	5.01048	2.32495	0.0165108	0.465066	Up	2.71901	15.894	ENSRNOG00000001088	288414	protein_coding	6			12:1460538:1471357:1	Rfc3
ENSRNOT00000001475	528.737	111.227	946.248	8.50739	3.08872	0.00215469	0.112668	Up	0.208439	2.0615	ENSRNOG00000001111	360254	protein_coding	7	OTTRNOT00000001567	1	12:504007:544748:1	Brca2
ENSRNOT00000001699	5333.3	9466.03	1200.58	0.12683	-2.97903	0.00131861	0.0786355	Down	97.9597	14.4924	ENSRNOG00000001261	89833	protein_coding	6			20:12806957:12820466:-1	Ftcd
ENSRNOT00000001825	1705.67	582.87	2828.46	4.85264	2.27877	0.00996617	0.330451	Up	4.52756	25.6477	ENSRNOG00000001349	288532	protein_coding	5			12:19306607:19314016:-1	Mcm7
ENSRNOT00000001875	2713.91	5317.49	110.333	0.0207491	-5.5908	4.72446e-08	2.70333e-05	Down	78.3854	1.89943	ENSRNOG00000001388	25044	protein_coding	4			12:41620393:41627741:-1	Sds
ENSRNOT00000001876	46.5227	93.0453	0	0	#NAME?	0.0013436	0.0791419	Down	1.6488	7.87057e-22	ENSRNOG00000001388		protein_coding	6			12:41620591:41625403:-1	Sds
ENSRNOT00000001916	399.144	50.2659	748.022	14.8813	3.89543	0.000369408	0.0297114	Up	0.314268	5.49759	ENSRNOG00000001414	24617	protein_coding	2			12:22641104:22651482:1	Serpine1
ENSRNOT00000001990	692.66	11.7644	1373.56	116.756	6.86735	7.5735e-09	6.8943e-06	Up	0.150585	21.0947	ENSRNOG00000001466	100361492	protein_coding	5			1:258210344:258252448:1	LOC100361492
ENSRNOT00000002066	386.002	86.6284	685.376	7.91167	2.98398	0.00458624	0.195423	Up	0.714916	6.62685	ENSRNOG00000001514	311742	protein_coding	6			3:59153280:59163913:1	Cdca7
ENSRNOT00000002085	1958.73	763.613	3153.85	4.13017	2.0462	0.0192941	0.510439	Up	9.00749	43.3745	ENSRNOG00000001524	296501	protein_coding	6			3:58022238:58070068:1	Hat1
ENSRNOT00000002259	205.736	394.641	16.8305	0.0426477	-4.55139	0.000400883	0.0317331	Down	5.12643	0.259188	ENSRNOG00000001656	170847	protein_coding	2			11:35568182:35585390:1	Kcnj15
ENSRNOT00000002299	170.184	22.4592	317.91	14.155	3.82324	0.00306881	0.146995	Up	0.216436	3.51808	ENSRNOG00000001692	288242	protein_coding	6			11:34101197:34121378:1	Chaf1b
ENSRNOT00000002366	9050.58	14167.5	3933.66	0.277654	-1.84864	0.0459686	0.839976	Down	121.006	39.1922	ENSRNOG00000001736	117099	protein_coding	5			11:72578533:72614176:-1	Bdh1
ENSRNOT00000002410	10242.7	17215.5	3269.79	0.189933	-2.39644	0.0120479	0.377196	Down	107.212	23.7528	ENSRNOG00000001770	171142	protein_coding	4			11:82945104:82978364:1	Ehhadh
ENSRNOT00000002487	1271.19	216.036	2326.35	10.7683	3.42872	0.000258777	0.0222426	Up	3.52512	44.2987	ENSRNOG00000001816	288003	protein_coding	7			11:81358592:81373043:1	Rfc4
ENSRNOT00000002510	2680.87	679.124	4682.62	6.89509	2.78557	0.00193125	0.10446	Up	3.92704	31.5861	ENSRNOG00000001833	29728	protein_coding	6			11:89511191:89524892:1	Mcm4
ENSRNOT00000002579	2738.79	1035.26	4442.32	4.291	2.10132	0.0163986	0.463208	Up	19.0066	95.1126	ENSRNOG00000001884	360739	protein_coding	5			11:86890585:86898818:1	Ranbp1
ENSRNOT00000002814	87.0928	165.77	8.41525	0.0507645	-4.30004	0.00606796	0.23735	Down	0.277467	0.0162588	ENSRNOG00000002053	289486	protein_coding	7			14:14439082:14689554:-1	Fras1
ENSRNOT00000002975	41.0099	5.34743	76.6723	14.3382	3.84179	0.0484087	0.85757	Up	0.0977144	1.61823	ENSRNOG00000002187	288053	protein_coding	5			11:69326719:69355854:-1	Ropn1
ENSRNOT00000003060	37.432	74.8641	0	0	#NAME?	0.00331068	0.155389	Down	0.942578	4.24076e-06	ENSRNOG00000002241		protein_coding	6			11:68142693:68197772:-1	Hspbap1
ENSRNOT00000003251	28.0508	0	56.1017	Inf	Inf	0.0109748	0.351104	Up	0	0.766363	ENSRNOG00000002373		protein_coding	7			10:76164046:76166251:-1	Akap1
ENSRNOT00000003572	52.9365	98.3928	7.48022	0.0760241	-3.7174	0.035042	0.73182	Down	0.357256	0.0303758	ENSRNOG00000002659	85483	protein_coding	3			10:5213350:5260608:-1	Ciita
ENSRNOT00000003650	798.065	44.9184	1551.21	34.534	5.10994	1.36773e-06	0.000304349	Up	0.459007	18.4921	ENSRNOG00000002711	304951	protein_coding	6			13:87818391:87847263:-1	Nuf2
ENSRNOT00000003789	739.149	22.4592	1455.84	64.8214	6.0184	8.09954e-08	4.05314e-05	Up	0.0946696	7.20179	ENSRNOG00000038035	84393	protein_coding	7	OTTRNOT00000000820	1	X:70461776:70561084:1	Kif4a
ENSRNOT00000003895	50.1314	98.3928	1.87006	0.019006	-5.7174	0.00571903	0.228796	Down	0.749352	0.0169936	ENSRNOG00000002862	25749	protein_coding	6			X:16170576:16196691:1	Clcn5
ENSRNOT00000004070	4635.8	7919.55	1352.05	0.170723	-2.55027	0.00481224	0.202468	Down	75.9045	15.1168	ENSRNOG00000003020	299316	protein_coding	6			6:132762280:132768379:1	Slc25a47
ENSRNOT00000004187	49.089	0	98.1779	Inf	Inf	0.00135638	0.0796603	Up	0.00137499	2.07075	ENSRNOG00000003054		protein_coding	6			X:9436707:9467884:1	Cask
ENSRNOT00000004223	123.237	34.2236	212.251	6.20191	2.63271	0.044687	0.832145	Up	0.289126	2.07999	ENSRNOG00000003132	25480	protein_coding	7			7:2635743:2642848:1	Mip
ENSRNOT00000004278	26.6483	0	53.2966	Inf	Inf	0.0128781	0.394357	Up	1.03443e-05	1.52983	ENSRNOG00000003201		protein_coding	6			X:72074202:72077590:-1	Rps4x
ENSRNOT00000004293	139.825	253.468	26.1808	0.10329	-3.27523	0.0122648	0.379642	Down	2.32965	0.28285	ENSRNOG00000003185		protein_coding	5			13:99005142:99034361:1	Acbd3
ENSRNOT00000004308	309.534	580.731	38.3362	0.0660136	-3.92109	0.000609441	0.0436821	Down	15.964	1.22848	ENSRNOG00000003147	113894	protein_coding	6			10:35712615:35716260:-1	Sqstm1
ENSRNOT00000004310	534.048	32.0846	1036.01	32.29	5.01301	6.10865e-06	0.00103988	Up	0.154098	5.89686	ENSRNOG00000003208	317252	protein_coding	6	OTTRNOT00000000937	1	X:72018373:72034099:-1	Ercc6l
ENSRNOT00000004323	4060.36	6470.39	1650.32	0.255058	-1.9711	0.0252016	0.59942	Down	52.1726	15.5172	ENSRNOG00000003235	303100	protein_coding	5			10:35726544:35736338:1	Mgat4b
ENSRNOT00000004359	139.568	279.136	0	0	#NAME?	1.75549e-06	0.000374014	Down	10.6436	2.62163e-05	ENSRNOG00000003244	114097	protein_coding	2			10:35737664:35739625:-1	Ltc4s
ENSRNOT00000004440	461.847	185.021	738.672	3.99237	1.99724	0.0421826	0.813722	Up	3.05095	14.2279	ENSRNOG00000003296	79127	protein_coding	7			14:20935369:20953095:-1	Dck
ENSRNOT00000004456	53.2966	0	106.593	Inf	Inf	0.000927548	0.0593482	Up	0.000675406	0.905565	ENSRNOG00000003346	501552	protein_coding	7			X:31124018:31138675:-1	Fancb
ENSRNOT00000004525	2969.71	142.242	5797.17	40.7558	5.34893	1.29851e-07	5.77895e-05	Up	0.27292	12.968	ENSRNOG00000003388	257649	protein_coding	6			13:108132499:108178609:-1	Cenpf
ENSRNOT00000004702	28.9859	0	57.9717	Inf	Inf	0.00988305	0.328239	Up	0.000365239	4.44564	ENSRNOG00000003542		protein_coding	7			10:12994683:12995457:1	Hcfc1r1
ENSRNOT00000004842	365.389	145.45	585.328	4.02425	2.00872	0.0493093	0.867003	Up	2.91881	13.691	ENSRNOG00000003546	302965	protein_coding	5			10:12995904:12997930:-1	Tnfrsf12a
ENSRNOT00000004885	491.554	798.907	184.201	0.230566	-2.11675	0.0303003	0.683999	Down	12.63	3.3952	ENSRNOG00000003645	83498	protein_coding	7			10:34956052:34961349:-1	Hnrnpab
ENSRNOT00000004936	138.797	28.8761	248.717	8.61325	3.10656	0.0171054	0.476525	Up	0.190095	1.93777	ENSRNOG00000003657	287101	protein_coding	6			10:13061170:13073283:1	Pkmyt1
ENSRNOT00000004968	80.4796	1.06949	159.89	149.501	7.22402	0.000362853	0.0293018	Up	0.00561792	0.828164	ENSRNOG00000003726	367793	protein_coding	7			X:35305236:35431164:-1	Scml2
ENSRNOT00000004969	1893.2	412.822	3373.58	8.172	3.03069	0.000857699	0.0559516	Up	2.73414	26.0536	ENSRNOG00000003703	29685	protein_coding	6			13:45042882:45068077:-1	Mcm6
ENSRNOT00000005070	347.119	55.6133	638.624	11.4833	3.52147	0.00136744	0.0800753	Up	1.03548	13.7772	ENSRNOG00000003802	64193	protein_coding	5			10:29020049:29026002:-1	Pttg1
ENSRNOT00000005085	91.7	1.06949	182.33	170.484	7.41349	0.000171333	0.0158856	Up	0.0156315	2.17702	ENSRNOG00000003745	25389	protein_coding	3			13:109817895:109849632:-1	Atf3
ENSRNOT00000005289	59.909	1.06949	118.749	111.033	6.79485	0.00166577	0.0926677	Up	0.00959498	1.16333	ENSRNOG00000003953	304759	protein_coding	7			13:44615553:44648620:1	Rab3gap1
ENSRNOT00000005383	3066.68	5321.77	811.604	0.152507	-2.71306	0.00249942	0.125454	Down	53.0878	9.44814	ENSRNOG00000003977	114856	protein_coding	5			10:16970626:16973418:1	Dusp1
ENSRNOT00000005425	21.0381	0	42.0763	Inf	Inf	0.0249324	0.59762	Up	2.64233e-15	0.585957	ENSRNOG00000004030	170672	protein_coding	6			13:73929136:73941522:1	Nphs2
ENSRNOT00000005446	26.1808	0	52.3616	Inf	Inf	0.0135918	0.412428	Up	2.43981e-12	0.645574	ENSRNOG00000004033		protein_coding	5			18:41360931:41389510:-1	Sema6a
ENSRNOT00000005576	189.49	32.0846	346.895	10.8119	3.43455	0.0054392	0.220062	Up	0.19467	2.43794	ENSRNOG00000004195	305073	protein_coding	7			13:110220283:110257367:-1	Dtl
ENSRNOT00000005595	90.6336	6.41692	174.85	27.2483	4.7681	0.00300105	0.144515	Up	0.0790823	2.62859	ENSRNOG00000004216	685860	protein_coding	4			6:91463308:91472308:1	Lrr1
ENSRNOT00000005615	1036.94	475.922	1597.96	3.35762	1.74744	0.0494167	0.868129	Up	2.58038	10.0998	ENSRNOG00000004160	24689	protein_coding	3			X:28435507:28472880:1	Prps2
ENSRNOT00000005641	1291.18	2028.82	553.537	0.272837	-1.87389	0.0334378	0.713161	Down	32.0102	10.1813	ENSRNOG00000004172	81530	protein_coding	6			10:82839153:82852660:-1	Pdk2
ENSRNOT00000005670	1163.8	210.689	2116.9	10.0475	3.32877	0.000391803	0.0312615	Up	0.821631	9.62759	ENSRNOG00000004232	299002	protein_coding	7			6:72092194:72122497:1	G2e3
ENSRNOT00000005794	60.9607	121.921	0	0	#NAME?	0.000358824	0.0290938	Down	6.19601	0.00753662	ENSRNOG00000004316	299818	protein_coding	6			7:65005791:65008823:1	LOC100911956
ENSRNOT00000005835	126.369	17.1118	235.627	13.7699	3.78344	0.00616251	0.240578	Up	0.196556	3.12449	ENSRNOG00000004242	299112	protein_coding	5			6:91494393:91518996:-1	Pole2
ENSRNOT00000005857	315.401	71.6556	559.147	7.80325	2.96408	0.00654441	0.249173	Up	0.481088	4.35748	ENSRNOG00000004440	289777	protein_coding	4			14:91895909:91904433:-1	Fignl1
ENSRNOT00000005863	1106.72	1727.22	486.215	0.281501	-1.82879	0.0393279	0.786833	Down	10.8217	3.55483	ENSRNOG00000004377	313977	protein_coding	6			6:41799749:41870046:-1	Lpin1
ENSRNOT00000005885	674.062	1069.49	278.638	0.260535	-1.94045	0.0372167	0.753846	Down	10.4754	3.18172	ENSRNOG00000004100	78969	protein_coding	5			7:99954492:99961026:1	Trib1
ENSRNOT00000005887	106.939	27.8067	186.071	6.69159	2.74235	0.0447581	0.832145	Up	0.164628	1.27303	ENSRNOG00000004412	500870	protein_coding	4			7:95309928:95387680:1	Mtbp
ENSRNOT00000005995	406.13	793.559	18.7006	0.0235654	-5.40718	4.7068e-06	0.000858816	Down	19.841	0.558044	ENSRNOG00000004517	24482	protein_coding	5			7:28412220:28485710:1	Igf1
ENSRNOT00000006143	42.7795	85.5589	0	0	#NAME?	0.00193512	0.10446	Down	0.69233	2.22723e-07	ENSRNOG00000004464		protein_coding	6			6:115576576:115616766:-1	Sel1l
ENSRNOT00000006144	66.8545	0	133.709	Inf	Inf	0.00029338	0.0243749	Up	0	0.946256	ENSRNOG00000004520	314523	protein_coding	6			6:144069077:144123596:-1	Wdr60
ENSRNOT00000006235	773.287	44.9184	1501.66	33.4307	5.0631	1.7456e-06	0.000374014	Up	0.647251	25.3902	ENSRNOG00000004487	114482	protein_coding	5			13:110511668:110522769:1	Nek2l1
ENSRNOT00000006249	382.304	27.8067	736.802	26.4973	4.72778	4.08528e-05	0.00489916	Up	0.13308	4.03775	ENSRNOG00000004682	100310874	protein_coding	5			7:28654733:28711761:-1	Parpbp
ENSRNOT00000006357	4482.21	1824.54	7139.87	3.91324	1.96836	0.0260479	0.617351	Up	26.2602	119.845	ENSRNOG00000004659	362978	protein_coding	5			7:129812789:129819634:1	Creld2
ENSRNOT00000006403	385.699	0	771.398	Inf	Inf	4.12526e-10	6.88472e-07	Up	0	3.8929	ENSRNOG00000004496		protein_coding	7			6:42180894:42286970:1	Rock2
ENSRNOT00000006423	838.725	334.749	1342.7	4.01106	2.00398	0.0280608	0.642233	Up	2.01808	9.4562	ENSRNOG00000004821	299940	protein_coding	5			7:95397113:95669809:-1	Sntb1
ENSRNOT00000006443	190.905	62.0302	319.78	5.15522	2.36603	0.0439763	0.830861	Up	0.256274	1.5437	ENSRNOG00000004621	83765	protein_coding	7			14:114126966:114174458:1	Rtn4
ENSRNOT00000006470	521.474	151.867	891.082	5.86751	2.55275	0.00960764	0.322573	Up	0.685921	4.6866	ENSRNOG00000004667	298884	protein_coding	4			6:36910675:36940868:-1	Gen1
ENSRNOT00000006573	29.4109	58.8218	0	0	#NAME?	0.00776812	0.281324	Down	0.916169	4.94023e-09	ENSRNOG00000004888	305539	protein_coding	6			14:104191517:104290207:1	Spred2
ENSRNOT00000006689	201.437	13.9033	388.972	27.9769	4.80616	0.000261865	0.0223165	Up	0.090746	2.92139	ENSRNOG00000005037	362186	protein_coding	6			3:100366168:100426687:1	Kif18a
ENSRNOT00000006720	102.991	9.62538	196.356	20.3998	4.35048	0.00390556	0.173429	Up	0.140165	3.31022	ENSRNOG00000005059	100911917	protein_coding	4			3:4861753:4866833:-1	Med22
ENSRNOT00000006747	301.886	12.8338	590.938	46.0453	5.52498	1.20991e-05	0.00184638	Up	0.412471	21.6323	ENSRNOG00000005038	360847	protein_coding	4			13:51795867:51801163:1	Ube2t
ENSRNOT00000006964	270.633	21.3897	519.876	24.3049	4.60318	0.000165219	0.015611	Up	0.258986	7.37852	ENSRNOG00000005115	304648	protein_coding	5			19:25077918:25092491:1	Asf1b
ENSRNOT00000007103	342.453	78.0725	606.833	7.77269	2.95841	0.00585861	0.231878	Up	0.852451	7.69989	ENSRNOG00000005258	679712	protein_coding	6			3:117354581:117389456:-1	Myef2
ENSRNOT00000007285	1398.19	131.547	2664.83	20.2576	4.34039	8.64473e-06	0.00139619	Up	1.77712	42.1479	ENSRNOG00000005376	297176	protein_coding	5			4:97531083:97537086:1	Mad2l1
ENSRNOT00000007351	536.912	174.326	899.497	5.15985	2.36733	0.0151303	0.441517	Up	3.95977	23.866	ENSRNOG00000005556	680737	protein_coding	5			7:34478331:34485034:-1	Snrpf
ENSRNOT00000007367	1647.73	680.193	2615.27	3.8449	1.94294	0.0263611	0.619657	Up	11.0801	49.7095	ENSRNOG00000005387	114488	protein_coding	6			X:15098904:15102340:1	Rbm3
ENSRNOT00000007808	72.1347	9.62538	134.644	13.9884	3.80616	0.0186292	0.502136	Up	0.114023	1.82877	ENSRNOG00000005888	296074	protein_coding	5			3:109969152:110021149:-1	Fsip1
ENSRNOT00000007879	3863.67	6308.9	1418.44	0.224831	-2.15309	0.0149074	0.4384	Down	167.126	43.8156	ENSRNOG00000006019	289388	protein_coding	4			13:112004140:112005052:-1	G0s2
ENSRNOT00000007968	20.1031	0	40.2062	Inf	Inf	0.0279875	0.642046	Up	1.91571e-11	2.00263	ENSRNOG00000005753	300284	protein_coding	7	OTTRNOT00000000572	1	X:115561358:115568217:1	Alg13
ENSRNOT00000008003	199.03	5.34743	392.712	73.4393	6.19848	1.81193e-05	0.00257358	Up	0.028385	2.60873	ENSRNOG00000005936	58921	protein_coding	5			4:161685283:161696305:1	Foxm1
ENSRNOT00000008012	153.36	37.432	269.288	7.19405	2.84681	0.0236054	0.577928	Up	0.278767	2.3371	ENSRNOG00000005936	58921	protein_coding	6			4:161685258:161695513:1	Foxm1
ENSRNOT00000008149	762.641	143.311	1381.97	9.64315	3.2695	0.000745613	0.0509638	Up	0.988662	11.1408	ENSRNOG00000006048	312299	protein_coding	5			4:77284404:77347011:-1	Ezh2
ENSRNOT00000008211	7245.06	11646.7	2843.42	0.244139	-2.03422	0.026103	0.617925	Down	117.875	33.5644	ENSRNOG00000005931	58952	protein_coding	6			7:71709157:72167417:1	Cpq
ENSRNOT00000008254	476.626	70.5861	882.666	12.5048	3.64441	0.000516286	0.0385808	Up	0.42411	6.15024	ENSRNOG00000006236	499933	protein_coding	6			3:153101036:153114520:-1	Dsn1
ENSRNOT00000008399	384.752	133.686	635.819	4.75607	2.24977	0.0276543	0.636597	Up	0.774275	4.28994	ENSRNOG00000039576	302553	protein_coding	5			X:15171499:15185191:1	Suv39h1l1
ENSRNOT00000008464	662.062	149.728	1174.4	7.84352	2.9715	0.0022388	0.115857	Up	1.21686	11.0942	ENSRNOG00000006241	311059	protein_coding	4			3:46291914:46323976:1	2018-03-07
ENSRNOT00000008492	1053.33	44.9184	2061.74	45.8996	5.52041	1.63032e-07	6.27244e-05	Up	0.480211	25.6446	ENSRNOG00000005659	114592	protein_coding	6			10:55626741:55632398:1	Aurkb
ENSRNOT00000008508	1987.58	582.87	3392.28	5.81996	2.54101	0.00431668	0.187555	Up	2.73221	18.5387	ENSRNOG00000025604	314993	protein_coding	7			7:97984862:98026052:1	Atad2
ENSRNOT00000008705	333.805	0	667.61	Inf	Inf	1.70016e-09	2.00288e-06	Up	0.000212102	6.30145	ENSRNOG00000006642	363476	protein_coding	7	OTTRNOT00000000779	1	X:68627329:68635593:1	Yipf6
ENSRNOT00000008719	30.9904	2.13897	59.8418	27.9769	4.80616	0.0365152	0.744816	Up	0.00554398	0.171885	ENSRNOG00000006030	25613	protein_coding	5			4:49941304:50140762:1	Ptprz1
ENSRNOT00000008837	926.967	50.2659	1803.67	35.8826	5.16521	7.80409e-07	0.000192954	Up	0.777319	32.4265	ENSRNOG00000006731	295661	protein_coding	5			3:55438536:55451798:-1	Spc25
ENSRNOT00000009044	431.883	727.251	136.514	0.187713	-2.4134	0.0166358	0.467273	Down	11.1681	2.44411	ENSRNOG00000027455	313551	protein_coding	5			5:138274907:138279285:-1	RGD1564804
ENSRNOT00000009061	484.8	780.725	188.876	0.241923	-2.04738	0.0360893	0.740532	Down	23.1447	6.53265	ENSRNOG00000006924		protein_coding	6			5:137371874:137372524:-1	Tmem125
ENSRNOT00000009090	74.8757	16.0423	133.709	8.33478	3.05914	0.0461381	0.841537	Up	0.0702819	0.673236	ENSRNOG00000025736	688600	protein_coding	5			6:26762761:26771164:-1	Tcf23
ENSRNOT00000009203	620.817	222.453	1019.18	4.58155	2.19584	0.0207671	0.539432	Up	1.38981	7.41585	ENSRNOG00000006541	116555	protein_coding	6			7:60781729:60825242:-1	Nup107
ENSRNOT00000009228	775.182	268.441	1281.92	4.77544	2.25563	0.0150442	0.440039	Up	0.766966	4.26613	ENSRNOG00000006487	313128	protein_coding	6	OTTRNOT00000002063	1	5:47853818:47891127:1	Casp8ap2
ENSRNOT00000009324	48.5944	96.2538	0.935028	0.00971419	-6.68569	0.00327443	0.154663	Down	5.07975	0.0857563	ENSRNOG00000007115	362453	protein_coding	6			4:168615890:168619269:1	Crebl2
ENSRNOT00000009448	75.5418	11.7644	139.319	11.8425	3.5659	0.0233705	0.576405	Up	0.261573	3.75989	ENSRNOG00000007159	24770	protein_coding	3			10:69412017:69413870:1	Ccl2
ENSRNOT00000009462	3682.75	5676.84	1688.66	0.297465	-1.74921	0.0446999	0.832145	Down	55.6478	19.3095	ENSRNOG00000007069	362474	protein_coding	6			5:9403196:9429859:-1	Adhfe1
ENSRNOT00000009545	1097.24	274.858	1919.61	6.98401	2.80406	0.00232746	0.118933	Up	1.18469	9.6443	ENSRNOG00000006996	313108	protein_coding	6			5:38844488:38961035:1	Mms22l
ENSRNOT00000009549	2460.23	746.502	4173.97	5.59137	2.4832	0.0051284	0.210916	Up	15.4371	100.656	ENSRNOG00000007221	497778	protein_coding	2			3:117514444:117525446:1	Dut
ENSRNOT00000009556	117.56	33.1541	201.966	6.09174	2.60685	0.0492042	0.865915	Up	0.293522	2.06792	ENSRNOG00000007219	103692716	protein_coding	7			6:135045363:135049728:-1	LOC103692716
ENSRNOT00000009648	296.954	38.5015	555.407	14.4256	3.85056	0.000825157	0.0547199	Up	0.325247	5.4559	ENSRNOG00000007292	303037	protein_coding	6			10:19628258:19652898:-1	Spdl1
ENSRNOT00000009683	660.23	1213.87	106.593	0.0878129	-3.50942	0.000424541	0.0333423	Down	21.0973	2.16205	ENSRNOG00000007229	117274	protein_coding	2			5:151776004:151779319:1	Nr0b2
ENSRNOT00000009897	364.029	86.6284	641.429	7.40437	2.88838	0.00637103	0.245843	Up	1.17921	10.1592	ENSRNOG00000007527	362545	protein_coding	6			5:116996652:117038882:-1	Tm2d1
ENSRNOT00000009973	19.2508	38.5015	0	0	#NAME?	0.0266956	0.622285	Down	0.419653	0.000937447	ENSRNOG00000007490	29695	protein_coding	3			5:48303366:48341571:1	Gabrr2
ENSRNOT00000010025	302.968	44.9184	561.017	12.4897	3.64266	0.00132748	0.0788888	Up	0.246064	3.5746	ENSRNOG00000007493	499966	protein_coding	7			4:5841998:5860527:1	Xrcc2
ENSRNOT00000010144	130.436	0	260.873	Inf	Inf	4.36964e-06	0.000810284	Up	4.11274e-12	9.452	ENSRNOG00000007725	501706	protein_coding	2			10:57660067:57660687:1	Mis12
ENSRNOT00000010238	138.358	259.885	16.8305	0.0647613	-3.94872	0.00365122	0.165063	Down	1.34022	0.103577	ENSRNOG00000007508	680883	protein_coding	4			4:151375572:151390263:-1	Lrtm2
ENSRNOT00000010243	211.479	69.5166	353.441	5.08426	2.34604	0.0411152	0.801607	Up	1.0467	6.20932	ENSRNOG00000033434	156117	protein_coding	5			8:2659871:2686160:1	Casp12
ENSRNOT00000010333	125.585	220.314	30.8559	0.140054	-2.83594	0.0308947	0.690901	Down	0.765401	0.124649	ENSRNOG00000007657	298101	protein_coding	3			5:79055521:79170765:1	Col27a1
ENSRNOT00000010343	143.334	19.2508	267.418	13.8913	3.79611	0.00463435	0.19622	Up	0.0993674	1.62497	ENSRNOG00000007805	296344	protein_coding	6			3:159421671:159450086:1	Mybl2
ENSRNOT00000010377	79.472	148.659	10.2853	0.0691874	-3.85335	0.013932	0.418942	Down	1.60524	0.134134	ENSRNOG00000007707	500110	protein_coding	6			4:78069978:78075398:-1	Zfp467
ENSRNOT00000010381	816.171	1515.46	116.879	0.077124	-3.69668	0.000165398	0.015611	Down	14.0469	1.26047	ENSRNOG00000007529	246142	protein_coding	4			3:110306067:110324084:-1	Bmf
ENSRNOT00000010406	694.139	35.2931	1352.99	38.3357	5.26062	1.21628e-06	0.000276801	Up	0.165524	7.46709	ENSRNOG00000007906	171576	protein_coding	6			3:110367939:110420458:1	Bub1b
ENSRNOT00000010454	116435	23126.6	209744	9.06938	3.181	0.0310388	0.691448	Up	437.856	4631.87	ENSRNOG00000007886	24614	protein_coding	4			5:79179417:79182820:1	Orm1
ENSRNOT00000010586	138.461	23.5287	253.393	10.7695	3.42888	0.00966654	0.323732	Up	0.340666	4.28231	ENSRNOG00000007923	245918	protein_coding	4			6:26797126:26809129:1	Cgref1
ENSRNOT00000010636	220.687	372.181	69.1921	0.18591	-2.42733	0.0333254	0.713129	Down	1.32669	0.289844	ENSRNOG00000008061	299694	protein_coding	6			7:25039335:25113664:1	Nuak1
ENSRNOT00000010639	3332.84	6476.81	188.876	0.0291618	-5.09977	3.65619e-07	0.00010768	Down	80.8994	2.75589	ENSRNOG00000008050	362895	protein_coding	4			7:70807867:70815270:1	Stac3
ENSRNOT00000010696	1061.58	139.033	1984.13	14.2709	3.835	7.32464e-05	0.00800485	Up	0.886283	14.765	ENSRNOG00000008055	362485	protein_coding	5			5:24434872:24446406:1	Ccne2
ENSRNOT00000010851	182.138	19.2508	345.025	17.9227	4.16372	0.0013193	0.0786355	Up	0.117855	2.45071	ENSRNOG00000008165	311546	protein_coding	5			3:148327965:148370187:1	Tpx2
ENSRNOT00000010871	706.259	272.719	1139.8	4.17939	2.06329	0.0266308	0.622285	Up	5.86606	28.6285	ENSRNOG00000008222	171139	protein_coding	5			6:93549484:93562314:-1	Timm9
ENSRNOT00000010933	2807.33	1076.97	4537.69	4.21337	2.07498	0.0177267	0.48463	Up	5.87797	28.8923	ENSRNOG00000007890	313387	protein_coding	6			5:117583502:117594870:1	Usp1
ENSRNOT00000010955	311.853	52.4048	571.302	10.9017	3.44648	0.00204383	0.108861	Up	0.942718	11.9523	ENSRNOG00000008091	499914	protein_coding	5			3:146695344:146716816:1	Gins1
ENSRNOT00000010994	1671.41	112.296	3230.52	28.7679	4.84639	1.072e-06	0.000255584	Up	0.520121	17.4505	ENSRNOG00000008115	296060	protein_coding	6			3:105281827:105298108:-1	Arhgap11a
ENSRNOT00000011163	17058.3	335.819	33780.7	100.592	6.65237	4.59916e-08	2.70333e-05	Up	2.56554	300.753	ENSRNOG00000008450	100359539	protein_coding	3			19:25391700:25394229:1	LOC100359539
ENSRNOT00000011226	737.558	212.828	1262.29	5.93103	2.56828	0.00651487	0.248995	Up	1.76308	12.1761	ENSRNOG00000031896	140583	protein_coding	5			8:39181163:39201588:-1	Stt3a
ENSRNOT00000011314	227.279	1.06949	453.489	424.025	8.728	2.84489e-07	9.18946e-05	Up	0.0302534	28.5919	ENSRNOG00000008555	122772	protein_coding	7			5:16706082:16706909:-1	Rps20
ENSRNOT00000011557	542.14	220.314	863.966	3.92152	1.97141	0.0398881	0.791817	Up	5.99618	27.4386	ENSRNOG00000008733	297455	protein_coding	5			4:123162086:123168330:1	Lsm3
ENSRNOT00000011580	217.544	39.571	395.517	9.99512	3.32122	0.00536981	0.218136	Up	0.290285	3.36094	ENSRNOG00000008676	25314	protein_coding	6			4:169147243:169181966:1	Emp1
ENSRNOT00000011633	3386.28	5355.99	1416.57	0.264483	-1.91875	0.0280877	0.642233	Down	22.7956	7.0313	ENSRNOG00000008190	246246	protein_coding	5			3:2182957:2261878:1	Pnpla7
ENSRNOT00000012038	275.638	11.7644	539.511	45.8598	5.51916	1.77012e-05	0.00254088	Up	0.0436827	2.41956	ENSRNOG00000037211	360849	protein_coding	7			13:53351717:53420111:1	Kif14
ENSRNOT00000012056	269.278	460.949	77.6073	0.168364	-2.57034	0.0197456	0.518956	Down	3.42747	0.66945	ENSRNOG00000008829	282843	protein_coding	4			15:51859462:51890832:-1	Sorbs3
ENSRNOT00000012078	976.308	336.888	1615.73	4.79604	2.26184	0.012818	0.39372	Up	1.23684	6.92867	ENSRNOG00000008932	315508	protein_coding	7			8:28075551:28144741:1	Ncapd3
ENSRNOT00000012088	543.567	116.574	970.559	8.32569	3.05757	0.00226328	0.116821	Up	1.57327	15.2632	ENSRNOG00000008956	54238	protein_coding	7			5:129347732:129352886:-1	Cdkn2c
ENSRNOT00000012167	482.692	40.6405	924.743	22.7542	4.50806	3.85264e-05	0.00467617	Up	0.248745	6.66403	ENSRNOG00000008986	290396	protein_coding	7			15:70039424:70349983:-1	Diaph3
ENSRNOT00000012212	338.013	0	676.025	Inf	Inf	1.50627e-09	1.88538e-06	Up	0	4.04082	ENSRNOG00000009031	25711	protein_coding	5			4:170659998:170740274:-1	Gucy2c
ENSRNOT00000012263	96.7213	192.508	0.935028	0.0048571	-7.68569	8.67393e-05	0.00924005	Down	2.61016	0.0209158	ENSRNOG00000037595		protein_coding	5			5:135413275:135438869:1	Gpbp1l1
ENSRNOT00000012289	772.144	1320.82	223.472	0.169192	-2.56327	0.00631851	0.244287	Down	4.62419	0.913141	ENSRNOG00000009239	613267	protein_coding	7			3:2288667:2302782:1	Entpd8
ENSRNOT00000012348	123.503	31.0151	215.991	6.96407	2.79993	0.0339927	0.719632	Up	0.896192	7.26141	ENSRNOG00000030449	300850	protein_coding	6			8:85503224:85514670:1	Gsta4
ENSRNOT00000012404	561.179	69.5166	1052.84	15.1452	3.92079	0.000160763	0.0154048	Up	0.751894	13.239	ENSRNOG00000009303	691493	protein_coding	7			8:69091955:69121192:-1	Zwilch
ENSRNOT00000012454	562.092	17.1118	1107.07	64.6965	6.01562	2.38887e-07	8.54321e-05	Up	0.213404	16.1015	ENSRNOG00000009334	311325	protein_coding	5			3:110618298:110638046:1	Knstrn
ENSRNOT00000012492	63.7164	2.13897	125.294	58.5766	5.87225	0.00263156	0.1311	Up	0.0167073	1.10446	ENSRNOG00000008841	313479	protein_coding	6			5:128190708:128210445:1	Orc1
ENSRNOT00000012500	13994.3	24189.6	3799.02	0.157051	-2.67069	0.00725421	0.269536	Down	297.167	54.4402	ENSRNOG00000009438	299270	protein_coding	7			6:127523906:127534247:-1	Serpina6
ENSRNOT00000012503	1348.57	2257.69	439.463	0.194652	-2.36103	0.00828801	0.295345	Down	24.9386	5.66784	ENSRNOG00000042224		protein_coding	8			5:115021723:115222084:-1	Cyp2j10
ENSRNOT00000012512	469.479	68.4471	870.511	12.718	3.6688	0.000495733	0.0374643	Up	0.52366	7.78415	ENSRNOG00000032178	298850	protein_coding	6			6:27072166:27080856:-1	Cenpa
ENSRNOT00000012667	726.661	24.5982	1428.72	58.0824	5.86003	1.44459e-07	6.02726e-05	Up	0.140777	9.74985	ENSRNOG00000009503	295538	protein_coding	8			2:264704769:264738257:1	Depdc1
ENSRNOT00000012757	207.997	371.112	44.8813	0.120938	-3.04767	0.0101788	0.335282	Down	1.56293	0.221939	ENSRNOG00000009448	314297	protein_coding	6			6:107245820:107276755:1	Papln
ENSRNOT00000012826	5020.9	7924.9	2116.9	0.267121	-1.90444	0.0319424	0.702379	Down	90.3944	28.1633	ENSRNOG00000009243	315594	protein_coding	4			8:47511719:47529689:-1	Oaf
ENSRNOT00000012985	819.039	51.3354	1586.74	30.9094	4.94997	2.23216e-06	0.00045155	Up	1.12002	40.7517	ENSRNOG00000009785	289993	protein_coding	6			15:23553128:23564535:1	Cdkn3
ENSRNOT00000013216	433.518	158.284	708.751	4.47772	2.16276	0.0303286	0.683999	Up	1.06511	5.54777	ENSRNOG00000009808	295106	protein_coding	6			2:165506879:165600748:-1	Ift80
ENSRNOT00000013321	304.094	509.076	99.113	0.194692	-2.36073	0.0271532	0.628872	Down	4.98872	1.13798	ENSRNOG00000055078	24307	protein_coding	6			5:134508730:134526089:-1	Cyp4b1
ENSRNOT00000013322	837.249	318.707	1355.79	4.25403	2.08883	0.0224663	0.565242	Up	4.40613	21.8393	ENSRNOG00000009712	114860	protein_coding	6			5:154310453:154314955:1	Gale
ENSRNOT00000013356	301.251	91.9759	510.525	5.55065	2.47266	0.0216125	0.552083	Up	0.914282	5.94533	ENSRNOG00000010071	310537	protein_coding	6			2:178389799:178393113:1	RGD1560010
ENSRNOT00000013385	106.004	191.438	20.5706	0.107453	-3.21822	0.0212391	0.547433	Down	1.30438	0.165112	ENSRNOG00000009708	29407	protein_coding	5			5:169200287:169212170:-1	Tas1r1
ENSRNOT00000013423	667.353	25.6677	1309.04	50.9995	5.67241	3.58573e-07	0.00010768	Up	0.348652	20.842	ENSRNOG00000009875	116463	protein_coding	2			4:61850348:61862526:1	Akr1b7
ENSRNOT00000013698	1984.08	3107.93	860.226	0.276784	-1.85317	0.0329038	0.710316	Down	26.3378	8.50154	ENSRNOG00000010291	303333	protein_coding	7			10:65733991:65740828:1	Slc46a1
ENSRNOT00000013790	1237.12	350.792	2123.45	6.05331	2.59772	0.0041703	0.182355	Up	17.2457	121.698	ENSRNOG00000049649	502125	protein_coding	3			17:43632397:43632789:1	Hist1h2ah
ENSRNOT00000013863	8805.37	3104.72	14506	4.67225	2.22412	0.017461	0.481005	Up	36.4021	198.395	ENSRNOG00000010170	296554	protein_coding	5			3:2441733:2444281:-1	Tubb4b
ENSRNOT00000013931	5590.31	918.689	10261.9	11.1702	3.48158	0.000250295	0.0216998	Up	4.18383	54.5042	ENSRNOG00000010274	295107	protein_coding	5			2:165601007:165629415:1	Smc4
ENSRNOT00000013987	799.746	71.6556	1527.84	21.3219	4.41427	1.50895e-05	0.00220581	Up	0.500673	12.417	ENSRNOG00000010515	365813	protein_coding	3			2:165629918:165641573:-1	Trim59
ENSRNOT00000013991	57.1712	2.13897	112.203	52.4566	5.71305	0.00428128	0.1868	Up	0.00909742	0.660404	ENSRNOG00000010392	112400	protein_coding	8			16:63958645:64057434:1	Nrg1
ENSRNOT00000014022	326.615	540.091	113.138	0.20948	-2.25511	0.0318104	0.701616	Down	1.51921	0.37149	ENSRNOG00000010161	310178	protein_coding	7			2:77868432:78071309:1	Myo10
ENSRNOT00000014062	6651.53	2442.71	10860.4	4.44603	2.15252	0.0182582	0.494761	Up	10.7673	55.8412	ENSRNOG00000009935	85252	protein_coding	4			14:108007724:108049660:1	Xpo1
ENSRNOT00000014147	197.844	45.9879	349.7	7.60418	2.92679	0.0142587	0.425572	Up	0.276326	2.42475	ENSRNOG00000010392	112400	protein_coding	6			16:63837216:64057434:1	Nrg1
ENSRNOT00000014152	111.883	195.716	28.0508	0.143324	-2.80265	0.037945	0.762977	Down	2.39989	0.397921	ENSRNOG00000010308	113984	protein_coding	3			1:131448737:131454689:-1	Nr2f2
ENSRNOT00000014191	713.246	1179.64	246.847	0.209256	-2.25666	0.0158704	0.453937	Down	9.86092	2.40634	ENSRNOG00000023828	680875	protein_coding	6			7:117180812:117187367:-1	LOC680875
ENSRNOT00000014248	225.62	26.7372	424.503	15.8769	3.98886	0.00113779	0.0696837	Up	0.461937	8.70741	ENSRNOG00000010714		protein_coding	6			16:54153086:54188118:1	Fgl1
ENSRNOT00000014267	62.1616	118.713	5.61017	0.0472582	-4.40329	0.0117953	0.370838	Down	1.96125	0.115778	ENSRNOG00000010698	310218	protein_coding	5			2:88217188:88227479:1	Car1
ENSRNOT00000014270	170.178	7.48641	332.87	44.4633	5.47454	0.000126043	0.0124963	Up	0.061586	3.00408	ENSRNOG00000010701	310074	protein_coding	5			2:40000313:40069975:1	Depdc1b
ENSRNOT00000014275	2396.06	759.336	4032.78	5.31093	2.40896	0.00646951	0.247734	Up	3.04276	18.8542	ENSRNOG00000010620	362557	protein_coding	7			5:126976456:127022939:1	Ndc1
ENSRNOT00000014496	4274.66	7231.87	1317.45	0.182173	-2.45662	0.00621869	0.241798	Down	56.1075	11.9198	ENSRNOG00000010887	363016	protein_coding	6			8:13838572:13861212:-1	RGD1309534
ENSRNOT00000014670	434.312	141.172	727.452	5.15294	2.3654	0.0187012	0.50325	Up	0.803323	4.81632	ENSRNOG00000028677	361346	protein_coding	7			18:68957553:68983619:-1	LOC361346
ENSRNOT00000014695	309	96.2538	521.746	5.42052	2.43843	0.0226564	0.566468	Up	0.374273	2.37113	ENSRNOG00000036980	310880	protein_coding	7			2:231884337:231940877:1	Zgrf1
ENSRNOT00000014739	309.406	110.157	508.655	4.61754	2.20713	0.0373441	0.755444	Up	1.17806	6.33509	ENSRNOG00000011081	81806	protein_coding	6			X:110226572:110232179:-1	Serpina7
ENSRNOT00000014762	275.464	75.9336	474.994	6.25539	2.6451	0.016455	0.464146	Up	0.413533	3.02916	ENSRNOG00000010891	266808	protein_coding	7			2:88384796:88414012:-1	Lrrcc1
ENSRNOT00000014934	652.633	282.344	1022.92	3.62295	1.85717	0.0465186	0.843905	Up	4.39038	18.5186	ENSRNOG00000011078	84596	protein_coding	4			5:165405168:165408320:1	Srm
ENSRNOT00000014939	57.685	114.435	0.935028	0.00817082	-6.9353	0.00150825	0.0865909	Down	0.699624	0.00487431	ENSRNOG00000010881		protein_coding	6			9:65701413:65737538:-1	Trak2
ENSRNOT00000015065	578.575	145.45	1011.7	6.95565	2.79819	0.00436413	0.187555	Up	0.627337	5.09934	ENSRNOG00000011213	308755	protein_coding	7			1:142246790:142332588:-1	Blm
ENSRNOT00000015100	582.41	213.897	950.924	4.4457	2.15241	0.0243651	0.590751	Up	0.981875	5.08148	ENSRNOG00000011167	305827	protein_coding	5			15:24021674:24056073:-1	Wdhd1
ENSRNOT00000015130	605.606	263.094	948.118	3.60373	1.84949	0.0494758	0.868407	Up	3.79211	15.9392	ENSRNOG00000011293	290706	protein_coding	7			16:32519924:32540217:-1	RGD1311747
ENSRNOT00000015152	329.845	115.505	544.186	4.71138	2.23615	0.0330206	0.710316	Up	2.11602	11.572	ENSRNOG00000011175	362361	protein_coding	6			4:81237496:81241282:-1	Hnrnpa2b1
ENSRNOT00000015158	81.1519	11.7644	150.54	12.7962	3.67765	0.0176174	0.483982	Up	0.115847	1.77625	ENSRNOG00000011296		protein_coding	6			19:49462129:49479996:1	Cenpn
ENSRNOT00000015190	26421.2	46239.3	6603.17	0.142804	-2.80789	0.00944266	0.319439	Down	295.381	49.1997	ENSRNOG00000011351		protein_coding	7			16:18690649:18709133:1	Mat1a
ENSRNOT00000015227	256.076	27.8067	484.345	17.4183	4.12253	0.000610104	0.0436821	Up	0.108156	2.1578	ENSRNOG00000011332	298534	protein_coding	5			5:144581427:144616335:1	Clspn
ENSRNOT00000015316	338.557	670.568	6.5452	0.00976067	-6.6788	4.23481e-07	0.000121158	Down	11.6901	0.130527	ENSRNOG00000011250	368066	protein_coding	6			4:85381889:85386231:-1	Inmt
ENSRNOT00000015384	3785.1	6077.89	1492.3	0.24553	-2.02603	0.0212995	0.547439	Down	30.1576	8.63643	ENSRNOG00000011451	89787	protein_coding	2			1:91448361:91462603:-1	Lrp3
ENSRNOT00000015553	895.974	40.6405	1751.31	43.0927	5.42937	3.31771e-07	0.000102221	Up	0.287554	14.4144	ENSRNOG00000010721	289997	protein_coding	5			15:24167486:24199341:-1	Dlgap5
ENSRNOT00000015556	122.635	32.0846	213.186	6.64451	2.73216	0.0382979	0.768528	Up	0.15562	1.20527	ENSRNOG00000011649	362202	protein_coding	6			3:112965653:112985318:-1	Epb42
ENSRNOT00000015651	671.097	33.1541	1309.04	39.4835	5.30318	1.17262e-06	0.000269932	Up	0.161375	7.54167	ENSRNOG00000011777	252918	protein_coding	7			10:65566171:65585760:1	Spag5
ENSRNOT00000015756	4232.91	1540.06	6925.75	4.49706	2.16898	0.014603	0.430822	Up	53.1088	278.565	ENSRNOG00000011817	361923	protein_coding	6			2:115362799:115364729:1	Rpl22l1
ENSRNOT00000015810	5828.16	10027.5	1628.82	0.162435	-2.62206	0.00434025	0.187555	Down	93.2329	17.6628	ENSRNOG00000011361	29573	protein_coding	5			8:48716939:48723021:1	Slc37a4
ENSRNOT00000015828	1900.05	655.595	3144.5	4.7964	2.26195	0.0102975	0.338079	Up	7.37023	41.2493	ENSRNOG00000011814	297093	protein_coding	7			4:81244498:81257897:1	Cbx3
ENSRNOT00000015879	24.0634	48.1269	0	0	#NAME?	0.0146282	0.430822	Down	0.313627	5.69731e-07	ENSRNOG00000011858	306534	protein_coding	7			16:67350580:67595213:1	Unc5d
ENSRNOT00000015961	1249.13	1940.05	558.212	0.287731	-1.79721	0.0412271	0.802386	Down	21.529	7.22735	ENSRNOG00000011019	29347	protein_coding	6			5:134331929:134348995:-1	LOC100911581
ENSRNOT00000016013	61.7119	0	123.424	Inf	Inf	0.000448224	0.0345253	Up	2.18943e-05	1.80784	ENSRNOG00000046192	298426	protein_coding	6			5:134886497:134905588:-1	Nsun4
ENSRNOT00000016130	1419.6	546.508	2292.69	4.19516	2.06873	0.0191658	0.507715	Up	3.57947	17.5093	ENSRNOG00000011498	313323	protein_coding	3			5:101555694:101588001:-1	Psip1
ENSRNOT00000016152	5728.47	870.562	10586.4	12.1604	3.60412	0.000167091	0.015611	Up	5.26617	74.7294	ENSRNOG00000012067	499322	protein_coding	6			1:229003961:229019527:1	Fam111a
ENSRNOT00000016157	479.285	38.5015	920.068	23.8969	4.57875	3.17922e-05	0.00400441	Up	0.260203	7.27933	ENSRNOG00000012051	680089	protein_coding	7			3:119583648:119611136:-1	Ncaph
ENSRNOT00000016205	6745.51	11679.9	1811.15	0.155066	-2.68905	0.00388791	0.173429	Down	111.437	20.1539	ENSRNOG00000011573	60356	protein_coding	6			7:143781781:143793970:-1	Csad
ENSRNOT00000016401	429.288	105.879	752.698	7.10902	2.82965	0.00587748	0.232166	Up	1.32286	10.9427	ENSRNOG00000039284	305882	protein_coding	7			15:33182128:33193537:-1	Haus4
ENSRNOT00000016541	21.5056	0	43.0113	Inf	Inf	0.0235546	0.57739	Up	0	0.506753	ENSRNOG00000012280	689388	protein_coding	4			2:158097843:158103653:1	Ptx3
ENSRNOT00000016688	23.5287	47.0574	0	0	#NAME?	0.0156106	0.449186	Down	0.37647	0	ENSRNOG00000012196	114104	protein_coding	4			1:250559467:250630677:-1	Asah2
ENSRNOT00000016797	2635.14	226.731	5043.54	22.2446	4.47538	3.9502e-06	0.000739352	Up	0.450094	11.6798	ENSRNOG00000012318	289054	protein_coding	6			13:56546021:56591793:1	Aspm
ENSRNOT00000016828	508.784	150.798	866.771	5.74791	2.52304	0.0106657	0.346195	Up	1.44672	9.6804	ENSRNOG00000012486	301323	protein_coding	8			9:38544398:38745099:1	Prim2
ENSRNOT00000016856	1337.4	599.982	2074.83	3.45815	1.79	0.0413672	0.804331	Up	3.5453	14.3044	ENSRNOG00000012502	170904	protein_coding	3			9:60399304:60430139:-1	Stk17b
ENSRNOT00000016876	18.233	0	36.4661	Inf	Inf	0.0354475	0.73182	Up	0.000896816	0.977646	ENSRNOG00000011732		protein_coding	7			3:22890203:22951711:-1	Psmb7
ENSRNOT00000016933	57.2175	114.435	0	0	#NAME?	0.000498845	0.0375578	Down	0.920359	0.000432684	ENSRNOG00000012629	367242	protein_coding	4			9:38471716:38495126:-1	Rab23
ENSRNOT00000016946	579.137	50.2659	1108.01	22.043	4.46225	2.72443e-05	0.00362184	Up	0.284087	7.30448	ENSRNOG00000011654	310344	protein_coding	6			2:127686972:127705516:1	Plk4
ENSRNOT00000017081	1027.02	221.384	1832.65	8.27818	3.04931	0.00110641	0.0679698	Up	1.45506	14.0811	ENSRNOG00000012543	316273	protein_coding	7			9:26914057:26932201:-1	Mcm3
ENSRNOT00000017106	35.0241	66.3082	3.74011	0.056405	-4.14803	0.045585	0.836784	Down	0.835114	0.0597653	ENSRNOG00000012757	306576	protein_coding	6			16:74785281:74806149:1	Nek3
ENSRNOT00000017151	15.8955	0	31.791	Inf	Inf	0.0476806	0.852589	Up	0	0.645661	ENSRNOG00000012827	310483	protein_coding	7			2:164549455:164582643:1	Mlf1
ENSRNOT00000017172	35.0241	66.3082	3.74011	0.056405	-4.14803	0.045585	0.836784	Down	1.77998	0.113553	ENSRNOG00000012877	499132	protein_coding	2			1:91855270:91855983:-1	Rgs9bp
ENSRNOT00000017314	544.333	32.0846	1056.58	32.9311	5.04138	5.26467e-06	0.000942404	Up	0.0919983	3.4831	ENSRNOG00000012835	315330	protein_coding	6			7:143897014:143923868:1	Espl1
ENSRNOT00000017363	426.673	79.142	774.203	9.78246	3.2902	0.0017277	0.0958469	Up	0.552705	6.28552	ENSRNOG00000012862	300950	protein_coding	5			8:104840940:104912959:-1	Spsb4
ENSRNOT00000017374	152.22	26.7372	277.703	10.3864	3.37663	0.0090088	0.310532	Up	0.178785	2.13951	ENSRNOG00000012932		protein_coding	6			4:10295122:10421415:1	Ccdc146
ENSRNOT00000017466	142.464	12.8338	272.093	21.2012	4.40608	0.00153826	0.0870708	Up	0.15738	3.94884	ENSRNOG00000013069	680531	protein_coding	3			3:2591331:2596583:1	Sapcd2
ENSRNOT00000017532	2867.78	119.783	5615.78	46.8831	5.551	5.73601e-08	3.10473e-05	Up	0.786937	43.2048	ENSRNOG00000013057	308761	protein_coding	5			1:142087208:142108746:1	Prc1
ENSRNOT00000017549	745.255	253.468	1237.04	4.88046	2.28702	0.0142039	0.424569	Up	2.30712	13.1111	ENSRNOG00000013005	59102	protein_coding	6			5:150957001:150968269:1	Rpa2
ENSRNOT00000017635	2107.77	360.417	3855.12	10.6963	3.41904	0.000213512	0.0190893	Up	6.03295	75.3757	ENSRNOG00000013167	29395	protein_coding	6			16:36077617:36080191:-1	Hmgb2l1
ENSRNOT00000017840	32449.3	53088.2	11810.3	0.222466	-2.16834	0.0466299	0.843905	Down	532.851	138.264	ENSRNOG00000013291	83790	protein_coding	4			1:263778516:263803150:-1	Cyp2c23
ENSRNOT00000018003	592.892	1012.8	172.98	0.170793	-2.54968	0.00841903	0.298648	Down	7.80854	1.55331	ENSRNOG00000013419	300723	protein_coding	5			8:59507990:59529366:1	Hykk
ENSRNOT00000018004	165.445	28.8761	302.014	10.4589	3.38667	0.00764562	0.278905	Up	0.197514	2.43617	ENSRNOG00000013148	298429	protein_coding	5			5:134948512:134978125:-1	Rad54l
ENSRNOT00000018055	2760.38	114.435	5406.33	47.2437	5.56205	5.43349e-08	3.02268e-05	Up	0.548862	30.1424	ENSRNOG00000024365	361921	protein_coding	8			2:112769385:112831476:-1	Ect2
ENSRNOT00000018118	176.864	24.5982	329.13	13.3802	3.74203	0.0033286	0.155389	Up	0.808242	12.8791	ENSRNOG00000013536	64465	protein_coding	5			5:155693116:155709215:-1	Cdc42
ENSRNOT00000018252	1099.77	1876.95	322.585	0.171867	-2.54064	0.00526771	0.215739	Down	33.2562	6.65904	ENSRNOG00000013090	291005	protein_coding	7			17:13391467:13393243:-1	Gadd45g
ENSRNOT00000018644	662.416	36.3625	1288.47	35.434	5.14706	2.03875e-06	0.000420928	Up	0.329874	13.7047	ENSRNOG00000013727	301701	protein_coding	4			9:119840326:119871382:-1	Ndc80
ENSRNOT00000018646	932.228	334.749	1529.71	4.56971	2.1921	0.0159832	0.453937	Up	7.7637	41.4168	ENSRNOG00000013714	291794	protein_coding	5			18:1866080:1876613:1	Snrpd1
ENSRNOT00000018737	5998.38	9485.28	2511.49	0.264777	-1.91715	0.0327791	0.710316	Down	66.0577	20.3981	ENSRNOG00000031612	192268	protein_coding	5			7:2605719:2621852:1	Gls2
ENSRNOT00000018776	7242.45	144.381	14340.5	99.3244	6.63408	3.40763e-09	3.79136e-06	Up	3.1276	363.358	ENSRNOG00000013973	170496	protein_coding	5			3:11414186:11417546:-1	Lcn2
ENSRNOT00000018795	9341.03	17538.5	1143.54	0.0652016	-3.93895	9.69231e-05	0.010111	Down	267.108	20.3214	ENSRNOG00000013982	79243	protein_coding	3			19:50246402:50317891:1	Hsd17b2
ENSRNOT00000018923	173.469	52.4048	294.534	5.62036	2.49066	0.0387596	0.777015	Up	0.450575	2.96549	ENSRNOG00000013970	292071	protein_coding	5			19:55381565:55386511:1	Cdt1
ENSRNOT00000018990	1055.12	1955.02	155.215	0.0793928	-3.65485	0.000137316	0.0134148	Down	10.0643	0.9321	ENSRNOG00000013925	85431	protein_coding	6			1:150797084:150976194:1	Nox4
ENSRNOT00000019080	2709.32	4396.66	1021.99	0.232446	-2.10503	0.0161979	0.458832	Down	39.8273	10.7957	ENSRNOG00000014008	298504	protein_coding	7			5:140642885:140657745:-1	Mfsd2a
ENSRNOT00000019180	945.776	312.29	1579.26	5.05704	2.33829	0.0104921	0.34334	Up	1.14722	6.77073	ENSRNOG00000014013	301363	protein_coding	6			9:46657922:46782545:1	Map4k4
ENSRNOT00000019234	1691.06	320.846	3061.28	9.54128	3.25418	0.000407582	0.0321364	Up	10.0742	112.134	ENSRNOG00000014130	498709	protein_coding	4			17:13587665:13593423:-1	Cks2
ENSRNOT00000019346	74970.3	1966.79	147974	75.2364	6.23336	4.59783e-05	0.00538483	Up	8.30501	728.87	ENSRNOG00000028896	24153	protein_coding	6			4:154309426:154359137:1	LOC100911545
ENSRNOT00000019351	1095.74	370.042	1821.43	4.92223	2.29931	0.0108646	0.350198	Up	3.32739	19.0992	ENSRNOG00000013774	116685	protein_coding	5			18:51785111:51822264:1	Lmnb1
ENSRNOT00000019501	452.548	148.659	756.438	5.08842	2.34722	0.0187648	0.503757	Up	1.44932	8.58543	ENSRNOG00000014350	83476	protein_coding	4			2:251529354:251532312:-1	Cyr61
ENSRNOT00000019568	76.4683	152.937	0	0	#NAME?	0.00010014	0.0103376	Down	4.35227	0.000354156	ENSRNOG00000014589		protein_coding	5			1:141666119:141672711:-1	Arpin
ENSRNOT00000019601	808.68	35.2931	1582.07	44.8266	5.48628	3.60332e-07	0.00010768	Up	0.204198	10.5797	ENSRNOG00000014343	363031	protein_coding	8			8:23337621:23390773:-1	Anln
ENSRNOT00000019652	5409.83	9114.17	1705.49	0.187125	-2.41792	0.00773176	0.280514	Down	40.6765	8.87755	ENSRNOG00000014254	25757	protein_coding	3			1:218569510:218629678:1	Cpt1a
ENSRNOT00000019654	81.3505	7.48641	155.215	20.7329	4.37385	0.00680457	0.257123	Up	0.0535294	1.38913	ENSRNOG00000014513	309036	protein_coding	7			1:189549960:189619722:1	Exnef
ENSRNOT00000019754	83.4254	18.1813	148.669	8.17707	3.03158	0.0410588	0.801447	Up	0.0807216	0.789236	ENSRNOG00000014703	366953	protein_coding	4			7:117688397:117703094:-1	Tonsl
ENSRNOT00000019772	3549.24	979.65	6118.82	6.24593	2.64292	0.00325645	0.154493	Up	2.26971	16.5451	ENSRNOG00000014288	25661	protein_coding	6			9:78900113:78969013:-1	Fn1
ENSRNOT00000019799	985.051	319.777	1650.32	5.16087	2.36761	0.0094134	0.318988	Up	2.02059	12.1743	ENSRNOG00000014193	81513	protein_coding	6			1:75356220:75394758:1	Lig1
ENSRNOT00000019804	858.182	1358.25	358.116	0.26366	-1.92325	0.0340918	0.720054	Down	35.8738	11.0238	ENSRNOG00000014739	286888	protein_coding	8			3:161018511:161024209:1	Wfdc2
ENSRNOT00000019893	46.2198	6.41692	86.0226	13.4056	3.74476	0.0439702	0.830861	Up	0.0178475	0.27738	ENSRNOG00000014450	308282	protein_coding	6			1:5240180:5313054:1	Shprh
ENSRNOT00000020002	159.969	31.0151	288.924	9.31558	3.21965	0.0111412	0.354729	Up	0.181408	1.98539	ENSRNOG00000014610	81641	protein_coding	5			1:141561457:141579871:-1	Anpep
ENSRNOT00000020014	498.349	111.227	885.472	7.96097	2.99294	0.0030754	0.146995	Up	1.10316	10.2074	ENSRNOG00000014786	25729	protein_coding	4			1:94485832:94494980:-1	Ccne1
ENSRNOT00000020160	16.363	0	32.726	Inf	Inf	0.0449583	0.832145	Up	1.35003e-19	0.676228	ENSRNOG00000014900	25620	protein_coding	8			17:57033573:57088378:1	Crem
ENSRNOT00000020323	1160.72	35.2931	2286.14	64.776	6.01739	2.15262e-08	1.48657e-05	Up	0.890385	67.5009	ENSRNOG00000015131	296368	protein_coding	3			3:161236971:161239371:1	Ube2c
ENSRNOT00000020332	28.7417	55.6133	1.87006	0.0336261	-4.89428	0.0371237	0.753846	Down	1.42984	0.0443133	ENSRNOG00000015149		protein_coding	5			8:59782974:59849427:-1	Nrg4
ENSRNOT00000020335	1444.84	2309.02	580.652	0.251471	-1.99153	0.0236374	0.578005	Down	36.1998	10.6188	ENSRNOG00000015072	192227	protein_coding	6			5:76110738:76129441:-1	Ptgr1
ENSRNOT00000020345	61.3116	1.06949	121.554	113.656	6.82853	0.00149164	0.0860893	Up	0.00856496	1.11302	ENSRNOG00000015168	365238	protein_coding	3			1:94780650:94784451:-1	LOC365238
ENSRNOT00000020401	367.585	611.746	123.424	0.201756	-2.30931	0.0250897	0.59762	Down	5.84159	1.3755	ENSRNOG00000015222	310721	protein_coding	4			2:202798198:202816562:-1	Fam46c
ENSRNOT00000020414	38.8709	1.06949	76.6723	71.6908	6.16372	0.0098727	0.328239	Up	0.00979247	0.859458	ENSRNOG00000014960		protein_coding	4			9:78297871:78368777:-1	Bard1
ENSRNOT00000020537	2907.83	1351.83	4463.82	3.30206	1.72337	0.0465138	0.843905	Up	12.2865	47.3402	ENSRNOG00000014981	291796	protein_coding	6			18:1178787:1216379:-1	Usp14
ENSRNOT00000020576	771.026	232.079	1309.97	5.64453	2.49685	0.00769579	0.280225	Up	2.18477	14.3708	ENSRNOG00000015255	680477	protein_coding	5			14:81837809:81856830:1	Haus3
ENSRNOT00000020587	993.766	398.919	1588.61	3.9823	1.9936	0.0265937	0.622285	Up	3.178	14.7477	ENSRNOG00000042084	246263	protein_coding	3			1:189289957:189329007:1	Acsm2a
ENSRNOT00000020637	313.843	17.1118	610.573	35.6814	5.1571	2.57122e-05	0.00347931	Up	0.182828	7.64295	ENSRNOG00000015275	291441	protein_coding	6			18:70173944:70184337:-1	Ska1
ENSRNOT00000020669	83.0776	146.52	19.6356	0.134013	-2.89955	0.0486658	0.860222	Down	0.42531	0.066728	ENSRNOG00000015365	363265	protein_coding	5			9:88357556:88485830:1	Col4a3
ENSRNOT00000020712	55.7014	1.06949	110.333	103.165	6.68881	0.00233388	0.118933	Up	0.0263533	3.3735	ENSRNOG00000048016	301563	protein_coding	5			9:88493593:88517827:1	Mff
ENSRNOT00000020780	187.079	16.0423	358.116	22.3232	4.48047	0.000641503	0.0449209	Up	0.141798	3.71885	ENSRNOG00000015465	308064	protein_coding	7			1:31835000:31864628:1	Cep72
ENSRNOT00000020795	9066.66	2806.33	15327	5.46157	2.44932	0.00961394	0.322573	Up	27.7598	176.867	ENSRNOG00000015329	85245	protein_coding	6			10:95200030:95212111:-1	Kpna2
ENSRNOT00000020803	1148.97	49.1964	2248.74	45.7095	5.51442	1.39562e-07	5.94683e-05	Up	0.632181	33.9475	ENSRNOG00000015529	297594	protein_coding	4			4:157348020:157351604:1	Cdca3
ENSRNOT00000020838	45.3489	0	90.6977	Inf	Inf	0.00191966	0.10446	Up	0	0.644493	ENSRNOG00000015173	89842	protein_coding	7			19:52147127:52186260:-1	Mbtps1
ENSRNOT00000020994	2311.38	3540	1082.76	0.305865	-1.70903	0.0478854	0.855471	Down	19.6303	7.00163	ENSRNOG00000015441	25084	protein_coding	5			1:196942367:196967220:1	Il4r
ENSRNOT00000021156	1744.39	68.4471	3420.33	49.9704	5.643	4.65602e-08	2.70333e-05	Up	0.768574	44.9993	ENSRNOG00000015423	114494	protein_coding	6			2:123275881:123282214:-1	Ccna2
ENSRNOT00000021265	70.1943	1.06949	139.319	130.267	7.02533	0.00075817	0.051572	Up	0.013834	1.63533	ENSRNOG00000015878	367645	protein_coding	5			8:71125414:71132629:1	Pif1
ENSRNOT00000021271	414.719	82.3505	747.087	9.07205	3.18143	0.00243555	0.122818	Up	0.392087	4.14343	ENSRNOG00000015746	307900	protein_coding	6			19:52270927:52282877:-1	Kcng4
ENSRNOT00000021308	269.893	9.62538	530.161	55.0795	5.78344	1.06464e-05	0.00167886	Up	0.0880602	5.50084	ENSRNOG00000015794	311598	protein_coding	4	OTTRNOT00000003667	1	3:155269347:155288533:1	Fam83d
ENSRNOT00000021320	374.085	16.0423	732.127	45.6373	5.51214	5.27035e-06	0.000942404	Up	0.177594	9.23878	ENSRNOG00000015921		protein_coding	6			15:42502447:42517556:-1	Esco2
ENSRNOT00000021348	122.969	29.9456	215.991	7.21279	2.85056	0.0314684	0.697365	Up	0.902929	7.61454	ENSRNOG00000015850	362662	protein_coding	5			5:166278187:166282831:-1	Rbp7
ENSRNOT00000021452	903.183	1486.59	319.78	0.21511	-2.21685	0.0151456	0.441517	Down	15.028	3.7712	ENSRNOG00000016037	54264	protein_coding	3			3:156339004:156340913:-1	Mafb
ENSRNOT00000021544	355.424	113.366	597.483	5.27041	2.39791	0.0213213	0.547439	Up	2.14464	13.1418	ENSRNOG00000015932	293888	protein_coding	5			1:247502280:247514540:-1	Plgrkt
ENSRNOT00000021804	731.251	305.873	1156.63	3.7814	1.91892	0.0375378	0.757833	Up	1.77054	7.81766	ENSRNOG00000016260	685465	protein_coding	6	OTTRNOT00000001451	1	2:9537642:9578310:-1	Polr3g
ENSRNOT00000021837	2881.79	1056.65	4706.93	4.45457	2.15529	0.0140754	0.422621	Up	3.61016	18.7671	ENSRNOG00000016067	311191	protein_coding	8			3:80468154:80526593:1	Ckap5
ENSRNOT00000021851	442.03	717.626	166.435	0.231925	-2.10827	0.033713	0.71598	Down	5.93412	1.60276	ENSRNOG00000016414	305886	protein_coding	6			15:33569843:33576331:-1	Slc22a17
ENSRNOT00000021896	1181.26	1916.52	446.008	0.232718	-2.10335	0.0183796	0.496076	Down	20.7123	5.62727	ENSRNOG00000039865	498992	protein_coding	6			1:22649081:22661377:-1	Vnn3
ENSRNOT00000021946	87.031	16.0423	158.02	9.85019	3.30015	0.0264237	0.619657	Up	0.0718971	0.842097	ENSRNOG00000016539	252915	protein_coding	3			17:9830332:9837293:1	Rab24
ENSRNOT00000021952	1446.15	470.574	2421.72	5.14632	2.36354	0.00805291	0.289543	Up	1.59457	9.57303	ENSRNOG00000038140	680537	protein_coding	6			14:82119210:82171480:-1	Whsc1
ENSRNOT00000022012	717.86	63.0997	1372.62	21.7532	4.44316	1.72566e-05	0.00250433	Up	0.463348	11.6864	ENSRNOG00000016148	300126	protein_coding	7			7:126736732:126753220:1	Gtse1
ENSRNOT00000022133	748.233	25.6677	1470.8	57.3016	5.8405	1.39227e-07	5.94683e-05	Up	0.202101	13.2977	ENSRNOG00000016377	294074	protein_coding	5			1:256745288:256760796:1	Cep55
ENSRNOT00000022170	1162.03	472.713	1851.36	3.91645	1.96955	0.026749	0.622285	Up	3.43097	15.6678	ENSRNOG00000016454	298441	protein_coding	5			5:135446962:135472116:-1	Nasp
ENSRNOT00000022256	516.487	42.7795	990.195	23.1465	4.53272	2.96405e-05	0.00378096	Up	2.46652	66.9653	ENSRNOG00000016561	300795	protein_coding	4			8:71514281:71526182:1	Ns5atp9
ENSRNOT00000022307	9375.24	16297.9	2452.58	0.150484	-2.73232	0.0043916	0.188331	Down	303.223	53.2259	ENSRNOG00000016349	25134	protein_coding	4			9:16565225:16568627:1	Gnmt
ENSRNOT00000022336	276.536	85.5589	467.514	5.46423	2.45002	0.0249967	0.59762	Up	0.795601	5.0916	ENSRNOG00000025742	299625	protein_coding	8			7:11660934:11675472:1	Lmnb2
ENSRNOT00000022367	2045.96	931.523	3160.39	3.39272	1.76244	0.0418534	0.810636	Up	43.2664	171.149	ENSRNOG00000016507	681031	protein_coding	3			4:118167294:118174842:1	LOC687679
ENSRNOT00000022428	389.281	101.601	676.96	6.66291	2.73615	0.0085	0.298648	Up	0.740639	5.77069	ENSRNOG00000016708	399489	protein_coding	6			3:150062895:150073721:-1	E2f1
ENSRNOT00000022519	134.378	3.20846	265.548	82.7649	6.37095	7.99513e-05	0.00860852	Up	0.0591004	5.43192	ENSRNOG00000016740		protein_coding	5			18:64053472:64061472:-1	Fam210a
ENSRNOT00000022522	853.064	1418.14	287.989	0.203075	-2.29992	0.0124371	0.382609	Down	6.64128	1.57308	ENSRNOG00000016776	313610	protein_coding	5			5:152573758:152589719:-1	Extl1
ENSRNOT00000022630	748.063	260.955	1235.17	4.73328	2.24284	0.0159695	0.453937	Up	10.7393	59.1961	ENSRNOG00000016865	24829	protein_coding	3			17:43423111:43423580:1	Hist1h2ba
ENSRNOT00000022658	212.866	32.0846	393.647	12.269	3.61695	0.0029488	0.142992	Up	0.137803	1.96301	ENSRNOG00000016706	361435	protein_coding	7			19:56067548:56126063:-1	Fanca
ENSRNOT00000022676	2020.17	588.218	3452.12	5.86879	2.55306	0.00414561	0.181672	Up	5.72881	39.1932	ENSRNOG00000016486	60373	protein_coding	6			9:66495832:66519769:1	Nop58
ENSRNOT00000022713	2863.39	4527.14	1199.64	0.264989	-1.916	0.0277489	0.638034	Down	39.1558	12.1041	ENSRNOG00000022054	313615	protein_coding	3			5:152708775:152720229:1	Paqr7
ENSRNOT00000022810	129.034	0	258.068	Inf	Inf	4.71712e-06	0.000858816	Up	0.000111833	5.2564	ENSRNOG00000016967	29199	protein_coding	4			17:43661276:43669327:1	Hfe
ENSRNOT00000022875	310.952	618.163	3.74011	0.00605036	-7.36876	1.65996e-07	6.27244e-05	Down	1.69759	0.0124429	ENSRNOG00000021954	311372	protein_coding	6			3:113999719:114064389:-1	Spg11
ENSRNOT00000022914	1441.17	2325.06	557.277	0.239682	-2.0608	0.0194922	0.514321	Down	32.6774	9.13662	ENSRNOG00000016975	282634	protein_coding	5			3:150091630:150108898:-1	Pxmp4
ENSRNOT00000023020	241.659	51.3354	431.983	8.41492	3.07295	0.00772408	0.280514	Up	0.722428	7.13905	ENSRNOG00000016791	29194	protein_coding	7			1:219078029:219125256:1	Chka
ENSRNOT00000023054	473.794	166.84	780.748	4.67963	2.22639	0.0241195	0.586927	Up	4.33746	23.6243	ENSRNOG00000017175	291145	protein_coding	6			17:43614101:43614844:-1	Hist1h1a
ENSRNOT00000023065	75.1384	5.34743	144.929	27.1026	4.76036	0.00510127	0.210916	Up	0.0672046	2.02436	ENSRNOG00000017156	361122	protein_coding	6			16:19800463:19803796:1	Ankle1
ENSRNOT00000023130	138.816	237.426	40.2062	0.169342	-2.56199	0.0432683	0.823701	Down	2.46121	0.481747	ENSRNOG00000017084	25117	protein_coding	2			19:37476083:37481326:1	Hsd11b2
ENSRNOT00000023187	229.696	32.0846	427.308	13.3182	3.73532	0.00193252	0.10446	Up	0.282909	4.44948	ENSRNOG00000017130	60414	protein_coding	5			5:153197459:153232687:1	Rhd
ENSRNOT00000023189	272.588	67.3777	477.799	7.09136	2.82606	0.0111635	0.354875	Up	0.557089	4.58379	ENSRNOG00000017260	308958	protein_coding	6			1:190889701:190914610:-1	Cdr2
ENSRNOT00000023241	3316.46	5301.45	1331.48	0.251154	-1.99336	0.0227773	0.56878	Down	36.2816	10.6266	ENSRNOG00000017180	306950	protein_coding	6			17:43567528:43584152:-1	Slc17a2
ENSRNOT00000023290	117.644	235.287	0	0	#NAME?	6.03907e-06	0.00103988	Down	4.66946	0.000242859	ENSRNOG00000048297		protein_coding	6			1:50828585:51050257:1	Qk
ENSRNOT00000023387	115.617	17.1118	214.121	12.5131	3.64537	0.00932075	0.317927	Up	0.625696	9.01412	ENSRNOG00000017412		protein_coding	3			1:48565160:48565711:-1	AABR07001512.1
ENSRNOT00000023709	336.516	95.1843	577.847	6.07083	2.60189	0.0141418	0.423346	Up	0.439692	3.10369	ENSRNOG00000017575	292058	protein_coding	4			19:54151048:54163608:-1	Gins2
ENSRNOT00000024011	2043.26	3134.67	951.859	0.303656	-1.71949	0.0467863	0.844135	Down	24.9358	8.82797	ENSRNOG00000017808	85497	protein_coding	5			4:122365093:122377659:1	Klf15
ENSRNOT00000024030	829.31	341.166	1317.45	3.86162	1.94921	0.0325151	0.708575	Up	6.2691	28.2671	ENSRNOG00000017628	25123	protein_coding	6			8:50222896:50228369:-1	Tagln
ENSRNOT00000024054	900.229	1610.65	189.811	0.117847	-3.08501	0.00110377	0.0679698	Down	14.3516	1.97335	ENSRNOG00000017693	65197	protein_coding	5			5:167142182:167174203:1	Slc2a5
ENSRNOT00000024063	988.627	1864.12	113.138	0.0606928	-4.04233	3.78784e-05	0.00467617	Down	32.7002	2.31257	ENSRNOG00000017780		protein_coding	6			5:157759416:157768301:1	Akr7a2
ENSRNOT00000024196	6888.87	11290.6	2487.17	0.220288	-2.18254	0.017108	0.476525	Down	68.4171	17.5795	ENSRNOG00000017702	291132	protein_coding	3			17:42085028:42127678:-1	Gpld1
ENSRNOT00000024301	333.372	82.3505	584.393	7.09641	2.82709	0.00838998	0.298448	Up	1.50997	12.4752	ENSRNOG00000018040	290842	protein_coding	4			16:73584521:73596793:1	Gins4
ENSRNOT00000024310	8573.83	13648.8	3498.87	0.256351	-1.96381	0.0338139	0.716604	Down	128.325	38.3729	ENSRNOG00000017777	29443	protein_coding	3			3:150587833:150603082:-1	Ahcy
ENSRNOT00000024361	255.406	24.5982	486.215	19.7663	4.30497	0.000398662	0.0316826	Up	0.164642	3.75495	ENSRNOG00000018113		protein_coding	6			17:66548818:66551947:1	Anlnl1
ENSRNOT00000024488	4062.1	6312.11	1812.08	0.287081	-1.80047	0.0398211	0.791817	Down	56.5075	18.9194	ENSRNOG00000018086	83500	protein_coding	5			1:224800252:224818482:1	Slc22a8
ENSRNOT00000024706	25.7133	0	51.4265	Inf	Inf	0.0143488	0.426874	Up	4.28897e-27	0.630697	ENSRNOG00000018286	79557	protein_coding	4			3:60445666:60460724:-1	Chrna1
ENSRNOT00000024932	706.34	1278.04	134.644	0.105352	-3.24671	0.000878712	0.0567676	Down	4.93773	0.607125	ENSRNOG00000018413	78962	protein_coding	5			5:168086998:168123395:-1	Per3
ENSRNOT00000024947	2861.99	176.465	5547.52	31.4369	4.97439	5.66681e-07	0.000156217	Up	1.94417	71.3616	ENSRNOG00000018371	307351	protein_coding	4			18:63130542:63140181:1	Tubb6
ENSRNOT00000025013	16.363	0	32.726	Inf	Inf	0.0449583	0.832145	Up	5.85099e-14	0.180192	ENSRNOG00000018382	116699	protein_coding	4			19:29598280:29951493:-1	Inpp4b
ENSRNOT00000025129	384.645	35.2931	733.997	20.7972	4.37832	0.000105704	0.0108007	Up	0.54731	13.1484	ENSRNOG00000018615	681185	protein_coding	8			2:30766590:30780121:-1	Cenph
ENSRNOT00000025389	315.135	74.8641	555.407	7.41887	2.8912	0.00779959	0.281446	Up	1.22349	10.6274	ENSRNOG00000018782	291137	protein_coding	5			17:42302540:42310783:1	Gmnn
ENSRNOT00000025415	295.902	564.689	27.1158	0.048019	-4.38025	0.000211467	0.0189913	Down	5.94616	0.336288	ENSRNOG00000018322	89816	protein_coding	6			1:154377529:154457089:1	Picalm
ENSRNOT00000025629	677.312	42.7795	1311.84	30.6653	4.93853	3.80755e-06	0.000719375	Up	0.373405	13.2116	ENSRNOG00000018815	25515	protein_coding	7			1:192115966:192125989:1	Plk1
ENSRNOT00000025653	120.913	227.801	14.0254	0.0615688	-4.02166	0.00433922	0.187555	Down	3.07699	0.215085	ENSRNOG00000018987	293112	protein_coding	5			1:156294519:156296161:-1	Crebzf
ENSRNOT00000025689	298.817	506.937	90.6977	0.178913	-2.48267	0.0211781	0.546564	Down	8.09269	1.69388	ENSRNOG00000018937	81869	protein_coding	4			2:210720720:210726179:-1	Gstm2
ENSRNOT00000025800	35.1308	1.06949	69.1921	64.6965	6.01562	0.0138589	0.417588	Up	0.0431069	2.35933	ENSRNOG00000019058	57298	protein_coding	2			2:210761729:210766501:-1	Gstm3
ENSRNOT00000025903	662.477	22.4592	1302.49	57.9937	5.85783	2.03118e-07	7.53305e-05	Up	0.158997	10.6508	ENSRNOG00000019100	171529	protein_coding	7			5:136027934:136053210:-1	Kif2c
ENSRNOT00000025964	32.5521	64.1692	0.935028	0.0145713	-6.10073	0.0143706	0.426874	Down	0.784002	0.0107198	ENSRNOG00000019199	309112	protein_coding	5			1:214440503:214445874:1	LOC100911692
ENSRNOT00000025988	779.991	1401.03	158.955	0.113456	-3.1398	0.00108425	0.0674358	Down	42.2627	5.58814	ENSRNOG00000019206	100912108	protein_coding	4			1:194767474:194769524:-1	P8
ENSRNOT00000026107	39.5038	78.0725	0.935028	0.0119764	-6.38366	0.00744475	0.27357	Down	0.630717	0.0100369	ENSRNOG00000019254	308468	protein_coding	6			1:85112834:85120839:1	Dyrk1b
ENSRNOT00000026139	220.288	53.4743	387.102	7.23902	2.85579	0.0141413	0.423346	Up	0.291225	2.45942	ENSRNOG00000019174	287146	protein_coding	6			10:15090316:15098791:-1	Chtf18
ENSRNOT00000026215	861.114	371.112	1351.12	3.64072	1.86423	0.0396192	0.790102	Up	4.66914	19.8474	ENSRNOG00000019351	100911881	protein_coding	7			1:214039481:214074663:-1	LOC100911881
ENSRNOT00000026258	1893.11	3274.77	511.46	0.156182	-2.6787	0.00278423	0.137678	Down	15.1933	2.76572	ENSRNOG00000019383	29362	protein_coding	6			7:123043503:123058604:1	Tef
ENSRNOT00000026316	8667.69	14175	3160.39	0.222956	-2.16517	0.0202397	0.527786	Down	68.9366	17.9291	ENSRNOG00000019372	25104	protein_coding	6			1:219759183:219859848:1	Pc
ENSRNOT00000026350	77.1985	142.242	12.1554	0.0854557	-3.54868	0.0223521	0.563785	Down	1.30939	0.131066	ENSRNOG00000019358	24890	protein_coding	7	OTTRNOT00000002098	2	1:41323194:41590697:1	Esr1
ENSRNOT00000026564	181.542	32.0846	331	10.3165	3.36688	0.00674589	0.255871	Up	0.16668	1.99886	ENSRNOG00000019582	361472	protein_coding	6			1:40529045:40719391:1	Mthfd1l
ENSRNOT00000026588	9570.14	15040.2	4100.1	0.272609	-1.87509	0.044166	0.832091	Down	49.8441	15.8512	ENSRNOG00000019630	85255	protein_coding	3			16:7714465:7758189:-1	Hacl1
ENSRNOT00000026685	19.1681	0	38.3362	Inf	Inf	0.0314784	0.697365	Up	1.34295e-09	0.662681	ENSRNOG00000019716	81737	protein_coding	5			4:158636884:158705886:-1	Ntf3
ENSRNOT00000026793	77.5316	140.103	14.9604	0.106782	-3.22726	0.0343367	0.721692	Down	1.88719	0.241242	ENSRNOG00000024243	365216	protein_coding	6			1:81365138:81370109:1	Cadm4
ENSRNOT00000027075	2335.12	3612.73	1057.52	0.29272	-1.77241	0.040571	0.798391	Down	67.9392	23.1984	ENSRNOG00000019982	292710	protein_coding	6			1:81456984:81472097:1	Ethe1
ENSRNOT00000027160	460.749	762.544	158.955	0.208453	-2.2622	0.022578	0.566468	Down	8.06511	1.96492	ENSRNOG00000020035	25146	protein_coding	4			1:266422132:266428239:-1	Cyp17a1
ENSRNOT00000027178	50.7604	4.27795	97.2429	22.7312	4.5066	0.0175221	0.482025	Up	0.0588729	1.59204	ENSRNOG00000020025	108348052	protein_coding	4			1:220400855:220407189:1	LOC100911721
ENSRNOT00000027209	19.7855	39.571	0	0	#NAME?	0.0249006	0.59762	Down	0.403234	1.86781e-13	ENSRNOG00000020087	498945	protein_coding	4			19:38598165:38608779:1	Zfp90
ENSRNOT00000027340	295.936	483.408	108.463	0.224372	-2.15603	0.0430769	0.821174	Down	1.72481	0.451995	ENSRNOG00000020119	116741	protein_coding	5			18:30172740:30215896:1	Pcdha13
ENSRNOT00000027493	232.595	420.308	44.8813	0.106782	-3.22726	0.00575974	0.229131	Down	2.67631	0.330441	ENSRNOG00000020272		protein_coding	7			2:211246068:211322719:-1	5330417C22Rik
ENSRNOT00000027506	1041.48	1604.23	478.734	0.29842	-1.74458	0.049629	0.869572	Down	5.35797	1.86604	ENSRNOG00000020254	63840	protein_coding	5			9:98555169:98597359:-1	Per2
ENSRNOT00000027525	1139.63	64.1692	2215.08	34.5194	5.10933	6.35381e-07	0.000169664	Up	0.522587	21.1759	ENSRNOG00000020281	293502	protein_coding	6			1:198461169:198476476:-1	Kif22
ENSRNOT00000027590	142.265	17.1118	267.418	15.6277	3.96603	0.0034467	0.159049	Up	0.10303	1.86231	ENSRNOG00000020347		protein_coding	6			1:167246109:167308827:-1	Nup98
ENSRNOT00000027700	3663.14	6220.13	1106.14	0.177832	-2.49141	0.00530895	0.216542	Down	69.6309	14.4414	ENSRNOG00000020420	24651	protein_coding	6			2:188449210:188456759:1	Pklr
ENSRNOT00000027842	927.47	296.248	1558.69	5.26145	2.39546	0.00900479	0.310532	Up	2.63702	16.1683	ENSRNOG00000020531	84490	protein_coding	3			1:226251518:226255886:-1	Fen1
ENSRNOT00000027995	4595.43	7686.4	1504.46	0.19573	-2.35306	0.0087427	0.305567	Down	78.284	17.8685	ENSRNOG00000020607	25244	protein_coding	6			1:82423277:82452281:-1	Bckdha
ENSRNOT00000028002	232.045	381.807	82.2825	0.215508	-2.21419	0.0480092	0.855471	Down	4.39346	1.11158	ENSRNOG00000020601	362825	protein_coding	6			7:11238630:11243310:1	Hmg20b
ENSRNOT00000028033	12969.2	20755.5	5182.86	0.24971	-2.00168	0.0376888	0.75935	Down	165.423	48.1853	ENSRNOG00000051171	25634	protein_coding	6	OTTRNOT00000001213	1	10:89285855:89296213:1	G6pc
ENSRNOT00000028096	35.5589	67.3777	3.74011	0.0555097	-4.17112	0.0436825	0.829414	Down	0.417455	0.0299534	ENSRNOG00000020694	313785	protein_coding	6			8:22050222:22057209:1	Icam5
ENSRNOT00000028109	326.967	99.4623	554.472	5.57469	2.47889	0.019423	0.513172	Up	0.34212	2.22569	ENSRNOG00000020701	497672	protein_coding	3			10:89395848:89454681:-1	Brca1
ENSRNOT00000028131	44.1148	84.4894	3.74011	0.0442672	-4.49762	0.0223862	0.563935	Down	0.615255	0.0301087	ENSRNOG00000020716	308444	protein_coding	6			1:82550892:82580761:-1	Axl
ENSRNOT00000028174	3424.13	789.281	6058.98	7.67658	2.94046	0.00120574	0.0729529	Up	7.99628	71.6386	ENSRNOG00000020751	287726	protein_coding	6			10:89539556:89550500:1	Rdm1
ENSRNOT00000028179	442.268	0	884.537	Inf	Inf	1.0434e-10	2.08963e-07	Up	0	38.3836	ENSRNOG00000020771	498002	protein_coding	4			10:89635675:89636193:1	Sap18
ENSRNOT00000028196	1004.4	1720.8	287.989	0.167357	-2.579	0.00494442	0.206296	Down	22.5079	4.39013	ENSRNOG00000020775		protein_coding	6			1:83103925:83119193:1	Cyp2b2
ENSRNOT00000028287	34.2236	68.4471	0	0	#NAME?	0.00460515	0.195681	Down	3.11352	1.99118e-07	ENSRNOG00000020849	474146	protein_coding	4			1:88879428:88881460:-1	Hcst
ENSRNOT00000028546	1477.33	2877.99	76.6723	0.0266409	-5.23021	2.67357e-07	9.07519e-05	Down	32.6506	1.01497	ENSRNOG00000021027	24309	protein_coding	5			1:101687855:101692846:1	Dbp
ENSRNOT00000028624	1291.36	1994.59	588.133	0.294864	-1.76188	0.0447867	0.832145	Down	72.2639	24.8601	ENSRNOG00000021079	58971	protein_coding	4			1:89484199:89488223:-1	Fxyd1
ENSRNOT00000028749	956.755	1669.47	244.042	0.14618	-2.77419	0.00280517	0.138032	Down	33.4106	5.70294	ENSRNOG00000021174	246233	protein_coding	6			1:222311253:222451484:1	Macrod1
ENSRNOT00000028786	16.0423	32.0846	0	0	#NAME?	0.040663	0.798391	Down	0.0826023	0	ENSRNOG00000018372	316228	protein_coding	7			9:16749809:16843910:1	Cul9
ENSRNOT00000028887	2767.82	983.928	4551.72	4.62607	2.20979	0.0119394	0.37478	Up	16.3827	88.3884	ENSRNOG00000021264	25737	protein_coding	6			3:124880698:124884570:-1	Pcna
ENSRNOT00000028898	291.753	59.8913	523.616	8.74277	3.12809	0.00500584	0.207991	Up	0.359357	3.65896	ENSRNOG00000021272	296178	protein_coding	5			3:125470551:125500795:1	Mcm8
ENSRNOT00000029223	208.139	68.4471	347.83	5.08174	2.34532	0.0418466	0.810636	Up	0.232299	1.38412	ENSRNOG00000005153	690422	protein_coding	6			6:137967401:137980217:1	LOC690422
ENSRNOT00000029266	3356.05	93.0453	6619.06	71.138	6.15255	5.66071e-09	5.96668e-06	Up	0.701793	58.4877	ENSRNOG00000024650	306575	protein_coding	5			16:74752655:74779184:1	Ckap2
ENSRNOT00000029416	329.744	32.0846	627.404	19.5547	4.28944	0.000205624	0.0185497	Up	0.257087	5.95928	ENSRNOG00000024077	292263	protein_coding	5			1:42461319:42468153:-1	Fbxo5
ENSRNOT00000029487	22.9082	0	45.8164	Inf	Inf	0.019939	0.522669	Up	8.76545e-06	0.300302	ENSRNOG00000020578	81613	protein_coding	7			1:82327955:82344345:-1	Ceacam1
ENSRNOT00000029526	1393.56	72.7251	2714.39	37.3239	5.22203	3.06055e-07	9.72914e-05	Up	0.361651	15.6308	ENSRNOG00000027035	316425	protein_coding	5			9:64898405:64922863:1	Sgol2
ENSRNOT00000029546	853.416	330.471	1376.36	4.16484	2.05826	0.0241078	0.586927	Up	16.9977	82.6786	ENSRNOG00000027503	122799	protein_coding	5			8:48727618:48729580:1	Rps25
ENSRNOT00000030082	1069.85	1735.78	403.932	0.23271	-2.1034	0.0190947	0.507174	Down	16.5817	4.50429	ENSRNOG00000021463	25747	protein_coding	2			7:126619196:126681752:1	Ppara
ENSRNOT00000030221	684.441	0	1368.88	Inf	Inf	1.18755e-12	5.94574e-09	Up	0.00789217	90.9677	ENSRNOG00000023086	60336	protein_coding	6			8:81949877:81968589:1	LOC100360828
ENSRNOT00000030251	30.3884	0	60.7768	Inf	Inf	0.00847429	0.298648	Up	2.88954e-07	2.5057	ENSRNOG00000001073		protein_coding	5			12:37686478:37688743:-1	LOC100910427
ENSRNOT00000030324	77.6776	8.55589	146.799	17.1577	4.10078	0.0108878	0.350198	Up	0.182809	3.83496	ENSRNOG00000022153	361695	protein_coding	2			1:219374060:219379557:1	Tmem134
ENSRNOT00000030348	534.883	922.967	146.799	0.159052	-2.65243	0.00710856	0.265763	Down	4.88594	0.904959	ENSRNOG00000028598	365581	protein_coding	6			20:28179140:28263037:-1	Edar
ENSRNOT00000030613	36.7628	71.6556	1.87006	0.0260978	-5.25993	0.0178112	0.48463	Down	1.87147	0.0606305	ENSRNOG00000024426		protein_coding	6			18:69841053:69849389:1	Mro
ENSRNOT00000030827	16.363	0	32.726	Inf	Inf	0.0449583	0.832145	Up	7.89192e-08	0.501061	ENSRNOG00000017191		protein_coding	6			1:169447585:169456098:-1	LOC102554102
ENSRNOT00000030857	42.0763	0	84.1525	Inf	Inf	0.00262106	0.130903	Up	1.49483e-27	10.213	ENSRNOG00000047922		protein_coding	5			5:187312:187688:1	LOC102557117
ENSRNOT00000031074	1110.81	468.435	1753.18	3.74263	1.90405	0.0323343	0.705403	Up	2.60874	11.3849	ENSRNOG00000021776	305270	protein_coding	5			14:23611735:23670475:1	Cenpc
ENSRNOT00000031163	1195.06	75.9336	2314.19	30.4766	4.92963	1.14883e-06	0.000269568	Up	0.399555	14.294	ENSRNOG00000025302	305984	protein_coding	4			15:44365405:44411004:-1	Cdca2
ENSRNOT00000031336	146.069	10.6949	281.443	26.3158	4.71785	0.000817075	0.0545452	Up	0.0436957	1.37627	ENSRNOG00000021433	298404	protein_coding	4			5:58995249:59001800:-1	Arhgef39
ENSRNOT00000031586	58066.6	103168	12965.1	0.12567	-2.99229	0.0170172	0.475319	Down	760.137	111.422	ENSRNOG00000028616	362282	protein_coding	6			3:171213936:171219871:1	Pck1
ENSRNOT00000031625	328.219	543.299	113.138	0.208243	-2.26366	0.0310732	0.691448	Down	4.08692	0.994026	ENSRNOG00000018168	316226	protein_coding	3			9:16647922:16661454:1	Klc4
ENSRNOT00000031658	109.209	26.7372	191.681	7.16908	2.84179	0.037387	0.75555	Up	0.422928	3.57671	ENSRNOG00000028584	304578	protein_coding	5			12:48257609:48262243:1	Alkbh2
ENSRNOT00000031768	158.955	0	317.91	Inf	Inf	1.03613e-06	0.000250008	Up	2.46285e-07	13.554	ENSRNOG00000028235	297402	protein_coding	6			4:116933341:116936066:1	RGD1560795
ENSRNOT00000031783	191.418	10.6949	372.141	34.7962	5.12086	0.000162584	0.0155051	Up	0.0309692	1.28802	ENSRNOG00000015520	308768	protein_coding	6			1:141391262:141433109:1	Ticrr
ENSRNOT00000031866	79.9449	0	159.89	Inf	Inf	0.000106523	0.0108291	Up	1.18359e-09	1.90833	ENSRNOG00000024085	316412	protein_coding	4			9:65885246:65917132:-1	Tmem237
ENSRNOT00000031891	356.894	114.435	599.353	5.23749	2.38888	0.0216737	0.552741	Up	1.21663	7.44163	ENSRNOG00000023360	317385	protein_coding	4			1:199412834:199426702:1	Fus
ENSRNOT00000031974	375.087	17.1118	733.062	42.8396	5.42087	6.64059e-06	0.00110826	Up	0.09901	4.95949	ENSRNOG00000022521	499204	protein_coding	4			1:157675765:157700064:-1	Ddias
ENSRNOT00000032274	14.9728	29.9456	0	0	#NAME?	0.0467314	0.843905	Down	0.410598	0	ENSRNOG00000026661	689936	protein_coding	5			12:38144855:38146271:1	Hcar1
ENSRNOT00000032368	102.59	10.6949	194.486	18.185	4.18467	0.00508799	0.210916	Up	0.0930477	2.00854	ENSRNOG00000028636	497083	protein_coding	5			16:75744786:75762693:1	Xkr5
ENSRNOT00000032536	4369.88	7348.44	1391.32	0.189336	-2.40098	0.00742823	0.273465	Down	281.559	62.1946	ENSRNOG00000025562	497229	protein_coding	4			15:28103703:28104206:-1	Ang2
ENSRNOT00000032693	150.411	12.8338	287.989	22.4398	4.48799	0.00114639	0.0699963	Up	0.0856092	2.32661	ENSRNOG00000024420	287634	protein_coding	3			10:82367084:82374171:-1	Eme1
ENSRNOT00000032723	444.896	56.6828	833.11	14.6978	3.87752	0.000303752	0.0250339	Up	0.489627	8.39561	ENSRNOG00000021847	361047	protein_coding	4			15:38077909:38096875:-1	Ska3
ENSRNOT00000032904	23.9104	1.06949	46.7514	43.7139	5.45002	0.0422575	0.813722	Up	0.0172508	0.583667	ENSRNOG00000018061	309109	protein_coding	2			1:214317682:214326291:1	Tmem80
ENSRNOT00000032972	1953.24	252.399	3654.09	14.4774	3.85573	4.3557e-05	0.00513127	Up	2.60025	43.9497	ENSRNOG00000017259	360962	protein_coding	4			14:82336324:82347679:-1	Tacc3
ENSRNOT00000033123	849.498	59.8913	1639.1	27.368	4.77442	3.7905e-06	0.000719375	Up	0.178462	5.66555	ENSRNOG00000025198	680280	protein_coding	6			7:29959597:29986163:-1	Gas2l3
ENSRNOT00000033450	10829.7	2888.68	18770.7	6.49801	2.7	0.00541152	0.219386	Up	36.3867	275.812	ENSRNOG00000021438	300218	protein_coding	3			7:140716113:140723714:1	Tuba1c
ENSRNOT00000033784	2204.56	63.0997	4346.01	68.8753	6.10591	6.41283e-09	6.11571e-06	Up	0.415262	33.5146	ENSRNOG00000024428	361308	protein_coding	4			18:27424328:27432814:1	Kif20a
ENSRNOT00000033837	661.872	12.8338	1310.91	102.145	6.67447	1.64921e-08	1.1796e-05	Up	0.0941635	10.8177	ENSRNOG00000039183	360711	protein_coding	4			11:54377374:54404612:-1	RGD1310335
ENSRNOT00000033916	57.5042	0	115.008	Inf	Inf	0.000641341	0.0449209	Up	2.93671e-09	1.21885	ENSRNOG00000026403		protein_coding	6			16:24582002:24612698:-1	Naf1
ENSRNOT00000034289	9894.07	17962	1826.11	0.101665	-3.2981	0.000832641	0.055034	Down	197.871	23.4593	ENSRNOG00000025648	299131	protein_coding	2			6:95480042:95502845:-1	Dhrs7l1
ENSRNOT00000034565	1584.7	71.6556	3097.75	43.2311	5.434	1.15807e-07	5.52208e-05	Up	0.180919	9.15519	ENSRNOG00000009339	362044	protein_coding	6			2:240396152:240454747:1	Cenpe
ENSRNOT00000034712	461.259	56.6828	865.836	15.2751	3.93311	0.000238253	0.0208362	Up	5.53927	98.4653	ENSRNOG00000025388	100363539	protein_coding	4			6:26130488:26138414:-1	Mrpl33
ENSRNOT00000035100	113.9	227.801	0	0	#NAME?	7.57562e-06	0.00123347	Down	1.28566	8.41337e-06	ENSRNOG00000027171	103690051	protein_coding	5			15:3754262:3760663:1	Ndst2
ENSRNOT00000035158	486.004	785.003	187.006	0.238223	-2.06962	0.0341886	0.720054	Down	6.02967	1.67805	ENSRNOG00000005341	295620	protein_coding	3			3:44806106:44846464:1	Upp2
ENSRNOT00000035255	1412.42	313.36	2511.49	8.01471	3.00265	0.00104883	0.0655399	Up	0.8241	7.69541	ENSRNOG00000004968	362798	protein_coding	5			6:144291974:144363947:1	Ncapg2
ENSRNOT00000035383	324.7	108.018	541.381	5.01195	2.32537	0.0275872	0.636508	Up	1.83222	10.6862	ENSRNOG00000019620	681050	protein_coding	5	OTTRNOT00000003445	2	2:187751776:187771865:-1	Pmf1
ENSRNOT00000035402	105.344	210.689	0	0	#NAME?	1.29658e-05	0.00194076	Down	4.04825	0.000104768	ENSRNOG00000048297		protein_coding	5			1:50828585:51052340:1	Qk
ENSRNOT00000035448	38.8709	1.06949	76.6723	71.6908	6.16372	0.0098727	0.328239	Up	0.00558219	0.423452	ENSRNOG00000023778	306860	protein_coding	4			17:21634551:21677477:-1	Gcnt2
ENSRNOT00000035512	85.4268	12.8338	158.02	12.3127	3.62208	0.0172804	0.478987	Up	0.0967402	1.35519	ENSRNOG00000022537	308607	protein_coding	6			1:104187100:104202591:-1	E2f8
ENSRNOT00000035541	78.4782	6.41692	150.54	23.4598	4.55212	0.0058993	0.232451	Up	0.026348	0.760055	ENSRNOG00000012735	313170	protein_coding	5			5:57780389:57845509:-1	Kif24
ENSRNOT00000035642	389.47	74.8641	704.076	9.40473	3.23339	0.00235648	0.11978	Up	0.238609	2.61091	ENSRNOG00000021903	303348	protein_coding	6			10:67427066:67473649:1	Atad5
ENSRNOT00000036035	526.501	194.647	858.356	4.40982	2.14072	0.0271621	0.628872	Up	2.00276	10.296	ENSRNOG00000005274	362779	protein_coding	4			6:129835919:129902793:1	Vrk1
ENSRNOT00000036051	443.72	766.822	120.619	0.157297	-2.66844	0.00849039	0.298648	Down	12.4257	2.28366	ENSRNOG00000006663	115771	protein_coding	6			8:48422036:48430797:1	Usp2
ENSRNOT00000036092	673.869	278.067	1069.67	3.84682	1.94367	0.0370246	0.752784	Up	3.0994	13.8892	ENSRNOG00000022686	246326	protein_coding	5			16:54934056:55002322:-1	Zdhhc2
ENSRNOT00000036098	870.238	308.012	1432.46	4.65067	2.21744	0.0155001	0.447937	Up	5.00645	27.1333	ENSRNOG00000025981	287598	protein_coding	3			10:74413989:74431922:1	Ska2
ENSRNOT00000036112	62.1794	0	124.359	Inf	Inf	0.000431011	0.0335424	Up	2.87362e-14	1.46091	ENSRNOG00000022071		protein_coding	4			10:90401537:90410569:-1	Itga2b
ENSRNOT00000036151	1801.24	95.1843	3507.29	36.8474	5.20349	2.52215e-07	8.86158e-05	Up	1.03311	44.5343	ENSRNOG00000028415	64515	protein_coding	3			5:137260728:137264931:-1	Cdc20
ENSRNOT00000036258	734.723	301.595	1167.85	3.87224	1.95317	0.0343712	0.721692	Up	4.20585	19.0064	ENSRNOG00000022189	292935	protein_coding	5			1:105094411:105109461:1	Htatip2
ENSRNOT00000036287	1174.34	199.994	2148.69	10.7438	3.42543	0.000278667	0.0235479	Up	1.10305	13.8611	ENSRNOG00000027234	306695	protein_coding	4			17:1652895:1672021:-1	Zfp367
ENSRNOT00000036343	386.54	95.1843	677.895	7.12192	2.83227	0.00673972	0.255871	Up	0.264108	2.18988	ENSRNOG00000012442	308797	protein_coding	5			1:146069771:146226462:-1	Cemip
ENSRNOT00000036399	252.806	35.2931	470.319	13.3261	3.73618	0.00156439	0.0878282	Up	0.431348	6.68112	ENSRNOG00000026502	299933	protein_coding	6			7:94758800:94774569:-1	Dscc1
ENSRNOT00000036442	208.062	44.9184	371.206	8.264	3.04684	0.0103454	0.339096	Up	0.147558	1.43831	ENSRNOG00000024545	305628	protein_coding	7			14:2509363:2610929:-1	Ccdc18
ENSRNOT00000036473	117.957	24.5982	211.316	8.59073	3.10278	0.0220783	0.559699	Up	0.137365	1.35984	ENSRNOG00000026582	299557	protein_coding	5			7:15360700:15364203:-1	RGD1310212
ENSRNOT00000036560	19.1681	0	38.3362	Inf	Inf	0.0314784	0.697365	Up	0.00224781	0.821118	ENSRNOG00000026120		protein_coding	5			17:18415629:18421861:-1	Fam8a1
ENSRNOT00000036702	293.538	13.9033	573.172	41.2255	5.36547	1.98178e-05	0.00277546	Up	0.11814	5.71108	ENSRNOG00000024178	307805	protein_coding	4			19:37812751:37819789:-1	Cenpt
ENSRNOT00000037028	307.563	13.9033	601.223	43.2431	5.4344	1.39808e-05	0.00207403	Up	0.0943265	4.77631	ENSRNOG00000014080	315740	protein_coding	5			8:66866457:66893083:-1	Kif23
ENSRNOT00000037276	480.254	767.891	192.616	0.250837	-1.99518	0.0410287	0.801447	Down	2.81869	0.822771	ENSRNOG00000028036	315879	protein_coding	6			8:97537968:97575636:1	Adamts7
ENSRNOT00000037296	105.658	0	211.316	Inf	Inf	1.85396e-05	0.00261473	Up	0.000229068	6.68898	ENSRNOG00000000936	25130	protein_coding	3			12:31335425:31355445:1	Stx2
ENSRNOT00000037368	314.607	88.7674	540.446	6.08834	2.60605	0.0152139	0.442219	Up	0.516619	3.67298	ENSRNOG00000024008	307511	protein_coding	6			18:27528354:27550224:-1	Cdc25c
ENSRNOT00000037444	259.208	10.6949	507.72	47.4733	5.56904	2.02723e-05	0.0028194	Up	0.140627	7.66672	ENSRNOG00000021555	288272	protein_coding	5			11:30879887:30893310:-1	Mis18a
ENSRNOT00000037712	1142.27	485.547	1798.99	3.70509	1.88951	0.0332922	0.713129	Up	1.7468	7.55867	ENSRNOG00000008012		protein_coding	5			4:22133521:22425515:-1	Abcb4
ENSRNOT00000037766	483.844	81.281	886.407	10.9055	3.44698	0.000889361	0.0572709	Up	0.820989	10.461	ENSRNOG00000023920		protein_coding	4			19:26237514:26243223:-1	Zfp791
ENSRNOT00000038176	5972.43	326.193	11618.7	35.6189	5.15457	5.95567e-07	0.000161181	Up	0.63783	26.4881	ENSRNOG00000028137	291234	protein_coding	5			1:207993895:208020454:-1	Mki67
ENSRNOT00000038228	24.7782	0	49.5565	Inf	Inf	0.0160024	0.453937	Up	0.000281331	0.419362	ENSRNOG00000027787	360621	protein_coding	4			10:86819929:86833301:1	Cdc6
ENSRNOT00000038293	70.2469	128.338	12.1554	0.0947134	-3.40029	0.0319502	0.702379	Down	1.24817	0.141277	ENSRNOG00000022698	304529	protein_coding	6			12:44967258:44999159:-1	Vsig10
ENSRNOT00000038296	121.688	2.13897	241.237	112.782	6.81739	7.35453e-05	0.00800485	Up	0.0242023	2.85079	ENSRNOG00000006198	360591	protein_coding	5			10:74393699:74413745:-1	Prr11
ENSRNOT00000038448	1144.69	367.903	1921.48	5.22279	2.38482	0.00828028	0.295345	Up	6.75146	41.172	ENSRNOG00000027360	362687	protein_coding	5			6:2880518:2886465:-1	Srsf7
ENSRNOT00000038543	932.505	1491.93	373.076	0.250062	-1.99964	0.0268654	0.623444	Down	7.37479	2.15111	ENSRNOG00000027833	310538	protein_coding	6			2:178226596:178297172:-1	Fnip2
ENSRNOT00000038589	881.414	39.571	1723.26	43.5485	5.44455	3.28232e-07	0.000102221	Up	0.133593	6.69673	ENSRNOG00000027894	310621	protein_coding	5			2:187447501:187489630:1	Iqgap3
ENSRNOT00000038690	44.8512	88.7674	0.935028	0.0105335	-6.56888	0.00456615	0.194981	Down	0.706561	0.0117526	ENSRNOG00000010337	65202	protein_coding	4			10:65664667:65692023:-1	Slc13a2
ENSRNOT00000038865	570.13	234.218	906.042	3.86838	1.95173	0.0403828	0.79782	Up	2.21744	9.99316	ENSRNOG00000028196	296200	protein_coding	4			3:138398011:138406666:1	Mgme1
ENSRNOT00000038927	7325.81	1626.69	13024.9	8.00702	3.00127	0.00157439	0.0878282	Up	45.335	423.368	ENSRNOG00000026716	29257	protein_coding	5	OTTRNOT00000001675	1	14:44524416:44527613:1	Rpl9
ENSRNOT00000039221	73.9344	1.06949	146.799	137.262	7.10078	0.000576682	0.0421504	Up	0.0132054	1.58557	ENSRNOG00000026607	364031	protein_coding	5	OTTRNOT00000000278	1	13:79378733:79388498:1	Tnfsf18
ENSRNOT00000039237	575.458	36.3625	1114.55	30.6511	4.93787	6.12704e-06	0.00103988	Up	0.211296	7.63733	ENSRNOG00000021663	500393	protein_coding	4			5:9355507:9381214:-1	RGD1561849
ENSRNOT00000039263	611.815	257.746	965.884	3.74742	1.9059	0.0430375	0.821174	Up	3.7871	16.5518	ENSRNOG00000021802	298693	protein_coding	5			5:173624310:173626248:-1	Isg15
ENSRNOT00000039296	194.844	57.7523	331.935	5.74756	2.52295	0.0320747	0.7028	Up	0.22315	1.50519	ENSRNOG00000028156	25096	protein_coding	6			2:113652348:113849038:1	Pld1
ENSRNOT00000039322	79.2146	10.6949	147.734	13.8136	3.78802	0.0158812	0.453937	Up	0.162793	2.53509	ENSRNOG00000022030	689656	protein_coding	3			5:152721940:152734572:1	Aunip
ENSRNOT00000039344	284.597	35.2931	533.901	15.1276	3.91912	0.000768905	0.0519564	Up	0.301081	5.26962	ENSRNOG00000024798	306102	protein_coding	4			15:83442144:83463717:1	Bora
ENSRNOT00000039467	277.322	45.9879	508.655	11.0606	3.46736	0.00244078	0.122818	Up	0.587452	7.57579	ENSRNOG00000024043	291927	protein_coding	5			19:27457474:27464805:-1	Orc6
ENSRNOT00000039702	43.815	5.34743	82.2825	15.3873	3.94367	0.0396491	0.790102	Up	0.0737454	1.34128	ENSRNOG00000021381	291530	protein_coding	4			18:68408890:68472320:1	Ccdc68
ENSRNOT00000039794	621.537	25.6677	1217.41	47.4296	5.56771	6.44023e-07	0.000169709	Up	0.202291	11.2	ENSRNOG00000026143	680515	protein_coding	5			3:121796238:121822436:-1	Ckap2l
ENSRNOT00000040056	579.309	952.913	205.706	0.215871	-2.21176	0.0209848	0.543677	Down	5.80594	1.46461	ENSRNOG00000029543	83681	protein_coding	4			8:116054465:116060723:1	Cish
ENSRNOT00000040229	2385.05	1119.75	3650.35	3.25996	1.70485	0.0484317	0.85757	Up	13.0586	49.6536	ENSRNOG00000037162	681062	protein_coding	3			14:82356916:82366368:1	Slbp
ENSRNOT00000040329	3448.7	934.731	5962.67	6.37902	2.67334	0.00292798	0.142511	Up	9.13085	67.9373	ENSRNOG00000030058	100359600	protein_coding	5			6:10642700:10644676:1	LOC100359600
ENSRNOT00000040356	643.722	214.967	1072.48	4.98904	2.31876	0.0146251	0.430822	Up	1.04571	6.09724	ENSRNOG00000001479	353256	protein_coding	4			12:25411494:25487969:1	Gtf2i
ENSRNOT00000040481	759.31	1.06949	1517.55	1418.95	10.4706	2.73426e-12	9.12651e-09	Up	0.0464275	94.9595	ENSRNOG00000030596	100362684	protein_coding	5			5:161889342:161889701:1	LOC100359951
ENSRNOT00000040513	95.6426	167.909	23.3757	0.139216	-2.8446	0.0436926	0.829414	Down	1.63108	0.263884	ENSRNOG00000009570	727679	protein_coding	3			7:120140460:120145908:1	Pdxp
ENSRNOT00000040541	3764.23	5842.61	1685.86	0.288545	-1.79313	0.0400145	0.792651	Down	47.9949	16.151	ENSRNOG00000032394	315219	protein_coding	4			7:130342483:130347587:-1	Tymp
ENSRNOT00000040740	54.2316	0	108.463	Inf	Inf	0.000853721	0.0558741	Up	2.98067e-05	1.51924	ENSRNOG00000014903	309376	protein_coding	4			1:261415200:261434720:1	Zfyve27
ENSRNOT00000040847	635.597	108.018	1163.17	10.7683	3.42872	0.00058881	0.042725	Up	0.719264	9.07155	ENSRNOG00000033192	310132	protein_coding	3			2:56110777:56151531:-1	Osmr
ENSRNOT00000040879	257.798	479.13	36.4661	0.076109	-3.71579	0.00153367	0.0870708	Down	3.22734	0.285896	ENSRNOG00000050885	100910526	protein_coding	5	OTTRNOT00000001939	1	9:4817854:4834255:1	LOC100910526
ENSRNOT00000041034	4493.16	7472.5	1513.81	0.202584	-2.30341	0.0100494	0.332112	Down	65.0909	15.3787	ENSRNOG00000032895	286904	protein_coding	4			7:14891001:14907305:1	Cyp4f4
ENSRNOT00000041106	4014.73	6443.66	1585.81	0.246104	-2.02266	0.021792	0.554012	Down	36.3927	10.4495	ENSRNOG00000029028	299618	protein_coding	5			7:11908107:11919156:1	Mknk2
ENSRNOT00000041130	282.237	466.296	98.1779	0.210548	-2.24778	0.0372274	0.753846	Down	0.927165	0.228733	ENSRNOG00000007104	25262	protein_coding	5			4:140247335:140580748:1	Itpr1
ENSRNOT00000041138	20.3202	40.6405	0	0	#NAME?	0.0232398	0.575307	Down	0.206989	0.000260153	ENSRNOG00000003063		protein_coding	5	OTTRNOT00000000947	1	X:72379037:72515144:-1	Phka1
ENSRNOT00000041187	95.5745	3.20846	187.941	58.5766	5.87225	0.000609236	0.0436821	Up	0.0804567	5.67014	ENSRNOG00000031790	691488	protein_coding	3			10:45296638:45297385:-1	Hist3h2bb
ENSRNOT00000041281	28.8761	57.7523	0	0	#NAME?	0.00825838	0.29534	Down	0.187496	0.000560016	ENSRNOG00000001143	83620	protein_coding	5			12:46334688:46414434:-1	Cit
ENSRNOT00000041310	143.411	42.7795	244.042	5.70466	2.51214	0.0458665	0.839643	Up	0.493661	3.25844	ENSRNOG00000017074	117049	protein_coding	4			14:73889213:73963202:1	Rab28
ENSRNOT00000041502	200.982	43.849	358.116	8.16703	3.02981	0.0113024	0.357054	Up	0.808531	7.61132	ENSRNOG00000032596		protein_coding	2			20:3242492:3282523:1	RT1-T24-1
ENSRNOT00000041596	158.221	3.20846	313.234	97.6276	6.60922	2.74889e-05	0.00362184	Up	0.0407455	4.26296	ENSRNOG00000022261	306464	protein_coding	4			16:48897982:48921242:-1	Cenpu
ENSRNOT00000041638	1414.28	618.163	2210.41	3.57576	1.83825	0.0360071	0.740532	Up	5.10897	21.3181	ENSRNOG00000004621	83765	protein_coding	6			14:114126943:114174458:1	Rtn4
ENSRNOT00000041727	597.361	27.8067	1166.92	41.9653	5.39113	1.29347e-06	0.00029106	Up	0.0940326	4.58352	ENSRNOG00000026378	100911204	protein_coding	4			3:112531703:112560634:1	LOC100911204
ENSRNOT00000041859	71.5296	0	143.059	Inf	Inf	0.000202166	0.0183203	Up	0.000232007	0.894991	ENSRNOG00000030183	300901	protein_coding	4			8:99977334:100059736:1	Plod2
ENSRNOT00000042165	26.068	50.2659	1.87006	0.0372033	-4.74843	0.0483492	0.85757	Down	1.2555	0.067923	ENSRNOG00000049829		protein_coding	5			4:98337367:98523473:1	Igkv6-20
ENSRNOT00000042372	4001.22	6392.32	1610.12	0.251883	-1.98917	0.0238955	0.582894	Down	55.5285	16.3166	ENSRNOG00000008755	50681	protein_coding	6			10:104724534:104748003:-1	Acox1
ENSRNOT00000042790	43.849	87.6979	0	0	#NAME?	0.00174186	0.0963655	Down	0.494387	1.7605e-05	ENSRNOG00000019598	83785	protein_coding	3			9:17340341:17355681:1	Vegfa
ENSRNOT00000042872	46.654	87.6979	5.61017	0.0639715	-3.96643	0.033514	0.713267	Down	0.933171	0.0673986	ENSRNOG00000037076	689757	protein_coding	6			4:162181158:162230859:-1	LOC689757
ENSRNOT00000043172	14324.1	22823.9	5824.29	0.255184	-1.97039	0.0426923	0.818351	Down	102.573	30.5305	ENSRNOG00000016924	24159	protein_coding	4			10:88392248:88442845:-1	Acly
ENSRNOT00000043343	113.766	225.662	1.87006	0.00828699	-6.91494	7.60331e-05	0.00823089	Down	1.6036	0.0117026	ENSRNOG00000004956	303113	protein_coding	3			10:37270461:37311625:-1	Jade2
ENSRNOT00000043387	226.427	39.571	413.282	10.4441	3.38461	0.00434704	0.187555	Up	0.24249	2.95327	ENSRNOG00000032929	293733	protein_coding	3			1:225926173:225952516:-1	Incenp
ENSRNOT00000043908	5699.84	9488.49	1911.2	0.201423	-2.3117	0.010829	0.349795	Down	148.122	34.7983	ENSRNOG00000033466	304603	protein_coding	4			7:2675797:2677199:-1	Apon
ENSRNOT00000044407	329.433	86.6284	572.237	6.60565	2.7237	0.0109114	0.350198	Up	1.05492	8.149	ENSRNOG00000011814		protein_coding	4			4:81244469:81257897:1	Cbx3
ENSRNOT00000044470	7731.92	13032.8	2431.07	0.186535	-2.42248	0.00935032	0.317927	Down	154.592	33.6415	ENSRNOG00000029179	24303	protein_coding	5			7:123634400:123638757:-1	Cyp2d3
ENSRNOT00000044575	16.8305	0	33.661	Inf	Inf	0.0423784	0.813722	Up	1.58109e-22	1.38055	ENSRNOG00000031540	100362384	protein_coding	5			13:89253617:89254171:1	LOC100362384
ENSRNOT00000045087	29.9209	0	59.8418	Inf	Inf	0.00891546	0.309982	Up	0	0.527803	ENSRNOG00000013305		protein_coding	5			8:113957279:114010277:-1	Atp2c1
ENSRNOT00000045135	154.756	22.4592	287.054	12.7811	3.67594	0.00496828	0.20686	Up	0.0719584	1.06813	ENSRNOG00000032446	300057	protein_coding	4			7:117763783:117773134:-1	Recql4
ENSRNOT00000045256	378.397	106.949	649.844	6.07623	2.60318	0.0122232	0.378937	Up	1.92686	13.7161	ENSRNOG00000039496	302562	protein_coding	3			X:15679254:15682652:1	Plp2
ENSRNOT00000045356	290.325	483.408	97.2429	0.201161	-2.31358	0.0315235	0.697593	Down	3.55793	0.836687	ENSRNOG00000029980	353227	protein_coding	3			8:52985313:53146953:-1	Zbtb16
ENSRNOT00000045384	920.508	96.2538	1744.76	18.1267	4.18004	2.63713e-05	0.00354455	Up	2.14256	45.4331	ENSRNOG00000029862	363028	protein_coding	5			8:22780725:22785671:-1	Spc24
ENSRNOT00000045400	536.584	27.8067	1045.36	37.5939	5.23243	3.05979e-06	0.000600769	Up	0.0339475	1.46418	ENSRNOG00000016047		protein_coding	5			5:141040752:141229781:-1	Macf1
ENSRNOT00000045596	1330.45	2527.2	133.709	0.052908	-4.24037	1.29856e-05	0.00194076	Down	28.1882	1.74534	ENSRNOG00000003634	24522	protein_coding	4			10:36589181:36599618:1	Zfp354a
ENSRNOT00000045773	48.0597	95.1843	0.935028	0.00982334	-6.66957	0.00343207	0.159049	Down	0.411552	0.00412124	ENSRNOG00000030547	29272	protein_coding	2			4:4021008:4473307:-1	Dpp6
ENSRNOT00000046201	6817.28	617.094	13017.5	21.0948	4.39881	1.21697e-05	0.00184638	Up	58.3801	1437.3	ENSRNOG00000033299		protein_coding	3			MT:7758:7961:1	Mt-atp8
ENSRNOT00000046288	387.908	12.8338	762.983	59.4509	5.89363	1.66878e-06	0.000367259	Up	0.079857	5.55718	ENSRNOG00000033335	25448	protein_coding	4			X:105147534:105198797:1	Cenpi
ENSRNOT00000046719	16.363	0	32.726	Inf	Inf	0.0449583	0.832145	Up	1.84299e-15	0.494303	ENSRNOG00000030481	100362110	protein_coding	2			13:41802697:41836153:1	LOC100362110
ENSRNOT00000046744	17.1118	34.2236	0	0	#NAME?	0.0353635	0.73182	Down	0.141847	1.44349e-05	ENSRNOG00000014844	300158	protein_coding	5			7:132071116:132143470:-1	Kif21a
ENSRNOT00000046768	26.6699	52.4048	0.935028	0.0178424	-5.80855	0.0263345	0.619657	Down	1.34441	0.0386397	ENSRNOG00000003713	103689993	protein_coding	2			X:45244038:45259492:-1	LOC103689993
ENSRNOT00000046798	594.086	183.952	1004.22	5.45915	2.44868	0.011103	0.354076	Up	0.877049	5.59389	ENSRNOG00000032813	309595	protein_coding	4			20:3405018:3419831:-1	Mdc1
ENSRNOT00000046874	218.797	0	437.593	Inf	Inf	8.00395e-08	4.05314e-05	Up	0	15.5865	ENSRNOG00000033321	498072	protein_coding	2			11:49708407:49709039:-1	Hmgb2
ENSRNOT00000046885	17.6465	35.2931	0	0	#NAME?	0.0329604	0.710316	Down	1.95779	5.37053e-72	ENSRNOG00000030235		protein_coding	4			6:142932678:142933110:-1	AABR07065823.1
ENSRNOT00000046942	9493.03	15903.3	3082.79	0.193846	-2.36702	0.0124243	0.382609	Down	186.463	42.1667	ENSRNOG00000019470	84029	protein_coding	2			2:200785507:200808501:1	Hao2
ENSRNOT00000047126	4272.1	66.3082	8477.9	127.856	6.99838	2.63891e-10	4.8045e-07	Up	0.330536	49.1029	ENSRNOG00000008012	24646	protein_coding	5			4:22225461:22307453:-1	Abcb4
ENSRNOT00000047161	97.7877	187.16	8.41525	0.0449628	-4.47512	0.00350457	0.160585	Down	0.884142	0.0485193	ENSRNOG00000020457	309025	protein_coding	4			1:201055644:201329612:1	Tacc2
ENSRNOT00000047194	207.47	65.2387	349.7	5.36032	2.42232	0.0362602	0.743278	Up	0.447466	2.77659	ENSRNOG00000000598	361856	protein_coding	3			20:44220840:44238830:1	Tube1
ENSRNOT00000047324	369.239	87.6979	650.78	7.4207	2.89155	0.00619258	0.241282	Up	1.1444	9.91562	ENSRNOG00000011141	362774	protein_coding	6			6:127647184:127653124:-1	Serpina11
ENSRNOT00000047370	564.85	1035.26	94.4378	0.0912211	-3.45449	0.000652551	0.0455353	Down	4.97146	0.530897	ENSRNOG00000030630	361798	protein_coding	5	OTTRNOT00000002764	1	20:4576534:4592980:1	Ehmt2
ENSRNOT00000047420	229.382	79.142	379.621	4.79671	2.26205	0.0445383	0.832145	Up	0.412975	2.31375	ENSRNOG00000025126	293452	protein_coding	5			1:192064589:192088520:-1	Palb2
ENSRNOT00000047540	671.271	1263.06	79.4774	0.0629243	-3.99024	8.74556e-05	0.00926706	Down	16.2589	1.19739	ENSRNOG00000020775		protein_coding	5			1:83103925:83119190:1	Cyp2b2
ENSRNOT00000047571	29.0531	1.06949	57.0367	53.3309	5.7369	0.0247818	0.59762	Up	0.0118138	0.70612	ENSRNOG00000009630	84013	protein_coding	5			3:82924701:83048289:-1	Hsd17b12
ENSRNOT00000047615	2024.37	3793.47	255.263	0.06729	-3.89346	3.71693e-05	0.00462354	Down	27.3784	2.15258	ENSRNOG00000040195	501084	protein_coding	6	OTTRNOT00000001942	1	9:4866705:4879755:-1	Sult1c2a
ENSRNOT00000047734	995.082	189.299	1800.86	9.51332	3.24995	0.000586788	0.042725	Up	1.66631	18.5276	ENSRNOG00000007436	100158225	protein_coding	4			10:13586648:13591953:-1	LOC100158225
ENSRNOT00000047750	121.758	10.6949	232.822	21.7695	4.44424	0.00217779	0.113409	Up	0.160554	4.218	ENSRNOG00000033057		protein_coding	4			16:25773602:25774845:1	RGD1560797
ENSRNOT00000047779	1128.11	1926.15	330.065	0.17136	-2.54489	0.00512889	0.210916	Down	23.87	4.76873	ENSRNOG00000039744		protein_coding	5			20:4673658:4935414:-1	RT1-CE4
ENSRNOT00000047840	25.7133	0	51.4265	Inf	Inf	0.0143488	0.426874	Up	0.000463073	0.68558	ENSRNOG00000002292	79256	protein_coding	5			14:11256268:11274578:1	Hnrnpd
ENSRNOT00000048027	116.161	204.272	28.0508	0.137321	-2.86438	0.0327228	0.710316	Down	0.905063	0.145988	ENSRNOG00000033923	316421	protein_coding	4			9:65177511:65265149:1	Aox2
ENSRNOT00000048293	535.191	50.2659	1020.12	20.2944	4.34301	4.84384e-05	0.00563997	Up	0.646077	15.1525	ENSRNOG00000031431	500545	protein_coding	4			5:142911305:142933526:-1	Cdca8
ENSRNOT00000048349	618.02	81.281	1154.76	14.207	3.82853	0.000176509	0.0162153	Up	0.540067	8.94179	ENSRNOG00000007943	360619	protein_coding	3			10:86582612:86595102:1	Gsdma
ENSRNOT00000048744	237.195	77.003	397.387	5.16067	2.36756	0.035	0.73182	Up	0.732735	4.39631	ENSRNOG00000029078	681284	protein_coding	5			1:124477164:124485724:1	Hmgn5b
ENSRNOT00000048765	480.125	133.686	826.565	6.18289	2.62828	0.00864197	0.303105	Up	0.828946	5.99836	ENSRNOG00000007286	314859	protein_coding	5			7:61174369:61200863:1	Mdm1
ENSRNOT00000048770	831.993	1499.42	164.565	0.109752	-3.18768	0.000862899	0.0561081	Down	9.09747	1.16577	ENSRNOG00000019484	116509	protein_coding	3			5:136669674:136703697:1	Slc6a9
ENSRNOT00000048851	77.4675	146.52	8.41525	0.0574343	-4.12194	0.0101968	0.335324	Down	1.88894	0.132177	ENSRNOG00000001269	24669	protein_coding	3			12:39864302:39882030:-1	Ppp1cc
ENSRNOT00000048858	64.7039	129.408	0	0	#NAME?	0.000260332	0.0222806	Down	2.27768	3.01082e-10	ENSRNOG00000050210		protein_coding	3			20:154658:157665:-1	RT1-CE10
ENSRNOT00000048977	1528.24	2430.94	625.534	0.257321	-1.95836	0.025588	0.607168	Down	84.2771	25.2826	ENSRNOG00000047321	360504	protein_coding	3			10:15589364:15590220:-1	Hba-a2
ENSRNOT00000049028	18.7006	0	37.4011	Inf	Inf	0.0334007	0.713129	Up	1.9757e-23	1.83392	ENSRNOG00000033146	103690015	protein_coding	4			1:77541359:77541814:1	LOC103690015
ENSRNOT00000049967	2196.92	811.74	3582.09	4.41285	2.14171	0.0145268	0.429732	Up	1.78975	9.21265	ENSRNOG00000010027	685055	protein_coding	5			8:103673411:103770947:1	Atr
ENSRNOT00000050236	1261.82	490.894	2032.75	4.14091	2.04995	0.0208985	0.542142	Up	4.67637	22.5905	ENSRNOG00000031730	64525	protein_coding	4			5:2042991:2059351:1	Tceb1
ENSRNOT00000050302	814.943	320.846	1309.04	4.07996	2.02856	0.0267339	0.622285	Up	6.11111	29.1177	ENSRNOG00000034198	680354	protein_coding	4			X:106791333:106794657:1	Wbp5
ENSRNOT00000050393	18.7006	0	37.4011	Inf	Inf	0.0334007	0.713129	Up	0.000604606	0.281501	ENSRNOG00000016063	361635	protein_coding	2			1:188448604:188552265:1	LOC361635
ENSRNOT00000050526	203.916	31.0151	376.816	12.1494	3.60282	0.00331741	0.155389	Up	1.52658	21.5979	ENSRNOG00000048122	24828	protein_coding	1			17:43422454:43422846:-1	Hist1h2aa
ENSRNOT00000050528	40.2734	1.06949	79.4774	74.3136	6.21555	0.00870426	0.304756	Up	0.0106551	0.623296	ENSRNOG00000025892	296619	protein_coding	3			3:8628033:8656191:1	Set
ENSRNOT00000050637	22.4407	0	44.8813	Inf	Inf	0.02107	0.544476	Up	3.82468e-10	0.993514	ENSRNOG00000011881	306574	protein_coding	5			16:74534130:74552129:1	Slc25a15
ENSRNOT00000050759	818.779	69.5166	1568.04	22.5564	4.49546	1.08576e-05	0.00169878	Up	0.333843	8.82716	ENSRNOG00000016689	100360594	protein_coding	6			1:141120166:141172483:1	Fanci
ENSRNOT00000051064	167.389	44.9184	289.859	6.453	2.68997	0.0280919	0.642233	Up	0.308884	2.33413	ENSRNOG00000021248	171103	protein_coding	2			3:123731539:123741339:1	Cdc25b
ENSRNOT00000051065	180.464	7.48641	353.441	47.211	5.56105	8.63482e-05	0.00924005	Up	0.0512815	2.78251	ENSRNOG00000022911	316602	protein_coding	4			9:95349086:95362014:-1	Hjurp
ENSRNOT00000051075	9008.61	14280.9	3736.37	0.261635	-1.93437	0.037212	0.753846	Down	148.665	45.3651	ENSRNOG00000029651		protein_coding	2			7:71065197:71072689:1	LOC100365958
ENSRNOT00000051139	388.562	625.65	151.475	0.242108	-2.04628	0.0430945	0.821174	Down	4.55454	1.28313	ENSRNOG00000004089		protein_coding	5			7:94480396:94563001:-1	Enpp2
ENSRNOT00000051342	409.46	125.13	693.791	5.54456	2.47107	0.0153885	0.445801	Up	1.86401	12.047	ENSRNOG00000029844	291283	protein_coding	4			17:69388347:69404323:-1	Akr1c2
ENSRNOT00000051449	759.31	1.06949	1517.55	1418.95	10.4706	2.73426e-12	9.12651e-09	Up	0.0464275	94.9595	ENSRNOG00000030345	100359951	protein_coding	4			9:1012091:1012450:-1	LOC100362149
ENSRNOT00000051612	417.224	3.20846	831.24	259.078	8.01724	9.66946e-09	8.41958e-06	Up	0.0189806	6.43813	ENSRNOG00000029055	315852	protein_coding	2			8:91368430:91405993:1	Ttk
ENSRNOT00000051783	2325.48	149.728	4501.23	30.0627	4.9099	7.18245e-07	0.00018208	Up	0.644422	22.5666	ENSRNOG00000032778	296137	protein_coding	4			3:120373604:120404910:-1	Bub1
ENSRNOT00000051897	990.933	1625.62	356.246	0.219145	-2.19005	0.015531	0.448183	Down	12.1601	3.10866	ENSRNOG00000032487	24800	protein_coding	4			X:45420596:45428750:1	Sts
ENSRNOT00000051908	38.1376	4.27795	71.9972	16.8298	4.07295	0.0443549	0.832145	Up	0.0131148	0.234404	ENSRNOG00000004067		protein_coding	5			6:64790001:64864996:1	Nrcam
ENSRNOT00000051917	834.979	319.777	1350.18	4.22226	2.07802	0.0231565	0.575307	Up	16.3104	80.47	ENSRNOG00000030736	499675	protein_coding	2			2:198360301:198360678:-1	Hist2h2ac
ENSRNOT00000052120	1385.35	2203.14	567.562	0.257615	-1.95671	0.026278	0.619657	Down	23.6328	7.10142	ENSRNOG00000033372	303803	protein_coding	5			11:84615760:84633504:-1	Klhl24
ENSRNOT00000052129	9974.35	4044.8	15903.9	3.93194	1.97524	0.0352705	0.73182	Up	78.1198	358.228	ENSRNOG00000047986	24902	protein_coding	2			1:76529121:76722965:-1	Sult2a2
ENSRNOT00000052289	120.423	11.7644	229.082	19.4725	4.28337	0.00293177	0.142511	Up	0.104259	2.34601	ENSRNOG00000030101	367167	protein_coding	4			8:116730641:116750709:1	Traip
ENSRNOT00000052292	24.5982	49.1964	0	0	#NAME?	0.0137099	0.414755	Down	2.19406	9.97349e-14	ENSRNOG00000045989	287167	protein_coding	4			10:15577249:15577977:-1	Hba-a1
ENSRNOT00000052312	1567.12	29.9456	3104.29	103.664	6.69578	9.64559e-10	1.3798e-06	Up	0.248537	29.5329	ENSRNOG00000004921	311336	protein_coding	4			3:111422267:111452600:1	Nusap1
ENSRNOT00000054686	318.533	54.5438	582.522	10.6799	3.41683	0.00211344	0.111091	Up	0.255678	3.19507	ENSRNOG00000014173		protein_coding	2			1:274310153:274352854:1	Smc3
ENSRNOT00000054937	99.2474	2.13897	196.356	91.7991	6.52041	0.000255522	0.0220575	Up	0.0037598	0.480586	ENSRNOG00000020457	309025	protein_coding	5			1:201055644:201329612:1	Tacc2
ENSRNOT00000055102	1577.11	121.921	3032.3	24.8709	4.63639	2.52393e-06	0.000505468	Up	0.994694	28.9649	ENSRNOG00000004479	261730	protein_coding	4			3:170364181:170378210:-1	Aurka
ENSRNOT00000055289	484.003	143.311	824.695	5.75457	2.52471	0.0112066	0.355681	Up	2.38077	15.9986	ENSRNOG00000036841	300266	protein_coding	2			7:144819730:144837583:-1	Cbx5
ENSRNOT00000055473	21.3225	41.71	0.935028	0.0224174	-5.47924	0.0473288	0.848571	Down	0.470014	0.00713804	ENSRNOG00000001830		protein_coding	4			4:181103774:181158200:1	Arntl2
ENSRNOT00000055879	1242.07	2155.02	329.13	0.152727	-2.71097	0.00290149	0.142074	Down	14.2588	2.53999	ENSRNOG00000032871	315215	protein_coding	3			7:129949967:129970550:-1	Mlc1
ENSRNOT00000056243	1579.85	455.601	2704.1	5.93524	2.56931	0.0041435	0.181672	Up	5.7427	39.7828	ENSRNOG00000037225	29261	protein_coding	4			9:121918947:121931564:-1	Tyms
ENSRNOT00000056432	832.075	80.2115	1583.94	19.747	4.30356	2.0459e-05	0.00282574	Up	0.717249	16.4611	ENSRNOG00000037302	499870	protein_coding	2			3:110918243:110942917:1	Rad51
ENSRNOT00000056557	17.298	0	34.596	Inf	Inf	0.0399328	0.791817	Up	1.95552e-05	1.59063	ENSRNOG00000037375	503162	protein_coding	4	OTTRNOT00000000358	2	7:116501673:116504853:-1	RGD1565410
ENSRNOT00000056815	2165.58	3369.95	961.209	0.285229	-1.80981	0.0367914	0.748802	Down	62.6416	20.8323	ENSRNOG00000037518	500536	protein_coding	3			5:137189473:137192240:1	Hyi
ENSRNOT00000057034	116.084	17.1118	215.056	12.5677	3.65165	0.00915127	0.313823	Up	0.257147	3.80213	ENSRNOG00000020235		protein_coding	3			1:87000093:87006753:1	Hnrnpl
ENSRNOT00000057036	45.6178	4.27795	86.9576	20.327	4.34532	0.0254018	0.603466	Up	0.0120614	0.312944	ENSRNOG00000001143	83620	protein_coding	2			12:46335160:46493203:-1	Cit
ENSRNOT00000057218	257.222	53.4743	460.969	8.62038	3.10775	0.00645936	0.247734	Up	0.387948	3.93756	ENSRNOG00000000590	337920	protein_coding	3			20:45094791:45107555:-1	Naglt1
ENSRNOT00000057435	1043.23	1624.55	461.904	0.284327	-1.81438	0.0415939	0.807171	Down	9.77362	3.24426	ENSRNOG00000037815	304500	protein_coding	4			12:40422750:40460075:1	Acad10
ENSRNOT00000057472	34.1285	0	68.257	Inf	Inf	0.00573505	0.228796	Up	1.17369e-06	0.761392	ENSRNOG00000014956	316519	protein_coding	3	OTTRNOT00000002351	1	9:81655696:81666701:1	Slc11a1
ENSRNOT00000057704	21.9732	0	43.9463	Inf	Inf	0.0222693	0.562405	Up	3.36183e-08	1.29507	ENSRNOG00000027295		protein_coding	3			8:72476955:72629128:-1	LOC100911293
ENSRNOT00000057761	41.1752	82.3505	0	0	#NAME?	0.0022693	0.116831	Down	0.588001	3.31556e-09	ENSRNOG00000046973		protein_coding	4			16:80908340:81071969:1	Tmco3
ENSRNOT00000057788	315.756	121.921	509.59	4.17966	2.06339	0.0495453	0.868865	Up	1.13825	5.56163	ENSRNOG00000001238	360807	protein_coding	3			12:38274349:38294292:1	Rsrc2
ENSRNOT00000057880	81.2076	146.52	15.8955	0.108487	-3.20441	0.0329871	0.710316	Down	1.87553	0.239432	ENSRNOG00000045683	102553715	protein_coding	4			10:49000973:49003931:1	LOC102553715
ENSRNOT00000058152	18.716	37.432	0	0	#NAME?	0.0286326	0.65162	Down	0.3094	2.03187e-11	ENSRNOG00000038197	307199	protein_coding	3			18:86299463:86392713:1	Cd226
ENSRNOT00000058334	36.8301	72.7251	0.935028	0.012857	-6.2813	0.00955224	0.322059	Down	0.38004	0.00595022	ENSRNOG00000026764		protein_coding	4			1:75428027:75620911:1	Pla2g4cl1
ENSRNOT00000058589	19.7855	39.571	0	0	#NAME?	0.0249006	0.59762	Down	0.585097	3.6428e-07	ENSRNOG00000026962		protein_coding	3			7:54021832:54026789:1	Osbpl8
ENSRNOT00000058834	63.8508	4.27795	123.424	28.8512	4.85056	0.00711284	0.265763	Up	0.0200202	0.609038	ENSRNOG00000032472	266735	protein_coding	4			X:36930186:37003642:-1	Adgrg2
ENSRNOT00000058838	2095.84	88.7674	4102.9	46.2208	5.53047	6.36366e-08	3.35382e-05	Up	0.51423	27.5884	ENSRNOG00000038572	305392	protein_coding	4			14:69899128:69927938:-1	Ncapg
ENSRNOT00000058907	74.7907	133.686	15.8955	0.118902	-3.07216	0.0445557	0.832145	Down	1.6215	0.224538	ENSRNOG00000046195		protein_coding	4			10:39330731:39373437:-1	Slc22a4
ENSRNOT00000059162	128.246	32.0846	224.407	6.99422	2.80616	0.0320323	0.7028	Up	0.251846	2.06511	ENSRNOG00000017852	291556	protein_coding	4			18:59986360:60002569:-1	Nars
ENSRNOT00000059183	459.817	770.03	149.604	0.194284	-2.36376	0.0176425	0.484008	Down	4.00767	0.909964	ENSRNOG00000024501	54293	protein_coding	3			5:78483893:78567279:1	Rgs3
ENSRNOT00000059266	93.3776	20.3202	166.435	8.1906	3.03397	0.0348012	0.729805	Up	0.214774	2.07287	ENSRNOG00000038789	289150	protein_coding	3	OTTRNOT00000000257	1	13:78886163:78901025:1	Cenpl
ENSRNOT00000059320	1179.06	2067.32	290.794	0.140662	-2.82969	0.00204031	0.108861	Down	56.479	9.25247	ENSRNOG00000050595		protein_coding	4			5:77405142:77903101:-1	LOC100912565
ENSRNOT00000059459	26.6483	0	53.2966	Inf	Inf	0.0128781	0.394357	Up	1.14771e-23	0.676676	ENSRNOG00000013215	290741	protein_coding	4			16:47177148:47207487:-1	Dctd
ENSRNOT00000059496	482.185	106.949	857.421	8.01712	3.00308	0.00313519	0.149448	Up	0.329443	3.08982	ENSRNOG00000006557	303073	protein_coding	4			10:31278746:31419235:-1	Cyfip2
ENSRNOT00000059548	113.427	212.828	14.0254	0.0659003	-3.92357	0.00590791	0.232451	Down	1.69537	0.133587	ENSRNOG00000000480	294287	protein_coding	3	OTTRNOT00000003206	1	20:5526975:5531939:1	Phf1
ENSRNOT00000059715	2608.41	522.979	4693.84	8.9752	3.16594	0.000523443	0.0386826	Up	7.58802	79.4958	ENSRNOG00000010386	500987	protein_coding	2			8:48665652:48666981:1	H2afx
ENSRNOT00000060335	274.353	459.879	88.8277	0.193154	-2.37217	0.0295285	0.670484	Down	2.46186	0.552998	ENSRNOG00000023778		protein_coding	3			17:21634551:21739408:-1	Gcnt2
ENSRNOT00000060608	70.2469	128.338	12.1554	0.0947134	-3.40029	0.0319502	0.702379	Down	1.15654	0.125153	ENSRNOG00000001113	304301	protein_coding	3			12:14021727:14078134:1	Mmd2
ENSRNOT00000060962	325.809	43.849	607.768	13.8605	3.79291	0.000773107	0.0519564	Up	0.51069	8.33656	ENSRNOG00000039740	294712	protein_coding	2			2:34312766:34335776:1	Cenpk
ENSRNOT00000061054	635.43	997.831	273.028	0.273622	-1.86975	0.0457374	0.838045	Down	9.39627	2.9999	ENSRNOG00000016021	361303	protein_coding	2			18:24708115:24746159:1	Lims2
ENSRNOT00000061114	2025.29	3109	941.573	0.302854	-1.7233	0.0463489	0.843905	Down	34.2541	12.1039	ENSRNOG00000031090		protein_coding	5			20:4694472:4896970:-1	RT1-CE7
ENSRNOT00000061299	92.5106	185.021	0	0	#NAME?	3.06694e-05	0.00388744	Down	4.24343	3.45379e-16	ENSRNOG00000000787		protein_coding	3			20:3246739:3249188:1	LOC100909797
ENSRNOT00000061370	71.2638	3.20846	139.319	43.4224	5.44037	0.00275482	0.136561	Up	0.0205665	0.954844	ENSRNOG00000039949	313063	protein_coding	4			5:25146949:25214376:1	Rad54b
ENSRNOT00000061780	26.2024	52.4048	0	0	#NAME?	0.0113034	0.357054	Down	1.07042	0	ENSRNOG00000040151		protein_coding	4			5:16973114:16995304:-1	Sdr16c6
ENSRNOT00000061786	26.2024	52.4048	0	0	#NAME?	0.0113034	0.357054	Down	1.31685	0.00478542	ENSRNOG00000040153	108348062	protein_coding	4			6:108745895:108756130:1	Eif3h
ENSRNOT00000063787	741.85	95.1843	1388.52	14.5877	3.86668	0.00011117	0.011188	Up	2.6868	45.9181	ENSRNOG00000019007		protein_coding	2			8:129241109:129243402:1	Rpl14
ENSRNOT00000063821	21.5056	0	43.0113	Inf	Inf	0.0235546	0.57739	Up	6.12428e-05	0.283729	ENSRNOG00000029212	114122	protein_coding	3			2:18490102:18565842:-1	Vcan
ENSRNOT00000063853	1294.62	8.55589	2580.68	301.626	8.23662	8.89449e-12	2.54471e-08	Up	0.0763473	25.9833	ENSRNOG00000018740	396527	protein_coding	4			9:95285592:95302822:1	Ugt1a8
ENSRNOT00000063900	27.1158	0	54.2316	Inf	Inf	0.0122055	0.378937	Up	5.3797e-07	0.735141	ENSRNOG00000011376	500693	protein_coding	1			6:108123855:108149607:1	Ccdc176
ENSRNOT00000063989	18.233	0	36.4661	Inf	Inf	0.0354475	0.73182	Up	2.68667e-85	4.31748	ENSRNOG00000042372		protein_coding	1			8:133285064:133285456:1	AABR07071842.1
ENSRNOT00000063990	1221.05	87.6979	2354.4	26.8467	4.74667	2.20558e-06	0.000450726	Up	0.262665	8.1845	ENSRNOG00000033658	304477	protein_coding	3			12:38200463:38274036:-1	Kntc1
ENSRNOT00000063995	421.915	40.6405	803.189	19.7633	4.30475	0.000101078	0.010381	Up	0.0916958	2.1224	ENSRNOG00000002471	288079	protein_coding	1			11:66585881:66695353:-1	Polq
ENSRNOT00000064029	4369.88	7348.44	1391.32	0.189336	-2.40098	0.00742823	0.273465	Down	281.559	62.1946	ENSRNOG00000043032		protein_coding	3			scaffold:Rnor_6.0:KL568405.1:92228:92731:-1	Ang2
ENSRNOT00000064275	32.2585	0	64.5169	Inf	Inf	0.00695007	0.261143	Up	5.03939e-07	0.781075	ENSRNOG00000014419	361374	protein_coding	2			19:19672856:19701484:1	Brd7
ENSRNOT00000064284	17.1118	34.2236	0	0	#NAME?	0.0353635	0.73182	Down	0.733881	1.53726e-05	ENSRNOG00000021424	287818	protein_coding	3			10:103670470:103685844:-1	Cd300lf
ENSRNOT00000064306	1917.17	72.7251	3761.62	51.7238	5.69276	3.53942e-08	2.21512e-05	Up	0.764438	46.3055	ENSRNOG00000015308	290326	protein_coding	3			15:42489377:42500395:1	Pbk
ENSRNOT00000064345	17.298	0	34.596	Inf	Inf	0.0399328	0.791817	Up	1.11462e-05	0.0910993	ENSRNOG00000006378		protein_coding	3			3:111699087:111759714:1	Mga
ENSRNOT00000064392	906.755	108.018	1705.49	15.7889	3.98084	5.41957e-05	0.00620215	Up	0.62885	11.597	ENSRNOG00000007483	117524	protein_coding	1			10:13594687:13619935:-1	Ccnf
ENSRNOT00000064395	56.2122	105.879	6.5452	0.0618176	-4.01584	0.0226287	0.566468	Down	0.233802	0.0165567	ENSRNOG00000006378		protein_coding	4			3:111699087:111759714:1	Mga
ENSRNOT00000064477	185.145	22.4592	347.83	15.4872	3.953	0.00195715	0.105241	Up	0.225298	3.99405	ENSRNOG00000017607	291000	protein_coding	2			17:10487967:10527839:-1	Faf2
ENSRNOT00000064788	386.152	126.199	646.104	5.11971	2.35606	0.0215457	0.551079	Up	3.55524	21.2569	ENSRNOG00000010189	81776	protein_coding	3			16:757403:760568:1	Rps24
ENSRNOT00000064824	1075.65	236.357	1914.94	8.1019	3.01826	0.00118096	0.07167	Up	1.51964	14.377	ENSRNOG00000006921	680111	protein_coding	3			3:153263692:153321352:-1	Rbl1
ENSRNOT00000064828	1827.97	624.58	3031.36	4.85344	2.27901	0.00983772	0.328239	Up	2.52581	14.3001	ENSRNOG00000000082	295568	protein_coding	3			2:104854572:104914173:1	Hltf
ENSRNOT00000064858	27.6506	1.06949	54.2316	50.7081	5.66414	0.0285808	0.65162	Up	0.0034359	0.308632	ENSRNOG00000023348	313234	protein_coding	3			5:62213011:62260089:-1	Tbc1d2
ENSRNOT00000065025	422.254	700.514	143.994	0.205555	-2.2824	0.0233394	0.576347	Down	2.60477	0.62425	ENSRNOG00000030157	294232	protein_coding	3			20:3367150:3386106:-1	Dhx16
ENSRNOT00000065283	21.9245	43.849	0	0	#NAME?	0.0189853	0.504938	Down	0.52661	0.000604827	ENSRNOG00000016465	362976	protein_coding	3			7:126756179:126772748:1	Trmu
ENSRNOT00000065333	239.844	22.4592	457.229	20.3582	4.34754	0.000429124	0.0335424	Up	0.170103	4.06942	ENSRNOG00000005902	362187	protein_coding	1			3:101156212:101191363:1	Ccdc34
ENSRNOT00000065349	477.619	49.1964	906.042	18.4168	4.20295	9.87823e-05	0.0102503	Up	0.419138	8.91317	ENSRNOG00000000479	294286	protein_coding	3	OTTRNOT00000003202	1	20:5509059:5526175:1	Kifc1
ENSRNOT00000065497	583.917	951.843	215.991	0.226919	-2.13975	0.0250106	0.59762	Down	16.0332	4.24692	ENSRNOG00000015385	298575	protein_coding	2			5:156677146:156689258:-1	Pink1
ENSRNOT00000065521	33.6888	67.3777	0	0	#NAME?	0.00487068	0.203787	Down	1.31134	0.00767111	ENSRNOG00000002352	289083	protein_coding	1			13:69765095:69781019:-1	Tsen15
ENSRNOT00000065593	2092.39	643.831	3540.95	5.49982	2.45938	0.00555684	0.223917	Up	7.79503	49.9721	ENSRNOG00000031993	246327	protein_coding	3			7:2435553:2451165:1	Prim1
ENSRNOT00000065614	4187.48	6700.33	1674.64	0.249933	-2.00039	0.0234244	0.577025	Down	74.5739	21.7466	ENSRNOG00000000561		protein_coding	1			20:30939178:30947484:-1	Pald1
ENSRNOT00000065625	861.978	362.556	1361.4	3.75501	1.90882	0.0353713	0.73182	Up	12.9853	56.9019	ENSRNOG00000042126	306222	protein_coding	1			4:87016003:87019219:-1	Lsm5
ENSRNOT00000065677	526.894	14.9728	1038.82	69.3802	6.11645	2.34572e-07	8.5414e-05	Up	0.17645	14.6183	ENSRNOG00000042944	689399	protein_coding	1			1:29915443:29920598:1	Cenpw
ENSRNOT00000065721	284.927	25.6677	544.186	21.2012	4.40608	0.000229807	0.0201857	Up	0.109909	2.76491	ENSRNOG00000022499	363174	protein_coding	2			9:4421069:4436601:1	Sgol1
ENSRNOT00000065729	32.4177	62.0302	2.80508	0.0452212	-4.46686	0.0402508	0.796544	Down	0.600724	0.0287319	ENSRNOG00000049814	100910882	protein_coding	3			3:152226710:152259156:-1	Rbm39
ENSRNOT00000065791	4167.69	6645.79	1689.6	0.254235	-1.97576	0.0250381	0.59762	Down	25.6339	7.60184	ENSRNOG00000020420	24651	protein_coding	2			2:188449718:188459592:1	Pklr
ENSRNOT00000065839	20.3202	40.6405	0	0	#NAME?	0.0232398	0.575307	Down	1.84214	2.12725e-24	ENSRNOG00000040195		protein_coding	3			9:4875036:4876023:-1	Sult1c2a
ENSRNOT00000065895	933.63	334.749	1532.51	4.57809	2.19474	0.0158534	0.453937	Up	0.847338	4.52559	ENSRNOG00000002886	79433	protein_coding	1			10:55275411:55406732:1	Myh10
ENSRNOT00000065899	161.097	11.7644	310.429	26.3873	4.72177	0.000610725	0.0436821	Up	0.0492358	1.58175	ENSRNOG00000004682	100310874	protein_coding	3			7:28654707:28715224:-1	Parpbp
ENSRNOT00000066193	155.066	287.692	22.4407	0.0780024	-3.68034	0.00477064	0.20114	Down	3.91135	0.350731	ENSRNOG00000049749	499762	protein_coding	3			3:5453614:5458782:-1	LOC100911917
ENSRNOT00000066199	1482.29	666.29	2298.3	3.4494	1.78634	0.0408797	0.801075	Up	3.87117	15.5813	ENSRNOG00000043370	654496	protein_coding	3			2:257425679:257449568:1	Fubp1
ENSRNOT00000066226	4429.05	703.722	8154.38	11.5875	3.5345	0.000172498	0.0159199	Up	2.52774	34.1845	ENSRNOG00000022325	362519	protein_coding	2			5:68717519:68763850:1	Smc2
ENSRNOT00000066277	359.864	27.8067	691.921	24.8833	4.6371	6.3169e-05	0.00698943	Up	0.1861	5.48291	ENSRNOG00000013598	362510	protein_coding	2			5:59783890:59844356:1	Melk
ENSRNOT00000066282	1103.33	468.435	1738.22	3.71069	1.89169	0.0334781	0.713261	Up	6.57494	28.4531	ENSRNOG00000029844	291283	protein_coding	2			17:69388335:69404341:-1	Akr1c2
ENSRNOT00000066302	90.4319	3.20846	177.655	55.3709	5.79106	0.000823962	0.0547199	Up	0.0184932	1.0807	ENSRNOG00000010624	309969	protein_coding	1			2:24024834:24225514:1	Ap3b1
ENSRNOT00000066381	115.076	1.06949	229.082	214.198	7.7428	4.18317e-05	0.00498669	Up	0.0129414	2.77153	ENSRNOG00000004314		protein_coding	1			7:66845693:66909470:-1	Ppm1h
ENSRNOT00000066468	329.625	67.3777	591.873	8.78441	3.13494	0.00402024	0.177734	Up	0.526489	5.40756	ENSRNOG00000005907	362412	protein_coding	2			4:144536729:144620731:-1	Rad18
ENSRNOT00000066590	28.1853	2.13897	54.2316	25.354	4.66414	0.0473102	0.848571	Up	0.0286375	0.800096	ENSRNOG00000042458		protein_coding	3			5:2278357:2400469:1	Stau2
ENSRNOT00000066597	129.943	259.885	0	0	#NAME?	2.9645e-06	0.000587822	Down	8.61464	2.22755e-11	ENSRNOG00000042232	499256	protein_coding	1			1:189347736:189359730:-1	RGD1559600
ENSRNOT00000066683	19.6356	0	39.2712	Inf	Inf	0.0296758	0.67285	Up	1.96094e-19	0.523725	ENSRNOG00000010409		protein_coding	3	OTTRNOT00000001426	1	5:57445350:57454839:-1	Nol6
ENSRNOT00000066691	1821.95	3340.01	303.884	0.0909831	-3.45826	0.000190874	0.0173756	Down	88.3639	9.37323	ENSRNOG00000018287	293656	protein_coding	1			1:219309593:219312240:-1	RGD1307603
ENSRNOT00000067011	1519.53	425.656	2613.4	6.13971	2.61817	0.00359179	0.163113	Up	9.34091	66.818	ENSRNOG00000003772	29317	protein_coding	2			7:53630621:53649295:1	Csrp2
ENSRNOT00000067042	3039.23	4654.41	1424.05	0.305957	-1.7086	0.048473	0.85757	Down	30.252	10.794	ENSRNOG00000020836	368158	protein_coding	3			2:195617021:195637630:1	Rorc
ENSRNOT00000067188	774.244	260.955	1287.53	4.93393	2.30274	0.013233	0.402763	Up	2.52576	14.5497	ENSRNOG00000003399		protein_coding	2			10:35870682:35879910:1	Hnrnph1
ENSRNOT00000067324	223.961	52.4048	395.517	7.54733	2.91597	0.0121742	0.378937	Up	0.470481	4.12162	ENSRNOG00000015211	310807	protein_coding	2			2:219628695:219652968:1	Sass6
ENSRNOT00000067448	33.8627	3.20846	64.5169	20.1084	4.32973	0.0437376	0.829483	Up	0.00990523	0.269107	ENSRNOG00000029986		protein_coding	3			12:1682527:1816414:-1	Insr
ENSRNOT00000067453	1321.7	409.613	2233.78	5.45339	2.44715	0.00644864	0.247734	Up	1.11473	7.08302	ENSRNOG00000037449	304573	protein_coding	3			12:52403529:52452040:-1	Pole
ENSRNOT00000067479	100.532	201.063	0	0	#NAME?	1.77622e-05	0.00254088	Down	4.98094	0.000782751	ENSRNOG00000028254	499755	protein_coding	1			3:2843635:2845593:-1	Tmem141
ENSRNOT00000067650	47.6864	0	95.3729	Inf	Inf	0.00154342	0.0870708	Up	1.98295e-12	0.962117	ENSRNOG00000002055	289562	protein_coding	2			14:33108140:33124169:1	Noa1
ENSRNOT00000067776	66.7085	131.547	1.87006	0.0142159	-6.13635	0.00157355	0.0878282	Down	0.947706	0.0180945	ENSRNOG00000012273	361069	protein_coding	3			15:52292765:52320385:-1	Dmtn
ENSRNOT00000067889	46.2839	0	92.5678	Inf	Inf	0.0017585	0.0970179	Up	2.87992e-08	0.964931	ENSRNOG00000017510	25277	protein_coding	3			1:140845479:140860882:-1	Mfge8
ENSRNOT00000067977	1569.94	74.8641	3065.02	40.9412	5.35548	1.58513e-07	6.22457e-05	Up	0.291173	13.8817	ENSRNOG00000021669	297783	protein_coding	2			5:9279970:9315114:1	Mybl1
ENSRNOT00000067997	2735.7	978.58	4492.81	4.59115	2.19886	0.0123215	0.380219	Up	29.722	159.125	ENSRNOG00000061438	100360491	protein_coding	3			14:86751157:86751792:1	LOC100360491
ENSRNOT00000068050	29.4534	0	58.9068	Inf	Inf	0.00938456	0.31855	Up	0.00472472	0.678131	ENSRNOG00000046594	100911734	protein_coding	3			10:105163754:105182834:-1	LOC100911734
ENSRNOT00000068148	645.999	228.87	1063.13	4.64511	2.21571	0.0191295	0.507425	Up	1.3857	7.52397	ENSRNOG00000002385	289104	protein_coding	3			13:67672878:67688477:-1	Prg4
ENSRNOT00000068174	47.5551	5.34743	89.7627	16.7861	4.0692	0.0305098	0.687312	Up	0.0312917	0.63659	ENSRNOG00000016511	307081	protein_coding	1			17:68477467:68509111:1	Pitrm1
ENSRNOT00000068223	96.7174	21.3897	172.045	8.04335	3.0078	0.0343783	0.721692	Up	0.59557	5.4642	ENSRNOG00000042747	681249	protein_coding	3			13:48287873:48298664:1	Fam72a
ENSRNOT00000068395	21.5056	0	43.0113	Inf	Inf	0.0235546	0.57739	Up	8.151e-07	0.367917	ENSRNOG00000019100	171529	protein_coding	3			5:136027934:136049551:-1	Kif2c
ENSRNOT00000068520	152.214	11.7644	292.664	24.8772	4.63675	0.000842279	0.055306	Up	0.0809081	2.25655	ENSRNOG00000002105	360908	protein_coding	1			14:3826659:3846891:-1	Cdc7
ENSRNOT00000068623	228.559	28.8761	428.243	14.8303	3.89048	0.00137729	0.080417	Up	0.250906	4.41247	ENSRNOG00000042286	498310	protein_coding	2			13:109669680:109696918:1	Nsl1
ENSRNOT00000070805	552.904	86.6284	1019.18	11.765	3.55643	0.000505247	0.0378973	Up	7.4471	102.055	ENSRNOG00000046316	681123	protein_coding	1			9:15313523:15314435:1	Tomm6
ENSRNOT00000070846	102.386	0	204.771	Inf	Inf	2.28041e-05	0.00312807	Up	4.18866e-31	11.6658	ENSRNOG00000048725	684148	protein_coding	2			20:4967194:4970226:1	Lsm2
ENSRNOT00000070851	16.8305	0	33.661	Inf	Inf	0.0423784	0.813722	Up	0.0497531	3.96392	ENSRNOG00000046450		protein_coding	1			18:87637608:87637985:1	LOC102550729
ENSRNOT00000070895	1523.73	2359.29	688.181	0.29169	-1.77749	0.0415825	0.807171	Down	39.7643	13.5181	ENSRNOG00000048114		protein_coding	3	OTTRNOT00000003273	2	17:76008807:76022813:1	Echdc3
ENSRNOT00000070907	81.0144	2.13897	159.89	74.7507	6.22402	0.000794453	0.0532124	Up	0.0421906	3.98498	ENSRNOG00000047319		protein_coding	2			4:183347456:183374195:-1	Caprin2
ENSRNOT00000070918	18.7006	0	37.4011	Inf	Inf	0.0334007	0.713129	Up	8.65971e-11	0.287334	ENSRNOG00000008479	29715	protein_coding	3			6:4258991:4520604:-1	Slc8a1
ENSRNOT00000071107	467.301	130.477	804.124	6.16294	2.62362	0.00902846	0.310675	Up	0.835506	6.00941	ENSRNOG00000046479	363333	protein_coding	2			9:11001129:11027506:-1	Chaf1a
ENSRNOT00000071109	1253.11	2040.58	465.644	0.228192	-2.13168	0.016622	0.467273	Down	25.0902	6.67908	ENSRNOG00000018339	499298	protein_coding	3			1:219329574:219335043:1	Cabp2
ENSRNOT00000071192	609.315	188.23	1030.4	5.47417	2.45264	0.0107253	0.347006	Up	1.30559	8.31971	ENSRNOG00000046028		protein_coding	2			5:104947427:104980641:-1	Haus6
ENSRNOT00000071249	37.4011	0	74.8022	Inf	Inf	0.00413684	0.181672	Up	1.18424e-08	0.574432	ENSRNOG00000046023		protein_coding	3			4:60549197:61355410:1	Exoc4
ENSRNOT00000071417	749.389	73.7946	1424.98	19.3101	4.27129	2.80923e-05	0.00367715	Up	0.288343	6.49047	ENSRNOG00000048166	679082	protein_coding	3			1:261015123:261051498:-1	Arhgap19
ENSRNOT00000071420	2185.85	531.535	3840.16	7.22466	2.85293	0.00153779	0.0870708	Up	4.63156	38.9966	ENSRNOG00000047314	24834	protein_coding	2			10:106817601:106828884:-1	Tk1
ENSRNOT00000071612	256.677	513.354	0	0	#NAME?	1.14864e-08	9.20149e-06	Down	7.9039	5.15661e-06	ENSRNOG00000049893	100910934	protein_coding	1			18:55391388:55392641:1	RGD1309362
ENSRNOT00000071707	89.3021	178.604	0	0	#NAME?	3.84662e-05	0.00467617	Down	1.13448	0.00251854	ENSRNOG00000050854	29232	protein_coding	3			11:82862695:82876051:1	LOC100912455
ENSRNOT00000071823	16.8305	0	33.661	Inf	Inf	0.0423784	0.813722	Up	0	2.46879	ENSRNOG00000045985		protein_coding	2			10:109773890:109774634:1	AC131537.1
ENSRNOT00000071846	23.4429	1.06949	45.8164	42.8396	5.42087	0.0444033	0.832145	Up	0.00408811	0.318507	ENSRNOG00000014343		protein_coding	2			8:23337621:23390773:-1	Anln
ENSRNOT00000071856	132.652	27.8067	237.497	8.54102	3.09441	0.0187208	0.50325	Up	0.179018	1.75905	ENSRNOG00000016503	316477	protein_coding	3			9:79944132:79990229:1	Smarcal1
ENSRNOT00000071885	1247.02	69.5166	2424.53	34.8769	5.1242	5.19538e-07	0.000146546	Up	0.457896	18.5603	ENSRNOG00000049033	315298	protein_coding	2			7:141277312:141307233:-1	Racgap1
ENSRNOT00000071978	160.776	43.849	277.703	6.33318	2.66293	0.0309799	0.691448	Up	0.584911	4.32779	ENSRNOG00000048849	100364990	protein_coding	2			17:90033539:90071408:-1	Pdss1
ENSRNOT00000072019	671.76	185.021	1158.5	6.26144	2.6465	0.00569223	0.228796	Up	8.69928	63.4728	ENSRNOG00000046144	679994	protein_coding	1			17:43616247:43616657:1	Hist1h2ail1
ENSRNOT00000072027	193.028	28.8761	357.181	12.3694	3.6287	0.00350949	0.160585	Up	0.0871014	1.25966	ENSRNOG00000050071	287961	protein_coding	2			11:86329012:86358453:1	Cdc45
ENSRNOT00000072086	28.1181	1.06949	55.1667	51.5824	5.68881	0.0272453	0.63007	Up	0.0186958	0.999698	ENSRNOG00000047113	100911548	protein_coding	2			9:20217278:20219209:-1	LOC100911548
ENSRNOT00000072119	686.693	117.644	1255.74	10.6741	3.41605	0.00054313	0.0398435	Up	5.52292	68.8231	ENSRNOG00000045646	102548682	protein_coding	1			17:43633675:43634085:1	LOC690126
ENSRNOT00000072195	558.133	132.616	983.65	7.41726	2.89089	0.00351207	0.160585	Up	6.70589	58.1352	ENSRNOG00000059382	680403	protein_coding	2			17:44737950:44738330:-1	Hist1h2bcl1
ENSRNOT00000072244	58.644	10.6949	106.593	9.96676	3.31713	0.0479949	0.855471	Up	0.160734	1.93361	ENSRNOG00000025151		protein_coding	2			13:84474362:84530026:1	Ildr2
ENSRNOT00000072338	14.9728	29.9456	0	0	#NAME?	0.0467314	0.843905	Down	1.69223	9.09103e-34	ENSRNOG00000050859		protein_coding	1			6:140571595:140572023:-1	AABR07065772.1
ENSRNOT00000072387	587.28	38.5015	1136.06	29.5069	4.88298	6.86513e-06	0.00112695	Up	0.850578	29.302	ENSRNOG00000050819	64041	protein_coding	1			10:106856097:106864413:1	Birc5
ENSRNOT00000072416	512.402	178.604	846.2	4.73785	2.24423	0.0215441	0.551079	Up	3.24791	17.9539	ENSRNOG00000050087	686999	protein_coding	2			19:50357338:50367187:-1	Mphosph6
ENSRNOT00000072465	10732.9	17033.7	4432.03	0.260192	-1.94235	0.0395543	0.789785	Down	80.2697	24.3614	ENSRNOG00000033245	408236	protein_coding	2			4:154215250:154282608:1	Mug2
ENSRNOT00000072493	83.9539	4.27795	163.63	38.2496	5.25737	0.00200575	0.107404	Up	0.0586083	2.48627	ENSRNOG00000046635	684771	protein_coding	2			1:221448661:221462233:1	Cdca5
ENSRNOT00000072519	26.068	50.2659	1.87006	0.0372033	-4.74843	0.0483492	0.85757	Down	0.240668	0.0107004	ENSRNOG00000047924	679155	protein_coding	1			18:72005581:72462292:1	Zbtb7c
ENSRNOT00000072573	207.576	0	415.152	Inf	Inf	1.24837e-07	5.77895e-05	Up	2.23471e-07	36.6825	ENSRNOG00000050473		protein_coding	2			8:72743426:72745926:1	Rps27l
ENSRNOT00000072653	35.2931	70.5861	0	0	#NAME?	0.00412108	0.181672	Down	1.01203	6.75755e-15	ENSRNOG00000050059		protein_coding	2			12:21931413:21950085:1	AABR07035776.1
ENSRNOT00000072696	821.22	1290.87	351.571	0.272352	-1.87646	0.0392065	0.785189	Down	58.1035	18.4728	ENSRNOG00000049952	687713	protein_coding	2			20:14101656:14102901:1	Gucd1
ENSRNOT00000072868	101.451	0	202.901	Inf	Inf	2.42122e-05	0.00329862	Up	3.20922e-09	1.63171	ENSRNOG00000050543		protein_coding	1			9:10450426:10471009:-1	Safb
ENSRNOT00000072875	221.686	365.764	77.6073	0.212178	-2.23665	0.0480127	0.855471	Down	10.5356	2.60961	ENSRNOG00000050922	103689998	protein_coding	2			1:198043073:198045154:-1	Nupr1l1
ENSRNOT00000073015	168.174	5.34743	331	61.8988	5.95184	5.75397e-05	0.00651044	Up	0.0438384	2.96398	ENSRNOG00000047104	294071	protein_coding	2			1:257901985:257949183:1	Hells
ENSRNOT00000073125	340.845	550.786	130.904	0.237668	-2.07298	0.0453265	0.834923	Down	4.10855	1.13991	ENSRNOG00000037815	304500	protein_coding	3			12:40417944:40460561:1	Acad10
ENSRNOT00000073235	365.12	141.172	589.068	4.17269	2.06098	0.0440998	0.832091	Up	0.672616	3.27034	ENSRNOG00000048577		protein_coding	2			7:15785447:15790366:1	Zfp955a
ENSRNOT00000073241	697.966	244.912	1151.02	4.69972	2.23257	0.0172605	0.478987	Up	2.66392	14.6141	ENSRNOG00000036571	171118	protein_coding	2			1:282640706:282648156:1	Ces2
ENSRNOT00000073270	21.9245	43.849	0	0	#NAME?	0.0189853	0.504938	Down	1.12472	2.24383e-05	ENSRNOG00000049025	29304	protein_coding	2			5:105197857:105200148:-1	Rps6
ENSRNOT00000073304	18.1813	36.3625	0	0	#NAME?	0.0307187	0.689689	Down	1.98615	2.9959e-11	ENSRNOG00000050912		protein_coding	1			6:138631604:138631997:-1	AABR07065651.3
ENSRNOT00000073341	51.4265	0	102.853	Inf	Inf	0.0010967	0.0677891	Up	0.000205198	1.18364	ENSRNOG00000049203	312703	protein_coding	3			4:156985046:157008947:-1	LOC103690024
ENSRNOT00000073952	40.6405	81.281	0	0	#NAME?	0.002394	0.121073	Down	0.972679	0.000118389	ENSRNOG00000045895	291604	protein_coding	3			18:35489274:35671676:1	Dcp2
ENSRNOT00000074018	276.655	50.2659	503.045	10.0077	3.32304	0.00345772	0.15919	Up	0.433423	5.02125	ENSRNOG00000048660	687827	protein_coding	1			10:59695913:59698168:-1	Gsg2
ENSRNOT00000074024	453.462	96.2538	810.669	8.42221	3.0742	0.00282594	0.138713	Up	4.5439	44.4481	ENSRNOG00000049198		protein_coding	2			17:43791657:43792067:1	LOC684841
ENSRNOT00000074058	3930.51	931.523	6929.49	7.43889	2.89509	0.00147659	0.085715	Up	5.97885	51.8561	ENSRNOG00000045752	685579	protein_coding	1			1:167538387:167562687:1	Rrm1
ENSRNOT00000074087	511.776	927.245	96.3079	0.103865	-3.26722	0.00133988	0.0791419	Down	5.65403	0.688368	ENSRNOG00000017941		protein_coding	2			17:77195715:77218374:1	Optn
ENSRNOT00000074148	228.376	70.5861	386.167	5.47086	2.45177	0.0308244	0.690514	Up	0.807046	5.1824	ENSRNOG00000023304	689523	protein_coding	2			13:98924962:98967735:1	Lin9
ENSRNOT00000074209	2088.67	3433.05	744.282	0.216799	-2.20557	0.012054	0.377196	Down	14.676	3.71255	ENSRNOG00000045743	687071	protein_coding	2			2:235738416:235760352:1	Etnppl
ENSRNOT00000074292	2368.2	427.795	4308.61	10.0717	3.33223	0.000289009	0.0241166	Up	20.0781	236.119	ENSRNOG00000050478	102549173	protein_coding	1			17:43626128:43626538:-1	LOC684841
ENSRNOT00000074330	951.597	337.958	1565.24	4.63146	2.21147	0.0149768	0.439151	Up	1.50958	8.16709	ENSRNOG00000048025	683927	protein_coding	2			X:104882832:104909739:1	Cstf2
ENSRNOT00000074351	143.36	242.773	43.9463	0.181018	-2.4658	0.0491214	0.86522	Down	8.16746	1.72856	ENSRNOG00000046449	100912228	protein_coding	2			4:79573998:79581208:1	Npy
ENSRNOT00000074362	5760.65	9399.72	2121.58	0.225707	-2.14748	0.017342	0.479045	Down	213.548	56.2127	ENSRNOG00000050315	171408	protein_coding	1			10:109907759:109909646:-1	Dcxr
ENSRNOT00000074469	290.723	474.852	106.593	0.224477	-2.15536	0.0438363	0.830566	Down	2.04258	0.534721	ENSRNOG00000047247		protein_coding	2			9:10603813:10645939:1	Ptprs
ENSRNOT00000074520	30.3884	0	60.7768	Inf	Inf	0.00847429	0.298648	Up	7.11345e-05	0.953896	ENSRNOG00000048095	499084	protein_coding	2			1:75152883:75154325:-1	RGD1564801
ENSRNOT00000074763	1798.99	795.698	2802.28	3.52179	1.81631	0.0366908	0.747514	Up	37.3663	153.606	ENSRNOG00000045644		protein_coding	1			17:43807130:43807540:-1	LOC684762
ENSRNOT00000074791	1490.92	2469.44	512.395	0.207494	-2.26886	0.010578	0.345027	Down	94.0595	22.7787	ENSRNOG00000050360		protein_coding	2			12:9446940:9455673:1	Urad
ENSRNOT00000074842	194.031	29.9456	358.116	11.9589	3.58001	0.00384515	0.172661	Up	0.519956	7.1868	ENSRNOG00000048576	100911107	protein_coding	2			17:32066213:32076181:-1	LOC100911107
ENSRNOT00000074873	65.452	0	130.904	Inf	Inf	0.000328835	0.0267706	Up	0	2.04216	ENSRNOG00000050108	100911319	protein_coding	1			7:2351933:2353875:-1	LOC100911319
ENSRNOT00000074874	805.891	236.357	1375.43	5.81929	2.54084	0.00653668	0.249173	Up	1.63763	11.0941	ENSRNOG00000048308	289881	protein_coding	2			14:2463643:2474780:-1	LOC100910207
ENSRNOT00000074990	4506.05	7975.16	1036.95	0.130022	-2.94317	0.00134115	0.0791419	Down	119.663	18.1547	ENSRNOG00000025648	299131	protein_coding	2			6:95387718:95502775:-1	Dhrs7l1
ENSRNOT00000075069	1628.27	459.879	2796.67	6.08131	2.60438	0.00367356	0.165699	Up	13.3919	95.0066	ENSRNOG00000048264	684828	protein_coding	2			17:43797721:43798383:-1	LOC684828
ENSRNOT00000075238	262.189	437.42	86.9576	0.198797	-2.33064	0.0337557	0.716129	Down	6.86911	1.59238	ENSRNOG00000007280		protein_coding	1			10:11882760:11901785:-1	Naa60
ENSRNOT00000075265	47.6864	0	95.3729	Inf	Inf	0.00154342	0.0870708	Up	9.76884e-09	0.861247	ENSRNOG00000048411	316129	protein_coding	2			9:10739309:10757954:-1	Uhrf1
ENSRNOT00000075363	18.1813	36.3625	0	0	#NAME?	0.0307187	0.689689	Down	1.98615	2.9959e-11	ENSRNOG00000049243		protein_coding	1			6:138900522:138900915:-1	AABR07065656.3
ENSRNOT00000075464	639.694	2.13897	1277.25	597.132	9.2219	5.58565e-11	1.24293e-07	Up	0.0421191	25.9097	ENSRNOG00000050287	114021	protein_coding	3	OTTRNOT00000001763	1	5:137458691:137463255:1	LOC100912375
ENSRNOT00000075476	251.439	444.906	57.9717	0.130301	-2.94008	0.00961581	0.322573	Down	4.31831	0.654031	ENSRNOG00000048924	686539	protein_coding	2			8:62946732:62948720:-1	Islr
ENSRNOT00000075561	93.1705	165.77	20.5706	0.124091	-3.01053	0.035482	0.73182	Down	0.598513	0.0861438	ENSRNOG00000004378	286970	protein_coding	2			10:98576046:98644938:-1	Abca5
ENSRNOT00000075589	147.589	295.178	0	0	#NAME?	1.15758e-06	0.000269568	Down	3.82579	0.000102724	ENSRNOG00000043233		protein_coding	2			7:15198967:15225309:-1	Cyp4f6
ENSRNOT00000075799	503.98	0	1007.96	Inf	Inf	2.75136e-11	6.88769e-08	Up	2.60239e-06	5.1379	ENSRNOG00000045772	100911545	protein_coding	2			4:154423209:154472924:1	A2m
ENSRNOT00000075873	16.0423	32.0846	0	0	#NAME?	0.040663	0.798391	Down	0.82127	2.84709e-05	ENSRNOG00000007091	362934	protein_coding	2	OTTRNOT00000000351	3	7:116356330:116359164:1	Ly6e
ENSRNOT00000075925	95.379	14.9728	175.785	11.7403	3.5534	0.0155557	0.44825	Up	0.354683	4.99265	ENSRNOG00000000420		protein_coding	1	OTTRNOT00000001539	2	20:4530365:4533928:1	Nelfe
ENSRNOT00000075987	40.6737	0	81.3474	Inf	Inf	0.00300186	0.144515	Up	0.00267222	2.58492	ENSRNOG00000000989		protein_coding	2	OTTRNOT00000000993	1	12:11232964:11240399:-1	Bud31
ENSRNOT00000075988	3808.38	5838.33	1778.42	0.304612	-1.71496	0.0490828	0.86522	Down	311.477	110.648	ENSRNOG00000047613		protein_coding	3	OTTRNOT00000000082	2	5:77744450:77749613:-1	Mup5
ENSRNOT00000075997	528.551	145.45	911.652	6.2678	2.64796	0.00734195	0.271788	Up	0.749279	5.46673	ENSRNOG00000013322		protein_coding	2	OTTRNOT00000000485	2	X:62382608:62661152:-1	Pola1
ENSRNOT00000075998	15.8955	0	31.791	Inf	Inf	0.0476806	0.852589	Up	9.02469e-14	0.243722	ENSRNOG00000026542	360863	protein_coding	2	OTTRNOT00000000283	1	13:79737985:79801368:-1	Suco
ENSRNOT00000076052	3610.7	529.396	6692	12.6408	3.66002	9.69349e-05	0.010111	Up	10.4687	154.447	ENSRNOG00000016810	29332	protein_coding	2	OTTRNOT00000001091	1	5:152681101:152686806:1	Stmn1
ENSRNOT00000076074	5655.6	9260.68	2050.52	0.221422	-2.17513	0.0159274	0.453937	Down	205.098	52.9649	ENSRNOG00000050595		protein_coding	2	OTTRNOT00000000089	1	5:77899666:77903113:-1	LOC100912565
ENSRNOT00000076123	414.245	67.3777	761.113	11.2962	3.49777	0.00103017	0.0646747	Up	0.655221	8.63317	ENSRNOG00000050482	312046	protein_coding	2	OTTRNOT00000001664	1	4:22898527:22914177:1	Dbf4
ENSRNOT00000076248	78.0748	0	156.15	Inf	Inf	0.000122428	0.0122594	Up	0.000148737	1.38759	ENSRNOG00000022812	301382	protein_coding	2	OTTRNOT00000000178	2	9:50925619:50955882:1	Ercc5
ENSRNOT00000076277	87.8926	0	175.785	Inf	Inf	6.01231e-05	0.00672673	Up	4.82193e-10	6.62737	ENSRNOG00000039017	288108	protein_coding	1	OTTRNOT00000001094	1	11:61511969:61530567:-1	Naa50
ENSRNOT00000076349	47.4206	3.20846	91.6327	28.5597	4.83591	0.015051	0.440039	Up	0.0520799	1.96877	ENSRNOG00000043176		protein_coding	1	OTTRNOT00000001745	2	4:14109864:14113255:1	RGD1565355
ENSRNOT00000076417	50.2659	100.532	0	0	#NAME?	0.000941783	0.0600672	Down	2.97503	6.51941e-06	ENSRNOG00000026497		protein_coding	1	OTTRNOT00000000288	2	13:79886984:79888534:1	Pigc
ENSRNOT00000076451	1068.24	88.7674	2047.71	23.0683	4.52784	6.00068e-06	0.00103988	Up	0.497119	13.4218	ENSRNOG00000015921	691979	protein_coding	2	OTTRNOT00000001578	1	15:42500929:42518855:-1	Esco2
ENSRNOT00000076484	794.894	291.97	1297.82	4.44504	2.1522	0.0195687	0.514984	Up	4.69174	24.3271	ENSRNOG00000051258	373541	protein_coding	1	OTTRNOT00000000342	1	2:30664695:30668414:1	Taf9
ENSRNOT00000076519	71.1819	128.338	14.0254	0.109285	-3.19384	0.0408501	0.801075	Down	3.75044	0.489513	ENSRNOG00000040108		protein_coding	2	OTTRNOT00000000168	2	4:14001761:14167505:1	Cd36
ENSRNOT00000076571	34.1285	0	68.257	Inf	Inf	0.00573505	0.228796	Up	4.12781e-08	3.4028	ENSRNOG00000047761	682914	protein_coding	2	OTTRNOT00000001251	1	14:4998539:5006594:-1	Zfp326
ENSRNOT00000076592	24.7782	0	49.5565	Inf	Inf	0.0160024	0.453937	Up	5.11019e-13	1.50695	ENSRNOG00000020393	308875	protein_coding	1	OTTRNOT00000001797	2	1:167336740:167347671:-1	Rhog
ENSRNOT00000076633	40.6405	81.281	0	0	#NAME?	0.002394	0.121073	Down	1.64031	6.71822e-12	ENSRNOG00000021614		protein_coding	1	OTTRNOT00000001323	1	4:8217556:8255514:-1	Kmt2e
ENSRNOT00000076795	14.9728	29.9456	0	0	#NAME?	0.0467314	0.843905	Down	1.00612	4.46392e-07	ENSRNOG00000006642		protein_coding	2	OTTRNOT00000000778	1	X:68627329:68632512:1	Yipf6
ENSRNOT00000076924	8759.66	13711.9	3807.43	0.277674	-1.84854	0.0453586	0.834923	Down	120.42	39.001	ENSRNOG00000028368		protein_coding	2	OTTRNOT00000000900	1	13:50481163:50499140:-1	Etnk2
ENSRNOT00000076927	21.9732	0	43.9463	Inf	Inf	0.0222693	0.562405	Up	2.60862e-13	0.358445	ENSRNOG00000037251		protein_coding	1	OTTRNOT00000001577	1	4:150483565:150506557:-1	Zfp248
ENSRNOT00000076996	199.633	334.749	64.5169	0.192732	-2.37533	0.0409606	0.801386	Down	0.334458	0.0747063	ENSRNOG00000016306	100362255	protein_coding	2	OTTRNOT00000001448	1	2:8926850:9504134:-1	Adgrv1
ENSRNOT00000077047	29.9456	59.8913	0	0	#NAME?	0.00731168	0.271169	Down	1.66996	0.00480468	ENSRNOG00000009766		protein_coding	2	OTTRNOT00000001107	1	15:103344501:103358080:1	Gpr180
ENSRNOT00000077268	85.0242	170.048	0	0	#NAME?	5.2426e-05	0.00603411	Down	4.15251	0.0130714	ENSRNOG00000007766	302557	protein_coding	1			X:15449188:15452937:1	Pqbp1
ENSRNOT00000077314	2037.21	3194.56	879.861	0.275425	-1.86027	0.0322192	0.705012	Down	15.1514	4.8663	ENSRNOG00000011781	116684	protein_coding	1			7:117353950:117364697:-1	Oplah
ENSRNOT00000077374	18.7006	0	37.4011	Inf	Inf	0.0334007	0.713129	Up	1.91908e-06	0.304186	ENSRNOG00000059810	297437	protein_coding	1			4:121612332:121650541:1	Txnrd3
ENSRNOT00000077408	1350.08	571.106	2129.06	3.72796	1.89839	0.0310127	0.691448	Up	6.41829	27.8992	ENSRNOG00000049826		protein_coding	1			1:224319077:224389389:-1	UST4r
ENSRNOT00000077512	27.8067	55.6133	0	0	#NAME?	0.00934956	0.317927	Down	0.657474	2.55173e-11	ENSRNOG00000056731		protein_coding	1			17:44418972:44420596:-1	RGD1561897
ENSRNOT00000077571	936.905	178.604	1695.21	9.49141	3.24662	0.000630245	0.0449179	Up	8.76596	97.1473	ENSRNOG00000059748	502129	protein_coding	1			17:44794130:44794522:1	LOC684773
ENSRNOT00000077579	248.528	26.7372	470.319	17.5905	4.13672	0.000637102	0.0449209	Up	0.123247	2.48238	ENSRNOG00000016924		protein_coding	1			10:88392257:88442796:-1	Acly
ENSRNOT00000077613	59.2429	5.34743	113.138	21.1575	4.4031	0.0138661	0.417588	Up	0.0618658	1.41139	ENSRNOG00000057867	363093	protein_coding	1			8:79054237:79075122:1	Mns1
ENSRNOT00000077652	114.829	212.828	16.8305	0.0790804	-3.66054	0.00894233	0.310071	Down	0.631144	0.0574608	ENSRNOG00000053200		protein_coding	1			9:86313108:86475662:-1	Dock10
ENSRNOT00000077727	528.02	151.867	904.172	5.95371	2.57379	0.00896447	0.310071	Up	1.69343	11.7827	ENSRNOG00000057153	85311	protein_coding	1			11:64882288:64919579:1	Pla1a
ENSRNOT00000077823	293.819	48.1269	539.511	11.2102	3.48674	0.00207883	0.110139	Up	0.267906	3.53921	ENSRNOG00000032929	293733	protein_coding	1			1:225925773:225948626:-1	Incenp
ENSRNOT00000077899	1216.3	71.6556	2360.95	32.9485	5.04214	7.34351e-07	0.000183836	Up	0.25498	9.78869	ENSRNOG00000054474		protein_coding	1			17:89742140:89876825:1	Mastl
ENSRNOT00000077953	23.8432	0	47.6864	Inf	Inf	0.0178588	0.48463	Up	7.85846e-21	0.650023	ENSRNOG00000015585		protein_coding	1			17:78764506:78779545:1	Suv39h2
ENSRNOT00000077956	34.1563	67.3777	0.935028	0.0138774	-6.17112	0.0123034	0.380219	Down	0.541818	0.0110149	ENSRNOG00000061348		protein_coding	1			1:204717833:204817080:-1	Fam53b
ENSRNOT00000078059	179.614	53.4743	305.754	5.71777	2.51545	0.0356495	0.734519	Up	0.498925	3.306	ENSRNOG00000000245		protein_coding	1			10:97735567:97750679:-1	Slc16a6
ENSRNOT00000078064	47.1888	88.7674	5.61017	0.0632008	-3.98391	0.0322859	0.705115	Down	0.912275	0.067577	ENSRNOG00000010478	299282	protein_coding	1			6:128046780:128062238:1	LOC299282
ENSRNOT00000078074	118.694	28.8761	208.511	7.22088	2.85218	0.0329089	0.710316	Up	0.41247	3.47582	ENSRNOG00000061146	499709	protein_coding	1			2:235250454:235257731:-1	Gar1
ENSRNOT00000078161	151.618	24.5982	278.638	11.3276	3.50177	0.00717743	0.267677	Up	0.348593	4.69465	ENSRNOG00000010921		protein_coding	1			8:13861459:13867749:1	Taf1d
ENSRNOT00000078166	16.8305	0	33.661	Inf	Inf	0.0423784	0.813722	Up	7.42777e-08	0.502408	ENSRNOG00000052977	103690033	protein_coding	1			17:14541949:14557792:-1	LOC103690033
ENSRNOT00000078203	27171.1	45688.5	8653.68	0.189406	-2.40044	0.0247713	0.59762	Down	518.399	114.528	ENSRNOG00000038370		protein_coding	1			11:81707804:81735592:-1	Ahsg
ENSRNOT00000078233	258.624	53.4743	463.774	8.67283	3.1165	0.00627618	0.24312	Up	0.223118	2.27092	ENSRNOG00000038035	84393	protein_coding	1			X:70461718:70561189:1	Kif4a
ENSRNOT00000078393	72.6579	144.381	0.935028	0.00647613	-7.27065	0.000462786	0.0355104	Down	2.16633	0.0118213	ENSRNOG00000021139		protein_coding	1			1:222169491:222177421:-1	Esrra
ENSRNOT00000078454	254.967	91.9759	417.958	4.54421	2.18403	0.0469141	0.845359	Up	1.85836	9.90116	ENSRNOG00000045924	414788	protein_coding	1			20:3230052:3232793:1	RT1-T24-3
ENSRNOT00000078741	93.5801	187.16	0	0	#NAME?	2.84688e-05	0.00368077	Down	3.01186	7.72589e-05	ENSRNOG00000010735	25337	protein_coding	1			5:139688068:139748489:-1	Nfyc
ENSRNOT00000078783	34.1285	0	68.257	Inf	Inf	0.00573505	0.228796	Up	1.59871e-06	1.53047	ENSRNOG00000017106	113927	protein_coding	1			18:56887722:56910901:1	Csnk1a1
ENSRNOT00000078956	76.8129	17.1118	136.514	7.97778	2.99599	0.0483568	0.85757	Up	0.294184	2.68307	ENSRNOG00000015097		protein_coding	1			4:100759878:100783750:-1	Kcmf1
ENSRNOT00000078960	33.661	0	67.322	Inf	Inf	0.00601441	0.236178	Up	0.00326018	0.910044	ENSRNOG00000054891		protein_coding	1			10:35148022:35175647:-1	Cnot6
ENSRNOT00000078972	1889.22	3398.83	379.621	0.111692	-3.1624	0.000541363	0.0398435	Down	40.6219	5.29567	ENSRNOG00000038999	24973	protein_coding	1	OTTRNOT00000002952	1	20:5414448:5418015:1	RT1-A1
ENSRNOT00000079011	246.548	84.4894	408.607	4.83619	2.27387	0.0405457	0.798391	Up	0.758964	4.29945	ENSRNOG00000061088		protein_coding	1			7:141889444:141924785:1	Atf1
ENSRNOT00000079036	508.137	847.033	169.24	0.199803	-2.32335	0.0177322	0.48463	Down	8.7077	2.02435	ENSRNOG00000033680		protein_coding	1			7:99142450:99181773:1	Cyp2b1
ENSRNOT00000079069	100.726	25.6677	175.785	6.84851	2.77579	0.0459099	0.839669	Up	0.258133	2.08145	ENSRNOG00000058050	100911069	protein_coding	1			1:15834779:15850422:1	Mtfr2
ENSRNOT00000079100	21.3897	42.7795	0	0	#NAME?	0.0202899	0.528408	Down	0.454338	0.0029692	ENSRNOG00000017510		protein_coding	1			1:140845465:140860894:-1	Mfge8
ENSRNOT00000079128	40.2062	0	80.4124	Inf	Inf	0.00314164	0.149448	Up	1.55532e-15	2.02889	ENSRNOG00000053040		protein_coding	1			7:11181386:11182279:1	AC094643.2
ENSRNOT00000079192	41.5083	80.2115	2.80508	0.0349711	-4.83769	0.018883	0.504938	Down	0.357482	0.0147395	ENSRNOG00000037188		protein_coding	1			4:154391726:154729183:1	LOC297568
ENSRNOT00000079234	63.7867	10.6949	116.879	10.9285	3.45002	0.0360662	0.740532	Up	0.044218	0.570172	ENSRNOG00000015886	363216	protein_coding	1			9:43049638:43088702:1	Cnnm4
ENSRNOT00000079263	20.5706	0	41.1412	Inf	Inf	0.0264082	0.619657	Up	0.00179132	0.568735	ENSRNOG00000003365	360882	protein_coding	1			13:91843186:91873096:-1	Cadm3
ENSRNOT00000079277	35.8278	71.6556	0	0	#NAME?	0.00390022	0.173429	Down	3.4795	0.00385494	ENSRNOG00000060746		protein_coding	1			4:102351036:102351819:1	AABR07060994.1
ENSRNOT00000079334	642.71	27.8067	1257.61	45.227	5.49911	7.13991e-07	0.00018208	Up	0.273924	14.2662	ENSRNOG00000053026	364648	protein_coding	1			16:90613870:90641420:1	Shcbp1
ENSRNOT00000079340	139.264	28.8761	249.652	8.64563	3.11197	0.0168556	0.471462	Up	0.261934	2.68578	ENSRNOG00000051528	316767	protein_coding	1			9:114111580:114132492:1	Ddx11
ENSRNOT00000079360	571.221	935.801	206.641	0.220818	-2.17907	0.0230519	0.573492	Down	5.63384	1.45467	ENSRNOG00000018414	307403	protein_coding	1			18:56431820:56457869:1	Csf1r
ENSRNOT00000079371	148.669	0	297.339	Inf	Inf	1.70003e-06	0.00037007	Up	2.13475e-16	3.07178	ENSRNOG00000019100	171529	protein_coding	1			5:136028408:136049569:-1	Kif2c
ENSRNOT00000079423	42.645	83.42	1.87006	0.0224174	-5.47924	0.0106951	0.346587	Down	0.954358	0.0282125	ENSRNOG00000060348	363783	protein_coding	1			11:61661724:61672469:1	Zdhhc23
ENSRNOT00000079462	1331.48	2097.26	565.692	0.269729	-1.89042	0.031747	0.70152	Down	6.26898	1.97178	ENSRNOG00000020769	303016	protein_coding	1			10:16694792:16752205:-1	Crebrf
ENSRNOT00000079573	52.4048	104.81	0	0	#NAME?	0.000771939	0.0519564	Down	1.37831	1.90791e-09	ENSRNOG00000059552		protein_coding	1	OTTRNOT00000000987	2	12:11162843:11175917:-1	Zkscan5
ENSRNOT00000079575	35.0636	0	70.1271	Inf	Inf	0.00521879	0.214173	Up	2.53868e-17	1.41508	ENSRNOG00000061868		protein_coding	1			4:120557927:120559078:-1	Kbtbd12
ENSRNOT00000079651	78.8059	152.937	4.67514	0.0305691	-5.03178	0.0029675	0.143551	Down	1.93977	0.0719373	ENSRNOG00000042274		protein_coding	1			19:53487826:53625665:-1	Fbxo31
ENSRNOT00000079679	146.248	281.275	11.2203	0.039891	-4.64779	0.000871988	0.0565156	Down	2.73626	0.126308	ENSRNOG00000060269		protein_coding	1			1:226687258:226710897:1	Vwce
ENSRNOT00000079696	19.2508	38.5015	0	0	#NAME?	0.0266956	0.622285	Down	0.390194	0.00293934	ENSRNOG00000004093		protein_coding	1			10:67559566:67639679:1	Rhot1
ENSRNOT00000079707	264.145	0	528.291	Inf	Inf	1.52474e-08	1.13096e-05	Up	1.27605e-05	16.2554	ENSRNOG00000047287		protein_coding	1			13:48689962:48704771:1	Nucks1
ENSRNOT00000079726	2308.54	214.967	4402.11	20.4781	4.35601	6.26384e-06	0.00105417	Up	0.875677	20.9579	ENSRNOG00000056069	171304	protein_coding	1			1:256035866:256088299:1	Kif11
ENSRNOT00000079745	75.7373	0	151.475	Inf	Inf	0.000146068	0.0142005	Up	1.97958e-15	1.63396	ENSRNOG00000015423	114494	protein_coding	1			2:123275883:123281856:-1	Ccna2
ENSRNOT00000079795	559.798	121.921	997.675	8.18293	3.03262	0.0023329	0.118933	Up	1.21465	11.5988	ENSRNOG00000030216		protein_coding	1			14:6488660:6533524:-1	Abcg3l1
ENSRNOT00000079805	44.4138	0	88.8277	Inf	Inf	0.00209678	0.110506	Up	3.53688e-09	1.30418	ENSRNOG00000047280		protein_coding	1			1:217603942:217631862:-1	Cttn
ENSRNOT00000079854	10068.2	2406.34	17730	7.36802	2.88128	0.00301111	0.144613	Up	21.8386	187.671	ENSRNOG00000061216	29214	protein_coding	1	OTTRNOT00000002380	3	20:3422489:3426371:1	Tubb5
ENSRNOT00000079874	22.9754	1.06949	44.8813	41.9653	5.39113	0.0466609	0.843905	Up	0.013237	0.6032	ENSRNOG00000004888		protein_coding	1			14:104250617:104290456:1	Spred2
ENSRNOT00000079880	402.457	147.589	657.325	4.45375	2.15502	0.0329449	0.710316	Up	6.94075	36.0245	ENSRNOG00000054539		protein_coding	1			17:44763598:44764008:1	Hist1h2ail1
ENSRNOT00000079941	93.0453	186.091	0	0	#NAME?	2.95467e-05	0.00378096	Down	6.59719	1.82671e-09	ENSRNOG00000052360	103694879	protein_coding	1			scaffold:Rnor_6.0:KL568423.1:501:1430:1	LOC103694879
ENSRNOT00000079957	23.8432	0	47.6864	Inf	Inf	0.0178588	0.48463	Up	3.17434e-06	0.672827	ENSRNOG00000011421	298500	protein_coding	1			5:139886307:139921013:-1	Smap2
ENSRNOT00000079995	1095.09	1713.32	476.864	0.278328	-1.84514	0.0378273	0.761375	Down	17.5067	5.68819	ENSRNOG00000028891	171380	protein_coding	1			1:83965608:83969559:1	Cyp2t1
ENSRNOT00000080024	27.6506	1.06949	54.2316	50.7081	5.66414	0.0285808	0.65162	Up	0.00462992	0.376937	ENSRNOG00000042978	553106	protein_coding	1			7:76199311:76488216:-1	Ncald
ENSRNOT00000080124	391.978	650.248	133.709	0.205628	-2.28189	0.025096	0.59762	Down	2.60682	0.626648	ENSRNOG00000011931	361745	protein_coding	1			1:244615821:244781633:1	Smarca2
ENSRNOT00000080138	358.489	95.1843	621.794	6.53252	2.70764	0.0101509	0.334914	Up	1.00098	7.59505	ENSRNOG00000049505	683983	protein_coding	1			1:1771710:1782091:1	Nup43
ENSRNOT00000080146	79.346	5.34743	153.345	28.6763	4.84179	0.00396889	0.175852	Up	0.0299312	0.922173	ENSRNOG00000018669		protein_coding	1			16:20110148:20120662:1	Jak3
ENSRNOT00000080152	71.5969	1.06949	142.124	132.89	7.05409	0.00068371	0.0473794	Up	0.00582044	1.60731	ENSRNOG00000055305	362973	protein_coding	1			7:125189827:125275977:1	Parvb
ENSRNOT00000080188	153.818	14.9728	292.664	19.5463	4.28883	0.00157076	0.0878282	Up	0.15316	3.61395	ENSRNOG00000036698		protein_coding	1			10:109555241:109604899:-1	Nploc4
ENSRNOT00000080203	1568.71	2420.25	717.167	0.296319	-1.75477	0.0439024	0.830861	Down	37.0428	12.7945	ENSRNOG00000052415		protein_coding	1			20:13760822:13764467:1	Gstt2
ENSRNOT00000080270	167.04	9.62538	324.455	33.7083	5.07503	0.000280644	0.0236154	Up	0.176356	7.25663	ENSRNOG00000055672		protein_coding	1			6:99839960:99843245:-1	Gpx2
ENSRNOT00000080319	51.9644	8.55589	95.3729	11.147	3.47859	0.0481277	0.856101	Up	0.0708391	0.877376	ENSRNOG00000017714		protein_coding	1			8:72207972:72284852:-1	Usp3
ENSRNOT00000080448	39.2712	0	78.5424	Inf	Inf	0.00344249	0.159049	Up	0.00508361	2.41552	ENSRNOG00000053404	363069	protein_coding	1			8:62193705:62215293:-1	NEWGENE_1306267
ENSRNOT00000080453	24713.5	41005.2	8421.8	0.205384	-2.28361	0.0296999	0.67285	Down	570.917	136.775	ENSRNOG00000018454	25728	protein_coding	1			1:80612895:80617057:-1	Apoe
ENSRNOT00000080478	18.233	0	36.4661	Inf	Inf	0.0354475	0.73182	Up	0	0.577438	ENSRNOG00000055647	307235	protein_coding	1			18:76704223:76714374:-1	Rbfa
ENSRNOT00000080498	305.495	18.1813	592.808	32.6054	5.02704	3.9205e-05	0.00472987	Up	0.106015	3.98837	ENSRNOG00000013727		protein_coding	1			9:119839016:119869639:-1	Ndc80
ENSRNOT00000080562	339.846	73.7946	605.898	8.21061	3.03749	0.00487412	0.203787	Up	1.09298	10.4244	ENSRNOG00000030387		protein_coding	1			11:81424252:81444490:-1	Kng1l1
ENSRNOT00000080695	358.623	580.731	136.514	0.235073	-2.08882	0.041969	0.81209	Down	3.93629	1.08133	ENSRNOG00000016818	84489	protein_coding	1			14:82273657:82287706:-1	Fgfr3
ENSRNOT00000080703	20.1031	0	40.2062	Inf	Inf	0.0279875	0.642046	Up	2.96518e-07	0.360783	ENSRNOG00000056837	287537	protein_coding	1			10:64567466:64657089:-1	Abr
ENSRNOT00000080775	42.611	1.06949	84.1525	78.685	6.29802	0.00707189	0.265223	Up	0.015616	1.15618	ENSRNOG00000025001		protein_coding	1			12:22153983:22160337:1	Pcolce
ENSRNOT00000080797	584.223	235.287	933.158	3.96604	1.9877	0.0364497	0.744816	Up	1.24437	5.74678	ENSRNOG00000009381		protein_coding	1			8:82328160:82339937:-1	Mapk6
ENSRNOT00000080848	27.1158	0	54.2316	Inf	Inf	0.0122055	0.378937	Up	5.44761e-05	1.47997	ENSRNOG00000011979		protein_coding	1			14:85947812:85951899:-1	Mrps24
ENSRNOT00000080899	201.591	60.9607	342.22	5.61378	2.48897	0.032935	0.710316	Up	2.04596	13.45	ENSRNOG00000023035	297971	protein_coding	1			5:50230633:50239437:-1	Smim8
ENSRNOT00000080933	338.2	129.408	546.991	4.22688	2.07959	0.0451902	0.834892	Up	1.51293	7.44852	ENSRNOG00000013423		protein_coding	1			7:125833987:125849770:1	Npap60
ENSRNOT00000080956	30.3884	0	60.7768	Inf	Inf	0.00847429	0.298648	Up	2.29257e-06	3.44743	ENSRNOG00000061442		protein_coding	1			9:91001828:91004983:1	AABR07068214.1
ENSRNOT00000080965	59.3774	7.48641	111.268	14.8627	3.89363	0.0243346	0.590726	Up	0.0510756	0.945324	ENSRNOG00000020908	303566	protein_coding	1			10:90192627:90214397:1	LOC303566
ENSRNOT00000080995	425.289	124.06	726.517	5.85615	2.54995	0.0121442	0.378937	Up	1.20805	8.26082	ENSRNOG00000036571		protein_coding	1			1:282640722:282702424:1	Ces2
ENSRNOT00000081061	137.964	275.928	0	0	#NAME?	1.91207e-06	0.000403085	Down	2.29855	0.00287272	ENSRNOG00000046366	24907	protein_coding	1			X:53360839:53517142:1	Dmd
ENSRNOT00000081075	449.431	39.571	859.291	21.7152	4.44063	5.73878e-05	0.00651044	Up	0.157767	4.03946	ENSRNOG00000057760	313506	protein_coding	1			5:133819726:133851416:1	Stil
ENSRNOT00000081146	8051.77	13041.3	3062.22	0.234809	-2.09044	0.0237102	0.579077	Down	53.3004	14.5962	ENSRNOG00000014555		protein_coding	1			9:65013862:65099433:1	Aox3
ENSRNOT00000081201	34.7583	69.5166	0	0	#NAME?	0.00435568	0.187555	Down	0.694361	2.4481e-07	ENSRNOG00000017838	312516	protein_coding	1			4:118484788:118534266:-1	Gmcl1
ENSRNOT00000081240	2410.95	4320.73	501.175	0.115993	-3.10789	0.000637438	0.0449209	Down	53.4588	7.23137	ENSRNOG00000038999		protein_coding	1			20:5351621:5418013:1	RT1-A1
ENSRNOT00000081280	167.376	14.9728	319.78	21.3573	4.41666	0.000987723	0.0627972	Up	0.0518874	1.2912	ENSRNOG00000006557		protein_coding	1			10:31278764:31359699:-1	Cyfip2
ENSRNOT00000081297	14.9728	29.9456	0	0	#NAME?	0.0467314	0.843905	Down	0.215421	0.00274246	ENSRNOG00000012108	364630	protein_coding	1			16:74681991:74700815:-1	Thsd1
ENSRNOT00000081355	10267.1	3019.16	17514.9	5.80126	2.53637	0.00822329	0.295139	Up	36.2569	245.347	ENSRNOG00000053468	500929	protein_coding	1			7:140614752:140617721:-1	Tuba1b
ENSRNOT00000081424	234.038	34.2236	433.853	12.677	3.66414	0.00218017	0.113409	Up	0.23316	3.40042	ENSRNOG00000027787	360621	protein_coding	1			10:86819472:86833402:1	Cdc6
ENSRNOT00000081471	302.292	26.7372	577.847	21.6121	4.43377	0.000180925	0.0165451	Up	0.218599	5.5432	ENSRNOG00000015810	292206	protein_coding	1			1:31967978:31987125:1	Trip13
ENSRNOT00000081533	516.411	182.882	849.94	4.64747	2.21645	0.0229212	0.570949	Up	1.69778	9.20472	ENSRNOG00000005258		protein_coding	1			3:117354382:117389561:-1	Myef2
ENSRNOT00000081551	189.618	19.2508	359.986	18.6998	4.22495	0.0010505	0.0655399	Up	0.186897	3.9853	ENSRNOG00000034191	25256	protein_coding	1			13:80712885:80738634:-1	Fmo1
ENSRNOT00000081570	80.1443	159.354	0.935028	0.00586763	-7.41301	0.00026727	0.0226806	Down	0.869819	0.00816607	ENSRNOG00000030568	54292	protein_coding	1			14:80982162:81023682:-1	Rgs12
ENSRNOT00000081613	1823.41	98.3928	3548.43	36.0639	5.17249	2.82239e-07	9.18946e-05	Up	0.235405	9.87561	ENSRNOG00000060100	311327	protein_coding	1			3:110855000:110909807:1	Casc5
ENSRNOT00000081705	226.577	79.142	374.011	4.72582	2.24057	0.0469723	0.845359	Up	1.17378	6.46227	ENSRNOG00000051623	295050	protein_coding	1			2:143925546:143931316:-1	Exosc8
ENSRNOT00000081719	1092	221.384	1962.62	8.86526	3.14816	0.000759661	0.051572	Up	11.2391	116.058	ENSRNOG00000059949	102549061	protein_coding	1			17:43627930:43628310:1	LOC102549061
ENSRNOT00000081822	122.489	0	244.977	Inf	Inf	6.79529e-06	0.00112471	Up	0.00137924	2.93658	ENSRNOG00000004517	24482	protein_coding	1			7:28412198:28486609:1	Igf1
ENSRNOT00000081892	27.2047	53.4743	0.935028	0.0174855	-5.83769	0.0248663	0.59762	Down	0.447847	0.00458955	ENSRNOG00000000042		protein_coding	1			13:72918577:73055631:-1	Xpr1
ENSRNOT00000081934	85.3627	19.2508	151.475	7.8685	2.97609	0.0429237	0.821044	Up	0.0933671	0.847146	ENSRNOG00000004921	311336	protein_coding	1			3:111422435:111452971:1	Nusap1
ENSRNOT00000081970	868.233	305.873	1430.59	4.67708	2.22561	0.0151754	0.441741	Up	15.0463	82.019	ENSRNOG00000060492	103690190	protein_coding	1			17:44747796:44748188:-1	LOC103690190
ENSRNOT00000081977	35.0241	66.3082	3.74011	0.056405	-4.14803	0.045585	0.836784	Down	0.496916	0.0316895	ENSRNOG00000020229		protein_coding	1			16:20886004:20890949:-1	Homer3
ENSRNOT00000082005	617.634	1086.6	148.669	0.136821	-2.86964	0.00326312	0.154493	Down	6.69053	1.06894	ENSRNOG00000014876	316737	protein_coding	1			9:119542328:119588715:1	Lpin2
ENSRNOT00000082027	3136.24	5394.49	877.991	0.162757	-2.61921	0.0034068	0.15867	Down	99.9798	18.9869	ENSRNOG00000047708	681913	protein_coding	1			6:111180108:111186546:1	Gstz1
ENSRNOT00000082035	213.798	24.5982	402.997	16.3832	4.03415	0.00117181	0.0713308	Up	0.293984	5.57499	ENSRNOG00000057127		protein_coding	1			10:13311789:13324536:-1	RGD1562673
ENSRNOT00000082082	71.1209	142.242	0	0	#NAME?	0.000153106	0.0148129	Down	1.38012	4.39063e-06	ENSRNOG00000003326	304714	protein_coding	1			10:3179352:3213237:1	Rrn3
ENSRNOT00000082097	28.9859	0	57.9717	Inf	Inf	0.00988305	0.328239	Up	5.66148e-05	1.15763	ENSRNOG00000010186	315970	protein_coding	1			8:111839091:111850075:-1	Cdv3
ENSRNOT00000082136	68.4587	3.20846	133.709	41.6739	5.38107	0.00332503	0.155389	Up	0.0966146	4.59072	ENSRNOG00000032708		protein_coding	1	OTTRNOT00000002658	2	20:4039413:4047093:1	RT1-Bb
ENSRNOT00000082158	15.8955	0	31.791	Inf	Inf	0.0476806	0.852589	Up	5.89645e-09	1.44008	ENSRNOG00000061579		protein_coding	1			8:85489553:85490050:1	Rpl12-ps1
ENSRNOT00000082173	24.7782	0	49.5565	Inf	Inf	0.0160024	0.453937	Up	8.79835e-08	1.22865	ENSRNOG00000024492		protein_coding	1			2:232147889:232178533:-1	Ap1ar
ENSRNOT00000082209	82.1542	12.8338	151.475	11.8027	3.56105	0.0202267	0.527786	Up	0.104519	1.4777	ENSRNOG00000045926		protein_coding	1			10:109894286:109903784:1	Lrrc45
ENSRNOT00000082303	16.8305	0	33.661	Inf	Inf	0.0423784	0.813722	Up	2.29349e-14	0.261135	ENSRNOG00000015131		protein_coding	1			3:161236898:161241159:1	Ube2c
ENSRNOT00000082358	241.519	34.2236	448.813	13.1142	3.71305	0.00182324	0.100039	Up	0.213079	3.25045	ENSRNOG00000003346	501552	protein_coding	1			X:31124032:31140711:-1	Fancb
ENSRNOT00000082363	149.886	34.2236	265.548	7.75921	2.95591	0.0200033	0.523667	Up	0.242683	2.20672	ENSRNOG00000003875	317576	protein_coding	1			X:134742429:134791157:1	Ocrl
ENSRNOT00000082388	5185.62	8797.6	1573.65	0.178873	-2.48299	0.00622997	0.241798	Down	43.1218	8.99589	ENSRNOG00000019372		protein_coding	1			1:219764001:219859844:1	Pc
ENSRNOT00000082421	21.9732	0	43.9463	Inf	Inf	0.0222693	0.562405	Up	1.59615e-05	1.25685	ENSRNOG00000060793		protein_coding	1	OTTRNOT00000002996	2	X:63281779:63291371:-1	Eif2s3
ENSRNOT00000082433	116.164	211.758	20.5706	0.0971419	-3.36376	0.0143876	0.426874	Down	0.88474	0.097936	ENSRNOG00000030264		protein_coding	1			7:117062692:117068332:-1	Fam83h
ENSRNOT00000082442	371.662	133.686	609.638	4.56023	2.18911	0.0327614	0.710316	Up	1.25876	6.70358	ENSRNOG00000013971	293820	protein_coding	1			1:233124092:233145941:-1	Psat1
ENSRNOT00000082469	89.3021	178.604	0	0	#NAME?	3.84662e-05	0.00467617	Down	1.85597	0.0032586	ENSRNOG00000006785	364050	protein_coding	1			13:90533365:90591796:1	Dcaf8
ENSRNOT00000082532	2095.47	1.06949	4189.86	3917.64	11.9358	5.47888e-16	1.09726e-11	Up	0.00925484	79.0374	ENSRNOG00000010658		protein_coding	1			2:264270096:264293010:-1	Cth
ENSRNOT00000082551	184.285	365.764	2.80508	0.0076691	-7.02673	5.89261e-06	0.00103988	Down	2.38017	0.0245802	ENSRNOG00000045926		protein_coding	1			10:109893700:109904072:1	Lrrc45
ENSRNOT00000082555	114.15	23.5287	204.771	8.70303	3.12152	0.0225201	0.565884	Up	0.115615	1.15093	ENSRNOG00000020807	108348056	protein_coding	1			1:88694824:88723973:-1	Wdr62
ENSRNOT00000082603	73.7946	147.589	0	0	#NAME?	0.000123579	0.012313	Down	0.75629	6.67792e-06	ENSRNOG00000007400		protein_coding	1			7:123381077:123437466:1	Srebf2
ENSRNOT00000082618	631.034	57.7523	1204.32	20.8531	4.38219	2.84875e-05	0.00368077	Up	0.253785	6.21661	ENSRNOG00000061085	312641	protein_coding	1			4:145489869:145551479:1	Fancd2
ENSRNOT00000082631	87.4251	0	174.85	Inf	Inf	6.21281e-05	0.00691244	Up	9.57649e-14	2.55241	ENSRNOG00000017784	310775	protein_coding	1			2:209358760:209448117:1	Lrif1
ENSRNOT00000082664	233.256	81.281	385.232	4.7395	2.24474	0.0453141	0.834923	Up	0.878631	4.88639	ENSRNOG00000048577	314600	protein_coding	1			7:15785410:15788262:1	Zfp955a
ENSRNOT00000082719	251.724	3.20846	500.24	155.913	7.2846	8.52837e-07	0.00020829	Up	0.0243837	5.14141	ENSRNOG00000032745		protein_coding	1			17:43518761:43543185:-1	Slc17a3
ENSRNOT00000082846	1967.13	64.1692	3870.08	60.3106	5.91434	1.45641e-08	1.12183e-05	Up	0.76641	54.2832	ENSRNOG00000058539	25203	protein_coding	1			2:30783915:30791221:-1	Ccnb1
ENSRNOT00000082857	565.619	147.589	983.65	6.66478	2.73656	0.00532723	0.216846	Up	4.37248	33.8939	ENSRNOG00000054563	502642	protein_coding	1			3:72070390:72071895:-1	RGD1563348
ENSRNOT00000082953	8262.74	2988.15	13537.3	4.53035	2.17962	0.0189853	0.504938	Up	47.0651	248.727	ENSRNOG00000051615	114637	protein_coding	1			5:152195361:152198813:-1	LOC100360316
ENSRNOT00000083011	297.251	110.157	484.345	4.39685	2.13647	0.0449043	0.832145	Up	0.276914	1.42627	ENSRNOG00000010999	363018	protein_coding	1			8:13871213:13909188:-1	Cep295
ENSRNOT00000083016	913.685	233.148	1594.22	6.83781	2.77353	0.00293162	0.142511	Up	1.07781	8.61069	ENSRNOG00000055300	362438	protein_coding	1			4:157683077:157704596:-1	Ncapd2
ENSRNOT00000083045	112.671	0	225.342	Inf	Inf	1.20579e-05	0.00184638	Up	1.04291e-11	4.49869	ENSRNOG00000001593		protein_coding	1			3:61439857:61488696:-1	Lnp
ENSRNOT00000083111	801.812	223.523	1380.1	6.17432	2.62628	0.00511119	0.210916	Up	0.658738	4.74629	ENSRNOG00000020701	497672	protein_coding	1			10:89394803:89452200:-1	Brca1
ENSRNOT00000083151	923.084	25.6677	1820.5	70.9258	6.14824	2.47782e-08	1.65411e-05	Up	0.148134	12.2933	ENSRNOG00000029055	315852	protein_coding	1			8:91368111:91405988:1	Ttk
ENSRNOT00000083156	879.294	243.843	1514.75	6.21197	2.63505	0.00461184	0.195681	Up	2.91366	21.1056	ENSRNOG00000060728	64158	protein_coding	1			7:140637287:140640953:-1	Tuba1a
ENSRNOT00000083181	43.4788	0	86.9576	Inf	Inf	0.00229158	0.117675	Up	1.54239e-10	4.42442	ENSRNOG00000013741		protein_coding	1			2:240642184:240654432:1	Ube2d3
ENSRNOT00000083194	48.6215	0	97.2429	Inf	Inf	0.00141586	0.0824287	Up	1.40648e-10	1.77322	ENSRNOG00000047625		protein_coding	1			8:22291463:22301325:1	Atg4d
ENSRNOT00000083212	37.2303	71.6556	2.80508	0.0391468	-4.67496	0.0268401	0.623444	Down	0.873221	0.0415897	ENSRNOG00000007895	289950	protein_coding	1			15:18539210:18546673:1	Pdhb
ENSRNOT00000083322	646.008	251.329	1040.69	4.14073	2.04988	0.0292223	0.664285	Up	1.12097	5.42104	ENSRNOG00000014013	301363	protein_coding	1			9:46657575:46781136:1	Map4k4
ENSRNOT00000083336	56.6125	104.81	8.41525	0.0802908	-3.63862	0.0341924	0.720054	Down	1.61877	0.15141	ENSRNOG00000053084	308577	protein_coding	1			1:100892006:100896550:1	Fuz
ENSRNOT00000083340	725.182	164.701	1285.66	7.80605	2.96459	0.00205034	0.108918	Up	0.524584	4.78083	ENSRNOG00000005788	286919	protein_coding	1			5:86387078:86554102:-1	Cdk5rap2
ENSRNOT00000083395	74.6067	11.7644	137.449	11.6835	3.5464	0.0245144	0.59365	Up	0.104808	1.3772	ENSRNOG00000010060	315435	protein_coding	1			8:13567185:13606040:-1	Panx1
ENSRNOT00000083410	150.888	35.2931	266.483	7.55058	2.91659	0.0212755	0.547439	Up	0.431766	3.78213	ENSRNOG00000010642		protein_coding	1			8:82560971:82577019:1	Lysmd2
ENSRNOT00000083417	110.272	13.9033	206.641	14.8627	3.89363	0.00684043	0.257991	Up	0.666421	11.3148	ENSRNOG00000056281		protein_coding	1			17:44839721:44840131:-1	Hist1h2ail1
ENSRNOT00000083464	323.899	110.157	537.641	4.88068	2.28708	0.0300796	0.680652	Up	0.897939	5.12325	ENSRNOG00000009437	289752	protein_coding	1			14:85322296:85350948:-1	Ewsr1
ENSRNOT00000083474	2090.23	3814.86	365.596	0.0958347	-3.38331	0.000242121	0.0210824	Down	36.4654	4.07987	ENSRNOG00000015385		protein_coding	1			5:156677592:156689415:-1	Pink1
ENSRNOT00000083553	70.5946	0	141.189	Inf	Inf	0.000217588	0.0191978	Up	1.11259e-11	2.59977	ENSRNOG00000014933		protein_coding	1			3:161212184:161235720:1	Dnttip1
ENSRNOT00000083601	858.023	1459.85	256.198	0.175496	-2.51049	0.00677084	0.256332	Down	15.114	3.09784	ENSRNOG00000036692	24953	protein_coding	1			10:109708755:109716128:1	Gcgr
ENSRNOT00000083637	32.0846	64.1692	0	0	#NAME?	0.00577776	0.229131	Down	0.989902	1.50846e-19	ENSRNOG00000004493		protein_coding	1			3:132889661:133122691:-1	Tasp1
ENSRNOT00000083655	357.419	576.453	138.384	0.240061	-2.05852	0.0449333	0.832145	Down	4.93584	1.38407	ENSRNOG00000002790	302395	protein_coding	1			X:75150611:75291938:-1	Abcb7
ENSRNOT00000083713	60.5574	115.505	5.61017	0.048571	-4.36376	0.0130927	0.399706	Down	0.675382	0.0381773	ENSRNOG00000053979	25313	protein_coding	1			2:68821004:68895535:1	LOC100910178
ENSRNOT00000083714	292.563	80.2115	504.915	6.2948	2.65416	0.0149406	0.438733	Up	1.06795	7.81562	ENSRNOG00000053230	360461	protein_coding	1			10:730247:751061:1	Fopnl
ENSRNOT00000083765	546.139	38.5015	1053.78	27.3697	4.77451	1.19645e-05	0.00184638	Up	1.94893	62.2794	ENSRNOG00000053845	306969	protein_coding	1			17:44748482:44748862:1	Hist1h2bl
ENSRNOT00000083779	461.309	176.465	746.152	4.22832	2.08009	0.0348971	0.73105	Up	0.614134	3.03625	ENSRNOG00000007445	312981	protein_coding	1			5:22578943:22770008:-1	Asph
ENSRNOT00000083811	24.5982	49.1964	0	0	#NAME?	0.0137099	0.414755	Down	0.276432	0.000122852	ENSRNOG00000019598	83785	protein_coding	1			9:17340341:17355681:1	Vegfa
ENSRNOT00000083848	797.225	113.366	1481.08	13.0647	3.7076	0.000167592	0.015611	Up	0.592897	9.01823	ENSRNOG00000048411	316129	protein_coding	1			9:10738222:10757720:-1	Uhrf1
ENSRNOT00000083996	16.0423	32.0846	0	0	#NAME?	0.040663	0.798391	Down	0.839564	0	ENSRNOG00000018456		protein_coding	1			17:42258168:42276797:-1	LOC100911664
ENSRNOT00000084006	45.4532	90.9064	0	0	#NAME?	0.00148975	0.0860893	Down	0.723013	0.000512806	ENSRNOG00000005874	299636	protein_coding	1			7:10988532:11001933:-1	Tle2
ENSRNOT00000084128	154.215	6.41692	302.014	47.0653	5.55659	0.000156906	0.0151075	Up	0.0405361	2.06238	ENSRNOG00000021713	303575	protein_coding	1			10:91008269:91027731:-1	Kif18b
ENSRNOT00000084138	100.256	18.1813	182.33	10.0285	3.32603	0.0201137	0.525872	Up	1.76063	20.1352	ENSRNOG00000056435	102546764	protein_coding	1			18:408219:410098:-1	LOC102546764
ENSRNOT00000084166	20.3202	40.6405	0	0	#NAME?	0.0232398	0.575307	Down	0.544318	1.90824e-16	ENSRNOG00000009745	171378	protein_coding	1			15:51896818:51967806:-1	Ppp3cc
ENSRNOT00000084170	22.4592	44.9184	0	0	#NAME?	0.0177828	0.48463	Down	1.23517	3.52408e-06	ENSRNOG00000058821	103690120	protein_coding	1			4:117767077:117767772:-1	LOC103690120
ENSRNOT00000084271	1190.04	204.272	2175.81	10.6515	3.41299	0.000287785	0.0241149	Up	1.29101	16.0577	ENSRNOG00000014336	291885	protein_coding	1			19:14523554:14561278:1	Mcm5
ENSRNOT00000084290	148.538	5.34743	291.729	54.5549	5.76964	0.000127278	0.0125567	Up	0.138953	9.64145	ENSRNOG00000057458		protein_coding	1			3:111416536:111422203:-1	Oip5
ENSRNOT00000084303	647.6	224.592	1070.61	4.76689	2.25305	0.0173159	0.478987	Up	11.3313	63.1518	ENSRNOG00000060769	361247	protein_coding	1			17:44833924:44834305:-1	Hist1h2bd
ENSRNOT00000084350	486.02	822.435	149.604	0.181904	-2.45875	0.013137	0.400449	Down	3.56317	0.757996	ENSRNOG00000009042	685144	protein_coding	1			15:4035201:4057104:-1	Sec24c
ENSRNOT00000084396	21.9245	43.849	0	0	#NAME?	0.0189853	0.504938	Down	0.342807	0.00414451	ENSRNOG00000020892	361711	protein_coding	1			1:221253747:221269042:-1	Dpf2
ENSRNOT00000084445	244.663	47.0574	442.268	9.39848	3.23243	0.00530583	0.216542	Up	0.499335	5.43341	ENSRNOG00000011296	361416	protein_coding	1			19:49457677:49479983:1	Cenpn
ENSRNOT00000084454	164.148	283.414	44.8813	0.15836	-2.65872	0.0301122	0.680652	Down	1.04	0.194294	ENSRNOG00000017030	282546	protein_coding	1			1:45923222:46232119:1	Arid1b
ENSRNOT00000084455	162.576	35.2931	289.859	8.21291	3.03789	0.0153081	0.444312	Up	0.514013	4.90984	ENSRNOG00000019638		protein_coding	1			2:187845024:187863349:-1	Lmna
ENSRNOT00000084461	189.962	366.834	13.0904	0.0356848	-4.80855	0.000294538	0.0243749	Down	5.46896	0.233835	ENSRNOG00000050210	414792	protein_coding	1			20:154664:157861:-1	RT1-CE10
ENSRNOT00000084538	774.134	155.076	1393.19	8.98395	3.16735	0.00101165	0.0641151	Up	7.75321	81.0814	ENSRNOG00000052845		protein_coding	1			17:44528125:44528511:1	LOC680322
ENSRNOT00000084540	205.274	409.613	0.935028	0.00228271	-8.77504	3.98157e-07	0.000115564	Down	4.89009	0.00732548	ENSRNOG00000051711		protein_coding	1			11:67655836:67702955:-1	Kpna1
ENSRNOT00000084563	137.788	12.8338	262.743	20.4727	4.35563	0.00183688	0.100511	Up	0.0353746	0.819087	ENSRNOG00000058645	116640	protein_coding	1			5:79789671:79874671:-1	Tnc
ENSRNOT00000084590	29.3437	57.7523	0.935028	0.0161903	-5.94872	0.0198464	0.520924	Down	0.417685	0.00511609	ENSRNOG00000018931	367307	protein_coding	1			9:93799278:94160760:1	Dis3l2
ENSRNOT00000084595	1284.51	591.426	1977.58	3.34376	1.74147	0.0473009	0.848571	Up	1.64634	6.42455	ENSRNOG00000005434		protein_coding	1			14:114518940:114583122:-1	Sptbn1
ENSRNOT00000084617	56.5692	0	113.138	Inf	Inf	0.000695492	0.0480297	Up	0.00163001	2.29748	ENSRNOG00000002070	289491	protein_coding	1			14:14951495:15008150:-1	Mrpl1
ENSRNOT00000084698	22.5079	1.06949	43.9463	41.091	5.36075	0.049035	0.86522	Up	0.0101244	0.429461	ENSRNOG00000011168		protein_coding	1			15:38191490:38276159:-1	Micu2
ENSRNOT00000084717	285.528	511.215	59.8418	0.117058	-3.0947	0.00553445	0.223465	Down	2.27227	0.312603	ENSRNOG00000037188		protein_coding	1			4:154391726:154728859:1	LOC297568
ENSRNOT00000084730	1460.64	150.798	2770.49	18.3722	4.19945	1.41038e-05	0.00207688	Up	0.851277	18.3003	ENSRNOG00000001436	56010	protein_coding	1			12:23789675:23817865:1	Ywhag
ENSRNOT00000084765	981.359	1570.01	392.712	0.250134	-1.99923	0.0262855	0.619657	Down	15.4009	4.49682	ENSRNOG00000051232		protein_coding	1			11:7265828:7485211:1	Gbe1
ENSRNOT00000084865	215.07	357.209	72.9322	0.204173	-2.29214	0.0444792	0.832145	Down	0.834517	0.197819	ENSRNOG00000024482		protein_coding	1			12:13810180:13904818:1	Tnrc18
ENSRNOT00000084917	2628.19	391.432	4864.95	12.4286	3.63559	9.62487e-05	0.010111	Up	6.6238	95.9666	ENSRNOG00000061216		protein_coding	1			20:3422461:3425901:1	Tubb5
ENSRNOT00000084918	35.1308	1.06949	69.1921	64.6965	6.01562	0.0138589	0.417588	Up	0.0090462	0.681295	ENSRNOG00000050233		protein_coding	1			20:3730955:3740009:-1	Cchcr1
ENSRNOT00000085045	91.166	163.631	18.7006	0.114285	-3.1293	0.0307724	0.690122	Down	1.1131	0.148318	ENSRNOG00000060144	360829	protein_coding	1			12:52475863:52507126:-1	Ankle2
ENSRNOT00000085118	3249.57	5219.09	1280.05	0.245263	-2.0276	0.0206239	0.536409	Down	52.0297	14.8886	ENSRNOG00000056135	83514	protein_coding	1			X:111884295:111887906:-1	Tsc22d3
ENSRNOT00000085176	380.709	47.0574	714.361	15.1806	3.92416	0.000380832	0.0305077	Up	0.268894	4.80973	ENSRNOG00000005037	362186	protein_coding	1			3:100373439:100427030:1	Kif18a
ENSRNOT00000085203	1640.64	3066.22	215.056	0.0701374	-3.83367	5.04626e-05	0.0058417	Down	22.4276	1.83129	ENSRNOG00000003634		protein_coding	1			10:36590325:36600469:1	Zfp354a
ENSRNOT00000085270	135.112	0	270.223	Inf	Inf	3.40008e-06	0.000654744	Up	9.1012e-32	33.8301	ENSRNOG00000054549		protein_coding	1	OTTRNOT00000000146	2	20:12856483:12858096:-1	Lss
ENSRNOT00000085278	146.268	6.41692	286.119	44.5882	5.47859	0.000216811	0.0191978	Up	0.123628	6.85445	ENSRNOG00000045785		protein_coding	1			8:56451240:56501979:1	LOC100359687
ENSRNOT00000085279	7319.25	12901.2	1737.28	0.13466	-2.8926	0.00221136	0.114733	Down	141.957	22.2989	ENSRNOG00000003515	25315	protein_coding	1			13:99271366:99300579:-1	Ephx1
ENSRNOT00000085295	240.6	398.919	82.2825	0.206264	-2.27744	0.0409756	0.801386	Down	3.62268	0.870157	ENSRNOG00000059322		protein_coding	1			12:546760:576746:-1	N4bp2l1
ENSRNOT00000085304	27.8067	55.6133	0	0	#NAME?	0.00934956	0.317927	Down	0.335802	0.000302171	ENSRNOG00000019964		protein_coding	1			1:198302506:198316882:-1	Taok2
ENSRNOT00000085316	75.8107	16.0423	135.579	8.45135	3.07918	0.0441591	0.832091	Up	0.263494	2.67225	ENSRNOG00000012237		protein_coding	1			8:56585396:56598818:1	Rdx
ENSRNOT00000085344	9285.45	366.834	18204.1	49.6248	5.63299	2.58017e-07	8.90915e-05	Up	1.26877	73.3667	ENSRNOG00000053047		protein_coding	1			10:86901007:86932154:-1	Top2a
ENSRNOT00000085439	9512.92	17179.2	1846.68	0.107495	-3.21765	0.00102642	0.0646416	Down	508.83	63.7873	ENSRNOG00000018287	293656	protein_coding	1			1:219309592:219311502:-1	RGD1307603
ENSRNOT00000085499	2374.19	47.0574	4701.32	99.9061	6.6425	7.5956e-10	1.17013e-06	Up	0.40217	46.3875	ENSRNOG00000059894	25460	protein_coding	1			10:25861490:25890639:-1	Hmmr
ENSRNOT00000085505	68.6604	6.41692	130.904	20.3998	4.35048	0.0105138	0.343492	Up	0.22264	5.38216	ENSRNOG00000001134		protein_coding	1	OTTRNOT00000001982	1	12:44932726:44941324:1	Rfc5
ENSRNOT00000085576	22.4407	0	44.8813	Inf	Inf	0.02107	0.544476	Up	4.74702e-14	1.14726	ENSRNOG00000060329		protein_coding	1			2:49682853:49732253:1	Emb
ENSRNOT00000085591	300.78	84.4894	517.071	6.11994	2.61352	0.0158126	0.453937	Up	0.832032	5.93894	ENSRNOG00000037509	114212	protein_coding	1			12:51845796:51876876:-1	Chek2
ENSRNOT00000085728	98.6516	14.9728	182.33	12.1774	3.60614	0.0134805	0.409673	Up	0.105272	1.49498	ENSRNOG00000027860	360584	protein_coding	1			10:72156728:72188164:-1	Ggnbp2
ENSRNOT00000085735	2781.51	1134.73	4428.29	3.90252	1.96441	0.0242274	0.588838	Up	12.9866	59.1294	ENSRNOG00000055471	25576	protein_coding	1			14:83053041:83062424:-1	Ywhah
ENSRNOT00000085758	63.8972	116.574	11.2203	0.0962507	-3.37706	0.0382688	0.768528	Down	1.92211	0.218798	ENSRNOG00000057901	315088	protein_coding	1			7:117026097:117032373:1	RGD1311188
ENSRNOT00000085767	200.105	22.4592	377.751	16.8194	4.07206	0.00126809	0.0762645	Up	0.297994	5.89846	ENSRNOG00000009811		protein_coding	1			15:23568555:23580395:-1	Cnih1
ENSRNOT00000085797	498.508	173.257	823.76	4.75456	2.24931	0.0217987	0.554012	Up	2.37844	13.2244	ENSRNOG00000006865		protein_coding	1			6:34028936:34059961:1	Laptm4a
ENSRNOT00000085808	50.024	0	100.048	Inf	Inf	0.00124532	0.0751208	Up	0.000374657	0.6155	ENSRNOG00000030183		protein_coding	1			8:99977334:100059728:1	Plod2
ENSRNOT00000085880	1979.76	94.1148	3865.41	41.0712	5.36005	1.28315e-07	5.77895e-05	Up	0.340443	16.2626	ENSRNOG00000018929	309523	protein_coding	1			1:253221812:253275490:1	Kif20b
ENSRNOT00000085897	10856.1	17194.1	4518.06	0.262767	-1.92814	0.0411471	0.801607	Down	165.364	50.6788	ENSRNOG00000010389	171114	protein_coding	1			15:28305821:28313841:-1	Ndrg2
ENSRNOT00000086065	556.849	97.3233	1016.38	10.4433	3.3845	0.000836451	0.0551039	Up	2.25099	27.3155	ENSRNOG00000058288		protein_coding	1	OTTRNOT00000002606	1	20:3744395:3746964:1	Tcf19
ENSRNOT00000086177	1191.42	479.13	1903.72	3.97328	1.99033	0.0250776	0.59762	Up	5.77243	26.7551	ENSRNOG00000050800	100911576	protein_coding	1			14:88549947:88574203:1	LOC100911576
ENSRNOT00000086238	205.341	410.683	0	0	#NAME?	8.29773e-08	4.05314e-05	Down	5.78151	1.12526e-08	ENSRNOG00000018450	100911440	protein_coding	1			1:213974632:213981317:-1	LOC100911440
ENSRNOT00000086264	6612.22	2033.09	11191.4	5.50459	2.46064	0.00759921	0.277718	Up	24.4932	157.254	ENSRNOG00000017558		protein_coding	1			17:31493145:31498651:1	Tubb2a
ENSRNOT00000086299	228.847	78.0725	379.621	4.86242	2.28167	0.0429766	0.821174	Up	0.678971	3.85242	ENSRNOG00000007864	360991	protein_coding	1			14:110739226:110883784:-1	Vrk2
ENSRNOT00000086306	3591.86	5852.23	1331.48	0.227517	-2.13596	0.0154039	0.445801	Down	50.2512	13.3371	ENSRNOG00000043201	360887	protein_coding	1			13:98451942:98480419:-1	Adck3
ENSRNOT00000086309	1552.11	73.7946	3030.43	41.0657	5.35986	1.57868e-07	6.22457e-05	Up	2.17473	103.735	ENSRNOG00000054296		protein_coding	1			17:44756555:44793927:-1	Hist1h2bo
ENSRNOT00000086355	41.71	83.42	0	0	#NAME?	0.00215151	0.112668	Down	1.35988	1.50273e-13	ENSRNOG00000019383		protein_coding	1			7:123043584:123055783:1	Tef
ENSRNOT00000086390	78.1452	8.55589	147.734	17.267	4.10994	0.0106147	0.345659	Up	0.0414751	0.881585	ENSRNOG00000056219	140914	protein_coding	1			4:163239849:163261958:-1	Olr1
ENSRNOT00000086431	36.4661	0	72.9322	Inf	Inf	0.00453753	0.194173	Up	2.71574e-14	0.877631	ENSRNOG00000026136	307428	protein_coding	1			18:44716226:44779903:1	Tnfaip8
ENSRNOT00000086432	502.398	859.867	144.929	0.168549	-2.56876	0.00953307	0.321954	Down	9.53623	1.87439	ENSRNOG00000009754		protein_coding	1			6:52122318:52155611:1	Nampt
ENSRNOT00000086441	434.327	178.604	690.051	3.86357	1.94994	0.0490935	0.86522	Up	3.3782	15.2432	ENSRNOG00000048297	108348175	protein_coding	1			1:50828585:50933516:1	Qk
ENSRNOT00000086644	35.8278	71.6556	0	0	#NAME?	0.00390022	0.173429	Down	0.49779	6.40897e-14	ENSRNOG00000008432		protein_coding	1			10:39201107:39228103:-1	Slc22a5
ENSRNOT00000086653	52.8322	7.48641	98.1779	13.1142	3.71305	0.0365212	0.744816	Up	0.0444791	0.669215	ENSRNOG00000011654	310344	protein_coding	1			2:127686925:127705516:1	Plk4
ENSRNOT00000086678	2521.45	4077.95	964.949	0.236626	-2.07932	0.0173856	0.47959	Down	76.9878	21.2453	ENSRNOG00000020194	316626	protein_coding	1			9:98550022:98551438:-1	Hes6
ENSRNOT00000086679	34.0219	65.2387	2.80508	0.0429973	-4.53961	0.035095	0.73182	Down	0.834792	0.0379339	ENSRNOG00000010440	24611	protein_coding	1			18:62805410:62944630:1	Gnal
ENSRNOT00000086701	570.747	920.828	220.667	0.239639	-2.06106	0.0309107	0.690901	Down	19.8304	5.5348	ENSRNOG00000048114		protein_coding	1			17:76002353:76022282:1	Echdc3
ENSRNOT00000086756	18.233	0	36.4661	Inf	Inf	0.0354475	0.73182	Up	0.00313271	0.403687	ENSRNOG00000014531		protein_coding	1			1:16819249:16895650:1	Hbs1l
ENSRNOT00000086792	395.371	131.547	659.195	5.0111	2.32513	0.0226185	0.566468	Up	0.715791	4.16873	ENSRNOG00000006103		protein_coding	1			7:97760134:97839663:1	Tbc1d31
ENSRNOT00000086806	95.9076	1.06949	190.746	178.353	7.47859	0.000131021	0.0128626	Up	0.016572	3.44303	ENSRNOG00000000632	54237	protein_coding	1			20:20576385:20591487:1	Cdk1
ENSRNOT00000086891	216.42	66.3082	366.531	5.52769	2.46668	0.031771	0.70152	Up	0.612286	3.91658	ENSRNOG00000014875	290829	protein_coding	1			16:71011332:71032474:1	Ash2l
ENSRNOT00000086917	1108.8	1767.86	449.748	0.254403	-1.97481	0.0267532	0.622285	Down	23.9469	7.11017	ENSRNOG00000019424	292875	protein_coding	1			1:100470722:100473459:1	Aspdh
ENSRNOT00000086939	63.2311	120.852	5.61017	0.0464218	-4.42905	0.0110077	0.351598	Down	2.70775	0.153004	ENSRNOG00000029571	362810	protein_coding	1			7:2781286:2786949:-1	Coq10a
ENSRNOT00000086982	208.93	43.849	374.011	8.52954	3.09247	0.00934665	0.317927	Up	0.366002	3.63004	ENSRNOG00000009019	29464	protein_coding	1			4:123642616:123713464:-1	Slc6a6
ENSRNOT00000086994	42.5438	0	85.0876	Inf	Inf	0.00250592	0.125465	Up	8.95662e-15	1.01967	ENSRNOG00000002185	289632	protein_coding	1			14:45829446:45859908:-1	Pgm2
ENSRNOT00000086997	17.6465	35.2931	0	0	#NAME?	0.0329604	0.710316	Down	0.772494	5.82644e-12	ENSRNOG00000011398	103692719	protein_coding	1			6:136245027:136249594:1	LOC103692719
ENSRNOT00000087067	51.1337	99.4623	2.80508	0.0282025	-5.14803	0.00879885	0.30646	Down	1.02773	0.0320565	ENSRNOG00000017311	361602	protein_coding	1			1:153861948:154056654:1	Me3
ENSRNOT00000087132	53.2325	6.41692	100.048	15.5913	3.96267	0.0276546	0.636597	Up	0.171707	2.94765	ENSRNOG00000059245		protein_coding	1			6:102477036:102512505:1	Rad51b
ENSRNOT00000087413	779.141	1283.38	274.898	0.214198	-2.22298	0.0163309	0.461946	Down	10.2232	2.54939	ENSRNOG00000018168	316226	protein_coding	1			9:16647598:16661464:1	Klc4
ENSRNOT00000087432	1388.2	2315.44	460.969	0.199085	-2.32854	0.00904617	0.310751	Down	10.1907	2.36666	ENSRNOG00000019372	25104	protein_coding	1			1:219833299:219859847:1	Pc
ENSRNOT00000087441	125.518	219.245	31.791	0.145002	-2.78585	0.0336002	0.714342	Down	0.947786	0.158299	ENSRNOG00000037188		protein_coding	1			4:154676478:154729183:1	LOC297568
ENSRNOT00000087487	185.093	58.8218	311.364	5.29335	2.40418	0.0423331	0.813722	Up	0.389764	2.41763	ENSRNOG00000059276	498265	protein_coding	1			13:82254520:82298404:-1	LOC498265
ENSRNOT00000087506	186.761	55.6133	317.91	5.71643	2.51511	0.0341477	0.720054	Up	0.385902	2.58255	ENSRNOG00000002736	304914	protein_coding	1			13:78011049:78521911:-1	Rabgap1l
ENSRNOT00000087603	567.499	170.048	964.949	5.67456	2.50451	0.00999962	0.331012	Up	1.37829	9.12025	ENSRNOG00000001963		protein_coding	1			11:38035611:38059950:1	Mx2
ENSRNOT00000087611	162.027	324.054	0	0	#NAME?	5.69423e-07	0.000156217	Down	2.70661	0	ENSRNOG00000010150	84476	protein_coding	1			3:21828298:21904267:-1	Strbp
ENSRNOT00000087619	135.579	0	271.158	Inf	Inf	3.31699e-06	0.000644945	Up	1.00581e-05	1.40186	ENSRNOG00000052925		protein_coding	1			4:29535852:29564768:1	NEWGENE_621351
ENSRNOT00000087643	157.033	36.3625	277.703	7.63707	2.93302	0.0195455	0.514984	Up	1.77592	15.9324	ENSRNOG00000051758	100910554	protein_coding	1			17:44738643:44739035:1	LOC100910554
ENSRNOT00000087665	51.4265	0	102.853	Inf	Inf	0.0010967	0.0677891	Up	1.63003e-05	2.65789	ENSRNOG00000001554	360692	protein_coding	1			11:17077179:17119582:-1	RGD1563888
ENSRNOT00000087764	421.05	696.236	145.864	0.209504	-2.25495	0.0249731	0.59762	Down	14.4116	3.52937	ENSRNOG00000019186	313529	protein_coding	1			5:136117858:136127626:1	Tmem53
ENSRNOT00000087835	495.059	876.979	113.138	0.129009	-2.95445	0.00342131	0.158976	Down	11.4004	1.71364	ENSRNOG00000006893	312381	protein_coding	1			4:88695590:88717515:1	Ppm1k
ENSRNOT00000087870	355.589	26.7372	684.441	25.5988	4.67801	5.8699e-05	0.0066043	Up	0.146556	4.44118	ENSRNOG00000014960	64557	protein_coding	1			9:78294834:78369031:-1	Bard1
ENSRNOT00000087897	102.593	18.1813	187.006	10.2856	3.36256	0.0182815	0.494761	Up	0.0747503	0.920446	ENSRNOG00000051922		protein_coding	1			4:31229913:31299132:1	Samd9l
ENSRNOT00000087919	259.885	519.771	0	0	#NAME?	1.0245e-08	8.54902e-06	Down	6.38772	4.98009e-07	ENSRNOG00000034116	79223	protein_coding	1			X:54233646:54303729:-1	Gk
ENSRNOT00000087940	27.1158	0	54.2316	Inf	Inf	0.0122055	0.378937	Up	0	3.69433	ENSRNOG00000008986		protein_coding	1			15:70349804:70399924:-1	Diaph3
ENSRNOT00000087955	38.8037	0	77.6073	Inf	Inf	0.00360396	0.163295	Up	0.000281962	0.508398	ENSRNOG00000007286	314859	protein_coding	1			7:61165640:61200879:1	Mdm1
ENSRNOT00000088148	77.3415	3.20846	151.475	47.211	5.56105	0.00185146	0.101033	Up	0.0285217	1.35958	ENSRNOG00000047104		protein_coding	1			1:257766691:257949180:1	Hells
ENSRNOT00000088172	59.5087	2.13897	116.879	54.6423	5.77195	0.00359037	0.163113	Up	0.0180487	1.14202	ENSRNOG00000033335	25448	protein_coding	1			X:105147153:105188725:1	Cenpi
ENSRNOT00000088204	140.523	4.27795	276.768	64.6965	6.01562	0.00010876	0.0110007	Up	0.0319642	2.48477	ENSRNOG00000056209	305000	protein_coding	1			13:93939022:93960342:1	Exo1
ENSRNOT00000088211	324.65	635.275	14.0254	0.0220777	-5.50127	8.79535e-06	0.00140916	Down	9.73323	0.254644	ENSRNOG00000056688	681043	protein_coding	1			5:64713443:64718131:-1	Acnat1
ENSRNOT00000088212	381.186	69.5166	692.856	9.96676	3.31713	0.00196009	0.105241	Up	3.06876	35.6271	ENSRNOG00000001829		protein_coding	1			11:89569489:89588385:1	Ube2v2
ENSRNOT00000088215	31.8582	1.06949	62.6469	58.5766	5.87225	0.0188212	0.504596	Up	0.0107576	0.647741	ENSRNOG00000000245	303772	protein_coding	1			10:97735548:97754445:-1	Slc16a6
ENSRNOT00000088246	32.7932	1.06949	64.5169	60.3251	5.91469	0.0172223	0.478987	Up	0.0258713	2.62403	ENSRNOG00000014289		protein_coding	1	OTTRNOT00000002324	1	9:81518251:81537230:1	Arpc2
ENSRNOT00000088287	278.128	58.8218	497.435	8.45665	3.08009	0.00606053	0.23735	Up	0.298269	2.95505	ENSRNOG00000000824	365583	protein_coding	1			20:27703732:27757149:-1	Dse
ENSRNOT00000088333	181.606	25.6677	337.545	13.1506	3.71706	0.00331395	0.155389	Up	0.254477	3.83782	ENSRNOG00000059878	689055	protein_coding	1			4:159469804:159482869:-1	Rad51ap1
ENSRNOT00000088416	1211.59	472.713	1950.47	4.12611	2.04478	0.0214813	0.550841	Up	7.96062	38.3407	ENSRNOG00000056847	494500	protein_coding	1			9:27408333:27417023:1	Gsta3
ENSRNOT00000088481	1810.87	136.894	3484.85	25.4565	4.66996	2.0095e-06	0.000419211	Up	0.931662	27.6029	ENSRNOG00000008165	311546	protein_coding	1			3:148327987:148369970:1	Tpx2
ENSRNOT00000088557	192.77	374.32	11.2203	0.0299752	-5.06009	0.000166896	0.015611	Down	7.98619	0.27844	ENSRNOG00000056962	103690139	protein_coding	1			4:117789006:117790350:-1	Nat8b
ENSRNOT00000088603	32.0846	64.1692	0	0	#NAME?	0.00577776	0.229131	Down	1.54113	2.07463e-08	ENSRNOG00000000989		protein_coding	1			12:11232964:11239521:-1	Bud31
ENSRNOT00000088662	776.388	1247.02	305.754	0.245188	-2.02804	0.027446	0.633979	Down	3.98946	1.14168	ENSRNOG00000018342		protein_coding	1			18:71463486:71829881:-1	Ctif
ENSRNOT00000088737	6443.27	1264.13	11622.4	9.19397	3.20069	0.000736638	0.0505228	Up	64.4252	690.761	ENSRNOG00000029668		protein_coding	1			10:71047310:71053191:1	Wfdc21
ENSRNOT00000088798	202.327	65.2387	339.415	5.20267	2.37925	0.0404113	0.79782	Up	1.63025	9.95081	ENSRNOG00000055068	100360977	protein_coding	1	OTTRNOT00000002877	1	14:22706901:22707668:1	Ppial4d
ENSRNOT00000088872	52.9396	105.879	0	0	#NAME?	0.000734842	0.0505228	Down	0.794855	5.5173e-13	ENSRNOG00000015644		protein_coding	1			5:76386836:76419252:1	Ugcg
ENSRNOT00000088876	184.731	313.36	56.1017	0.179033	-2.4817	0.0364525	0.744816	Down	3.85962	0.803407	ENSRNOG00000015654		protein_coding	1			2:53151211:53300404:-1	Ghr
ENSRNOT00000088898	357.734	45.9879	669.48	14.5577	3.86371	0.000518541	0.0386053	Up	0.508996	8.71289	ENSRNOG00000036692	24953	protein_coding	1			10:109707998:109716128:1	Gcgr
ENSRNOT00000088907	102.328	185.021	19.6356	0.106126	-3.23615	0.0218543	0.554724	Down	3.80769	0.477377	ENSRNOG00000050315		protein_coding	1			10:109906815:109909715:-1	Dcxr
ENSRNOT00000089022	18.716	37.432	0	0	#NAME?	0.0286326	0.65162	Down	0.108419	6.81908e-06	ENSRNOG00000017604	291974	protein_coding	1			19:37576075:37587294:1	Fam65a
ENSRNOT00000089024	974.549	442.767	1506.33	3.40208	1.76642	0.0481335	0.856101	Up	6.00319	23.8097	ENSRNOG00000036841	300266	protein_coding	1			7:144819420:144837395:-1	Cbx5
ENSRNOT00000089044	348.286	133.686	562.887	4.21052	2.074	0.0446087	0.832145	Up	2.60361	12.7865	ENSRNOG00000032596	361787	protein_coding	1	OTTRNOT00000002476	2	20:3269284:3282248:1	RT1-T24-1
ENSRNOT00000089055	1185.72	418.169	1953.27	4.67101	2.22374	0.0130665	0.399515	Up	19.6584	107.044	ENSRNOG00000061185	684762	protein_coding	1			17:43776050:43776460:-1	LOC684841
ENSRNOT00000089093	57.5042	0	115.008	Inf	Inf	0.000641341	0.0449209	Up	0.000370125	0.743344	ENSRNOG00000026649	444984	protein_coding	1			6:28323647:28340577:1	Dnmt3a
ENSRNOT00000089146	18.233	0	36.4661	Inf	Inf	0.0354475	0.73182	Up	0.00238378	0.531207	ENSRNOG00000008642		protein_coding	1			10:84629744:84639111:-1	Snx11
ENSRNOT00000089178	276.61	101.601	451.619	4.44501	2.15219	0.0463983	0.843905	Up	0.659976	3.42895	ENSRNOG00000059059	294790	protein_coding	1			2:58506151:58534211:-1	Skp2
ENSRNOT00000089217	156.264	276.997	35.5311	0.128272	-2.96272	0.0183544	0.496065	Down	3.9402	0.589705	ENSRNOG00000002630	363603	protein_coding	1			10:43538160:43550428:1	Cnot8
ENSRNOT00000089232	9646.03	16202.7	3089.33	0.190668	-2.39087	0.0117624	0.370385	Down	158.268	35.2003	ENSRNOG00000051912	313220	protein_coding	1			5:64669999:64674250:-1	Acnat2
ENSRNOT00000089278	402.292	70.5861	733.997	10.3986	3.37832	0.00150897	0.0865909	Up	0.284319	3.45559	ENSRNOG00000060356	353302	protein_coding	1			8:132032944:132103927:1	Kif15
ENSRNOT00000089306	630.117	1233.12	27.1158	0.0219896	-5.50703	6.97651e-07	0.000181453	Down	15.4477	0.394772	ENSRNOG00000038999		protein_coding	1			20:5351605:5418011:1	RT1-A1
ENSRNOT00000089407	158.298	26.7372	289.859	10.841	3.43843	0.00748534	0.274558	Up	0.42747	5.39104	ENSRNOG00000016896		protein_coding	1			7:121297414:121302025:-1	Rpl3
ENSRNOT00000089417	252.839	437.42	68.257	0.156045	-2.67997	0.0168543	0.471462	Down	2.29551	0.416663	ENSRNOG00000057125		protein_coding	1	OTTRNOT00000002513	1	20:3556975:3575780:1	Ddr1
ENSRNOT00000089436	2034.01	458.81	3609.21	7.86646	2.97571	0.00102197	0.0645647	Up	22.5508	206.852	ENSRNOG00000058437	100360754	protein_coding	1			17:44758460:44758852:1	Hist1h2an
ENSRNOT00000089448	155.352	9.62538	301.079	31.2797	4.96715	0.000432113	0.0335424	Up	0.0793869	3.00924	ENSRNOG00000060703	300219	protein_coding	1			7:140758615:140766423:1	Troap
ENSRNOT00000089450	28.0508	0	56.1017	Inf	Inf	0.0109748	0.351104	Up	4.04475e-12	0.476151	ENSRNOG00000047369		protein_coding	1	OTTRNOT00000001936	1	9:4094995:4114974:1	LOC100910057
ENSRNOT00000089470	1190.76	0	2381.52	Inf	Inf	6.02802e-15	6.03616e-11	Up	0.000184012	18.7666	ENSRNOG00000017730		protein_coding	1			9:93086012:93152691:1	Psmd1
ENSRNOT00000089501	6443.34	10182.6	2704.1	0.265561	-1.91288	0.0340476	0.720032	Down	77.5113	24.0096	ENSRNOG00000010633	25288	protein_coding	1			16:48938935:49003246:-1	Acsl1
ENSRNOT00000089504	223.636	396.78	50.4915	0.127253	-2.97422	0.0106404	0.345933	Down	2.07933	0.311034	ENSRNOG00000053979		protein_coding	1			2:68820631:68895920:1	LOC100910178
ENSRNOT00000089545	217.15	55.6133	378.686	6.80928	2.7675	0.017307	0.478987	Up	0.326091	2.56424	ENSRNOG00000009088		protein_coding	1			7:26946125:26983172:-1	Txnrd1
ENSRNOT00000089591	134.986	20.3202	249.652	12.2859	3.61893	0.00720995	0.26839	Up	0.145129	2.11006	ENSRNOG00000011975		protein_coding	1			1:142393207:142500383:-1	Crtc3
ENSRNOT00000089594	34.7583	69.5166	0	0	#NAME?	0.00435568	0.187555	Down	0.855884	2.74687e-06	ENSRNOG00000006441	314245	protein_coding	1			6:99381362:99400822:-1	Zbtb25
ENSRNOT00000089640	18.1813	36.3625	0	0	#NAME?	0.0307187	0.689689	Down	0.283409	1.84596e-06	ENSRNOG00000061102	171152	protein_coding	1			X:77281253:77293386:-1	Taf9b
ENSRNOT00000089643	429.261	38.5015	820.02	21.2984	4.41267	7.06946e-05	0.00777913	Up	1.94393	48.4804	ENSRNOG00000055512	680312	protein_coding	1			17:44527421:44527801:-1	Hist1h2bk
ENSRNOT00000089762	160.507	39.571	281.443	7.11237	2.83033	0.022908	0.570949	Up	0.449671	3.73037	ENSRNOG00000061099		protein_coding	1			11:17336444:17340373:-1	Hspa1a
ENSRNOT00000089891	21.5056	0	43.0113	Inf	Inf	0.0235546	0.57739	Up	3.20862e-10	0.255325	ENSRNOG00000004826		protein_coding	1			6:91883425:92007957:-1	Sos2
ENSRNOT00000089935	124.826	0	249.652	Inf	Inf	5.95561e-06	0.00103988	Up	8.29922e-07	5.04107	ENSRNOG00000025181	353304	protein_coding	1			3:150803390:150855228:-1	Pigu
ENSRNOT00000089988	768.514	132.616	1404.41	10.59	3.40464	0.000478374	0.0365664	Up	1.36476	16.8623	ENSRNOG00000001821		protein_coding	1			11:81330293:81334120:-1	Adipoq
ENSRNOT00000090038	487.633	201.063	774.203	3.85054	1.94506	0.0456656	0.837496	Up	1.16201	5.22041	ENSRNOG00000021758	296954	protein_coding	1			4:56822559:56897338:-1	Tnpo3
ENSRNOT00000090057	62.565	125.13	0	0	#NAME?	0.000312398	0.025641	Down	1.24622	2.4957e-17	ENSRNOG00000005129		protein_coding	1			7:70476729:70480724:-1	Dtx3
ENSRNOT00000090192	76.5293	139.033	14.0254	0.100878	-3.30931	0.0313693	0.697262	Down	0.395698	0.046523	ENSRNOG00000003848	679693	protein_coding	1			X:71174803:71197802:1	Med12
ENSRNOT00000090208	99.5805	0	199.161	Inf	Inf	2.73229e-05	0.00362184	Up	2.62985e-09	2.01473	ENSRNOG00000031789		protein_coding	1			7:122940826:122963299:-1	Rangap1
ENSRNOT00000090228	312.406	581.801	43.0113	0.0739279	-3.75774	0.000907189	0.0582316	Down	5.75142	0.494961	ENSRNOG00000020503	501998	protein_coding	1			15:34548295:34550860:-1	Cbln3
ENSRNOT00000090272	7644.82	13662.7	1626.95	0.11908	-3.07	0.00131645	0.0786355	Down	489.521	67.994	ENSRNOG00000025625	56759	protein_coding	1			15:28023018:28034590:1	Rnase4
ENSRNOT00000090312	532.765	160.423	905.107	5.642	2.49621	0.0109028	0.350198	Up	1.79614	11.7806	ENSRNOG00000004373	89827	protein_coding	1			19:24849356:24854953:1	Ddx39a
ENSRNOT00000090387	34.6911	68.4471	0.935028	0.0136606	-6.19384	0.0116904	0.368698	Down	0.500874	0.00429844	ENSRNOG00000016767		protein_coding	1			17:53965562:53969159:1	Ggps1
ENSRNOT00000090393	20.5706	0	41.1412	Inf	Inf	0.0264082	0.619657	Up	1.03307e-06	1.08955	ENSRNOG00000009116		protein_coding	1			5:118487067:118673780:-1	Itgb3bp
ENSRNOT00000090426	16.363	0	32.726	Inf	Inf	0.0449583	0.832145	Up	6.24467e-07	0.637684	ENSRNOG00000022922		protein_coding	1			3:57882421:57913999:-1	Slc25a12
ENSRNOT00000090490	148.374	255.607	41.1412	0.160955	-2.63527	0.035357	0.73182	Down	1.95803	0.368426	ENSRNOG00000014365	114711	protein_coding	1			5:59512979:59553416:-1	Gne
ENSRNOT00000090581	17.1118	34.2236	0	0	#NAME?	0.0353635	0.73182	Down	2.29501	2.59808e-35	ENSRNOG00000056273		protein_coding	1			3:19441604:19441888:1
ENSRNOT00000090646	18.7006	0	37.4011	Inf	Inf	0.0334007	0.713129	Up	0.00235756	0.542395	ENSRNOG00000012757		protein_coding	1			16:74785281:74806149:1	Nek3
ENSRNOT00000090689	77.1313	141.172	13.0904	0.0927264	-3.43088	0.0262722	0.619657	Down	1.98146	0.208123	ENSRNOG00000023456	362814	protein_coding	1			7:2827247:2851739:1	Rnf41
ENSRNOT00000090763	1757.59	3.20846	3511.97	1094.6	10.0962	2.3071e-14	1.54014e-10	Up	0.0719659	98.7622	ENSRNOG00000010714		protein_coding	1			16:54164431:54184559:1	Fgl1
ENSRNOT00000090819	60.7768	0	121.554	Inf	Inf	0.000484928	0.0369264	Up	0.000147271	4.67549	ENSRNOG00000058909	103689992	protein_coding	1			1:64018398:64021321:-1	Rps9
ENSRNOT00000090849	43.5128	82.3505	4.67514	0.0567713	-4.1387	0.032048	0.7028	Down	2.496	0.174042	ENSRNOG00000007769		protein_coding	1			7:18559736:18577368:-1	2018-03-02
ENSRNOT00000090865	6037.01	9720.56	2353.47	0.242112	-2.04625	0.0233352	0.576347	Down	110.747	31.275	ENSRNOG00000015519	113902	protein_coding	1			19:15195565:15239638:1	Ces1d
ENSRNOT00000090921	502.325	196.786	807.864	4.1053	2.03749	0.0360782	0.740532	Up	1.09671	5.26592	ENSRNOG00000006248	360592	protein_coding	1			10:74436208:74552273:1	Trim37
ENSRNOT00000090960	114.275	3.20846	225.342	70.2336	6.13409	0.000217602	0.0191978	Up	0.267927	24.5126	ENSRNOG00000051784	25292	protein_coding	1			scaffold:Rnor_6.0:KL568199.1:10857:11406:1	AABR07022601.1
ENSRNOT00000090984	33.6888	67.3777	0	0	#NAME?	0.00487068	0.203787	Down	4.23253	8.54035e-24	ENSRNOG00000024170		protein_coding	1			7:123095810:123101851:-1	Phf5a
ENSRNOT00000090985	1910.58	3195.63	625.534	0.195747	-2.35294	0.00779681	0.281446	Down	106.598	24.322	ENSRNOG00000047503	24207	protein_coding	1			8:50529318:50531423:-1	Apoc3
ENSRNOT00000091016	270.162	13.9033	526.421	37.8629	5.24271	3.62958e-05	0.00454309	Up	0.0623455	2.79395	ENSRNOG00000005659	114592	protein_coding	1			10:55627025:55634991:1	Aurkb
ENSRNOT00000091101	2189.94	3482.25	897.627	0.257772	-1.95583	0.0246878	0.597128	Down	56.8492	17.0831	ENSRNOG00000057578		protein_coding	1			1:88955440:88968501:1	Prodh2
ENSRNOT00000091116	35.9986	0	71.9972	Inf	Inf	0.00475324	0.200829	Up	0.000428374	0.481015	ENSRNOG00000060047	361755	protein_coding	1			1:259641676:259674425:-1	Aldh18a1
ENSRNOT00000091122	120.487	5.34743	235.627	44.0636	5.46151	0.000447043	0.0345253	Up	0.0681757	3.5596	ENSRNOG00000058393	287571	protein_coding	1			10:70689863:70721892:1	Taf15
ENSRNOT00000091172	313.794	60.9607	566.627	9.29495	3.21645	0.00357337	0.163016	Up	0.267319	2.92262	ENSRNOG00000059997	360588	protein_coding	1			10:73507100:73629581:-1	Brip1
ENSRNOT00000091200	32.9277	3.20846	62.6469	19.5255	4.28729	0.0472271	0.848571	Up	0.0187662	0.497351	ENSRNOG00000016891		protein_coding	1			17:10066187:10130906:1	Uimc1
ENSRNOT00000091202	615.826	105.879	1125.77	10.6326	3.41043	0.000655441	0.0455782	Up	0.561166	6.93718	ENSRNOG00000023093	689296	protein_coding	1			6:86879719:86914883:-1	Mis18bp1
ENSRNOT00000091221	17.6465	35.2931	0	0	#NAME?	0.0329604	0.710316	Down	0.434291	5.28058e-07	ENSRNOG00000011875		protein_coding	1			2:114423533:114444520:1	Slc2a2
ENSRNOT00000091242	702.154	1166.81	237.497	0.203544	-2.29659	0.0144206	0.427222	Down	14.1832	3.37146	ENSRNOG00000047933	103690164	protein_coding	1			10:37032056:37051519:1	Phykpl
ENSRNOT00000091270	63.9644	117.644	10.2853	0.0874277	-3.51576	0.032246	0.705012	Down	0.385557	0.0385473	ENSRNOG00000024907		protein_coding	1			7:121930615:122140091:1	Tnrc6b
ENSRNOT00000091273	54.9441	108.018	1.87006	0.0173124	-5.85205	0.00387972	0.173429	Down	1.09844	0.0274067	ENSRNOG00000007492		protein_coding	1			3:153402548:153441611:1	Rpn2
ENSRNOT00000091355	216.485	387.154	45.8164	0.118341	-3.07897	0.00894981	0.310071	Down	2.97124	0.412439	ENSRNOG00000056487		protein_coding	1			7:80713321:80786340:1	Oxr1
ENSRNOT00000091364	17.7655	0	35.5311	Inf	Inf	0.0376236	0.7588	Up	0.0013221	0.362379	ENSRNOG00000000480	294287	protein_coding	1			20:5527181:5531938:1	Phf1
ENSRNOT00000091389	21.9245	43.849	0	0	#NAME?	0.0189853	0.504938	Down	0.443072	4.23712e-09	ENSRNOG00000003510		protein_coding	1			13:80755107:80775230:-1	Fmo2
ENSRNOT00000091465	244.243	486.616	1.87006	0.00384298	-8.02356	2.74101e-07	9.14904e-05	Down	8.26258	0.0350037	ENSRNOG00000021174	246233	protein_coding	1			1:222310920:222451153:1	Macrod1
ENSRNOT00000091470	810.414	189.299	1431.53	7.56225	2.91882	0.00209025	0.110453	Up	1.65856	14.5928	ENSRNOG00000018322	89816	protein_coding	1			1:154377465:154457290:1	Picalm
ENSRNOT00000091551	4590.83	94.1148	9087.54	96.558	6.59332	1.43849e-09	1.88538e-06	Up	1.55823	174.513	ENSRNOG00000054286	362720	protein_coding	1			6:43884678:43889515:1	Rrm2
ENSRNOT00000091560	361.007	45.9879	676.025	14.7001	3.87775	0.000488972	0.0370934	Up	0.239481	4.11743	ENSRNOG00000056756		protein_coding	1			6:103375799:103470427:-1	Actn1
ENSRNOT00000091596	3706.19	992.484	6419.9	6.46852	2.69344	0.00280343	0.138032	Up	11.2018	84.5224	ENSRNOG00000036839		protein_coding	1			7:144865608:144869926:1	Hnrnpa1
ENSRNOT00000091597	279.063	542.23	15.8955	0.029315	-5.09222	4.30356e-05	0.00509984	Down	8.38047	0.280207	ENSRNOG00000021027	24309	protein_coding	1			1:101687896:101692845:1	Dbp
ENSRNOT00000091677	109.343	28.8761	189.811	6.57327	2.71661	0.0452801	0.834923	Up	0.157428	1.19406	ENSRNOG00000004067		protein_coding	1			6:64790109:64861833:1	Nrcam
ENSRNOT00000091680	22.994	45.9879	0	0	#NAME?	0.0166608	0.46732	Down	0.646756	0.00627667	ENSRNOG00000018708		protein_coding	1			1:219440192:219443564:1	Ppp1ca
ENSRNOT00000091681	56.6828	113.366	0	0	#NAME?	0.000523259	0.0386826	Down	0.916887	0.00243273	ENSRNOG00000031174		protein_coding	1			2:196608496:196651160:1	Arnt
ENSRNOT00000091688	616.927	182.882	1050.97	5.74671	2.52274	0.00875894	0.305601	Up	5.27511	35.3968	ENSRNOG00000060355	680522	protein_coding	1			17:44766313:44766981:1	Hist1h1b
ENSRNOT00000091725	14.9728	29.9456	0	0	#NAME?	0.0467314	0.843905	Down	0.309178	5.26063e-28	ENSRNOG00000026807		protein_coding	1			7:27240876:27267697:1	LOC362863
ENSRNOT00000091755	244.919	21.3897	468.449	21.9007	4.4529	0.000316998	0.0259124	Up	0.133351	3.3383	ENSRNOG00000014080		protein_coding	1			8:66866082:66893196:-1	Kif23
ENSRNOT00000091756	89.9002	9.62538	170.175	17.6798	4.14403	0.00737215	0.272402	Up	0.122886	2.67928	ENSRNOG00000054334	303953	protein_coding	1			11:60054408:60066739:1	Abhd10
ENSRNOT00000091799	542.076	226.731	857.421	3.78166	1.91902	0.0450967	0.833936	Up	1.62825	7.17498	ENSRNOG00000006779		protein_coding	1			4:22082194:22116241:1	Crot
ENSRNOT00000091807	703.748	1147.56	259.938	0.226514	-2.14233	0.0216934	0.552741	Down	8.99449	2.3729	ENSRNOG00000017976	140860	protein_coding	1			1:164626083:164671577:-1	Slco2b1
ENSRNOT00000091923	421.576	674.846	168.305	0.249398	-2.00348	0.0444223	0.832145	Down	6.89868	2.00561	ENSRNOG00000033680		protein_coding	1			7:99142450:99181783:1	Cyp2b1
ENSRNOT00000091946	166.569	2.13897	331	154.747	7.27377	8.9639e-06	0.00142476	Up	0.0757424	12.8109	ENSRNOG00000058920	299341	protein_coding	1			6:136279496:136304095:1	Apopt1
ENSRNOT00000091965	452.719	724.042	181.395	0.250532	-1.99694	0.0427012	0.818351	Down	6.00684	1.75863	ENSRNOG00000009153	500292	protein_coding	1			4:145377431:145390447:-1	Cidec
ENSRNOT00000092008	762.07	1510.12	14.0254	0.00928765	-6.75047	6.15457e-09	6.11571e-06	Down	19.7538	0.218329	ENSRNOG00000020817		protein_coding	1			1:83711270:83765716:1	Cyp2a1
ENSRNOT00000092028	68.859	2.13897	135.579	63.3851	5.98607	0.00181912	0.100039	Up	0.0290341	1.86846	ENSRNOG00000056028	499617	protein_coding	1			2:144003454:144007636:-1	Rfxap
ENSRNOT00000092086	36.3625	72.7251	0	0	#NAME?	0.00369213	0.166163	Down	0.72196	0.00301581	ENSRNOG00000018322	89816	protein_coding	1			1:154377529:154447619:1	Picalm
ENSRNOT00000092238	138.214	235.287	41.1412	0.174855	-2.51576	0.0469808	0.845359	Down	5.07492	1.03733	ENSRNOG00000001079		protein_coding	1	OTTRNOT00000003127	2	12:13142239:13157666:-1	Daglb
ENSRNOT00000092257	71.4686	13.9033	129.034	9.28079	3.21425	0.0404348	0.79782	Up	0.173528	1.94226	ENSRNOG00000025269	365841	protein_coding	1	OTTRNOT00000003447	1	2:187774062:187786700:-1	Slc25a44
ENSRNOT00000092336	56.0105	102.671	9.35028	0.0910706	-3.45687	0.0427574	0.818644	Down	0.534296	0.0568366	ENSRNOG00000027962		protein_coding	1	OTTRNOT00000003506	1	13:70261003:70321746:-1	Smg7
ENSRNOT00000092416	17.298	0	34.596	Inf	Inf	0.0399328	0.791817	Up	0.00137393	0.528242	ENSRNOG00000001039		protein_coding	1	OTTRNOT00000000129	2	12:37444136:37452391:1	Eif2b1
ENSRNOT00000092499	28.8761	57.7523	0	0	#NAME?	0.00825838	0.29534	Down	0.284723	5.78119e-10	ENSRNOG00000002667	192362	protein_coding	1	OTTRNOT00000003516	1	13:70567635:70625842:-1	Lamc2
ENSRNOT00000092597	151.656	278.067	25.2458	0.0907904	-3.46132	0.00755721	0.276688	Down	2.22629	0.235615	ENSRNOG00000000477	140926	protein_coding	1	OTTRNOT00000003193	1	20:5480112:5485926:-1	Daxx
ENSRNOT00000092644	15.5076	31.0151	0	0	#NAME?	0.0435848	0.828939	Down	0.712207	0.000922611	ENSRNOG00000061995		protein_coding	1	OTTRNOT00000003295	2	16:81665552:81685174:1	Grtp1
ENSRNOT00000092665	1050.32	1648.08	452.554	0.274595	-1.86462	0.03647	0.744816	Down	128.3	41.0643	ENSRNOG00000048114		protein_coding	1	OTTRNOT00000003274	1	17:76002275:76002522:1	Echdc3

## Sheet: 30h vs 0h
id	baseMean	baseMean_control_0h	baseMean_case_30h	foldChange	log2FoldChange	pval	padj	up_down	expression_0h	expression_30h	gene_id	Dbxref_GeneID	biotype	version	Havana_id	Havana_version	chromosome_position	gene_symbol
ENSRNOT00000000133	75.6405	136.563	14.7185	0.107779	-3.21386	0.0172244	0.465733	Down	1.14483	0.17379	ENSRNOG00000000121	366478	protein_coding	4			5:151886136:151898022:-1	Pigv
ENSRNOT00000000139	178.585	0	357.17	Inf	Inf	4.97651e-09	2.82993e-06	Up	0.000202104	6.21719	ENSRNOG00000000127	362607	protein_coding	7			5:147853243:147867583:-1	Kpna6
ENSRNOT00000000180	31.5549	61.1474	1.96247	0.0320941	-4.96155	0.0187978	0.49228	Down	0.704768	0.0384956	ENSRNOG00000000167		protein_coding	7			X:23167696:23187341:-1	Alas2
ENSRNOT00000000438	219.234	48.9179	389.551	7.96335	2.99338	0.00235609	0.108268	Up	0.249753	2.77611	ENSRNOG00000000387		protein_coding	7			20:27254984:27301952:-1	Slc25a16
[truncated: 1,103 more rows]

## Sheet: 36h vs 0h
id	baseMean	baseMean_control_0h	baseMean_case_36h	foldChange	log2FoldChange	pval	padj	up_down	expression_0h	expression_36h	gene_id	Dbxref_GeneID	biotype	version	Havana_id	Havana_version	chromosome_position	gene_symbol
[truncated: 1,108 more rows]

[truncated: 1 more sheets: 72h vs 0h]
