# Supplementary material for: Comprehensive analysis of lncRNA–miRNA–mRNA during proliferative phase of rat liver regeneration
Source: J Cell Physiol. 2019 Mar 27;234(10):18897–905. doi: 10.1002/jcp.28529 (PMC6617821; doi:10.1002/jcp.28529)
Supplement: Supplementary file 6 — Supporting information [file JCP-234-18897-s006.xlsx]

## Sheet: GO enrichment analysis
GO	GO terms	FDR
biological process
GO:0007275	multicellular organismal development (BP)	1.10077e-11
GO:0048856	anatomical structure development (BP)	3.25828e-10
GO:0016043	cellular component organization (BP)	6.36984e-10
GO:0006807	nitrogen compound metabolic process (BP)	6.56948e-10
GO:0044237	cellular metabolic process (BP)	6.66274e-10
GO:0044238	primary metabolic process (BP)	4.33209e-09
GO:0050789	regulation of biological process (BP)	3.55701e-08
GO:0044281	small molecule metabolic process (BP)	4.0335e-08
GO:0050794	regulation of cellular process (BP)	1.20052e-07
GO:0009719	response to endogenous stimulus (BP)	2.16692e-07
GO:0009653	anatomical structure morphogenesis (BP)	3.30119e-07
GO:0048869	cellular developmental process (BP)	3.85186e-07
GO:0071841	cellular component organization or biogenesis at cellular level (BP)	4.61387e-07
GO:0048523	negative regulation of cellular process (BP)	1.15587e-06
GO:0007155	cell adhesion (BP)	1.30385e-06
GO:0048522	positive regulation of cellular process (BP)	1.98055e-06
GO:0019222	regulation of metabolic process (BP)	2.41296e-06
GO:0009605	response to external stimulus (BP)	3.56675e-06
GO:0009058	biosynthetic process (BP)	7.67473e-06
GO:0042221	response to chemical stimulus (BP)	9.30689e-06
GO:0065008	regulation of biological quality (BP)	1.03588e-05
GO:0006810	transport (BP)	3.49335e-05
GO:0006950	response to stress (BP)	4.70796e-05
GO:0051234	establishment of localization (BP)	4.74947e-05
GO:0051716	cellular response to stimulus (BP)	5.28557e-05
GO:0009056	catabolic process (BP)	5.36673e-05
GO:0009893	positive regulation of metabolic process (BP)	0.000149492
GO:0022414	reproductive process (BP)	0.000421161
GO:0044085	cellular component biogenesis (BP)	0.000539285
GO:0043170	macromolecule metabolic process (BP)	0.000565089
GO:0007154	cell communication (BP)	0.000566881
GO:0048583	regulation of response to stimulus (BP)	0.00086002
GO:0050793	regulation of developmental process (BP)	0.000872669
GO:0008285	negative regulation of cell proliferation (BP)	0.00141985
GO:0032879	regulation of localization (BP)	0.00204889
GO:0055085	transmembrane transport (BP)	0.00206663
GO:0023051	regulation of signaling (BP)	0.00209982
GO:0007049	cell cycle (BP)	0.00211128
GO:0032940	secretion by cell (BP)	0.00212434
GO:0051239	regulation of multicellular organismal process (BP)	0.00216311
GO:0051641	cellular localization (BP)	0.00279194
GO:0048609	multicellular organismal reproductive process (BP)	0.00320233
GO:0032504	multicellular organism reproduction (BP)	0.00320233
GO:0007610	behavior (BP)	0.00416024
GO:0022402	cell cycle process (BP)	0.00426507
GO:0034330	cell junction organization (BP)	0.00451946
GO:0002520	immune system development (BP)	0.00545804
GO:0009791	post-embryonic development (BP)	0.00558905
GO:0048589	developmental growth (BP)	0.00800616
GO:0042698	ovulation cycle (BP)	0.00973674
GO:0006928	cellular component movement (BP)	0.00990373
GO:0009892	negative regulation of metabolic process (BP)	0.0108557
GO:0065009	regulation of molecular function (BP)	0.0112449
GO:0023061	signal release (BP)	0.0133581
GO:0003001	generation of a signal involved in cell-cell signaling (BP)	0.0133581
GO:0009628	response to abiotic stimulus (BP)	0.0136681
GO:0042127	regulation of cell proliferation (BP)	0.0153443
GO:0048874	homeostasis of number of cells in a free-living population (BP)	0.015614
GO:0007565	female pregnancy (BP)	0.016568
GO:0007267	cell-cell signaling (BP)	0.019876
GO:0007568	aging (BP)	0.0201739
GO:0061351	neural precursor cell proliferation (BP)	0.0209395
GO:0002683	negative regulation of immune system process (BP)	0.0211229
GO:0051649	establishment of localization in cell (BP)	0.0213089
GO:0016192	vesicle-mediated transport (BP)	0.0213738
GO:0048870	cell motility (BP)	0.0234034
GO:0051674	localization of cell (BP)	0.0234034
GO:0002682	regulation of immune system process (BP)	0.0237007
GO:0019953	sexual reproduction (BP)	0.0239365
GO:0016044	cellular membrane organization (BP)	0.0247483
GO:0003419	growth plate cartilage chondrocyte proliferation (BP)	0.0254393
GO:0023057	negative regulation of signaling (BP)	0.0273512
GO:0007059	chromosome segregation (BP)	0.0277643
GO:0007389	pattern specification process (BP)	0.0309978
GO:0031343	positive regulation of cell killing (BP)	0.0330354
GO:0007623	circadian rhythm (BP)	0.0333123
GO:0042330	taxis (BP)	0.0341888
GO:0002339	B cell selection (BP)	0.0341995
GO:0022602	ovulation cycle process (BP)	0.034332
GO:0033036	macromolecule localization (BP)	0.034451
GO:0016049	cell growth (BP)	0.0384077
GO:0050817	coagulation (BP)	0.0388808
GO:0031341	regulation of cell killing (BP)	0.0392357
GO:0003006	developmental process involved in reproduction (BP)	0.0405898
GO:0051705	behavioral interaction between organisms (BP)	0.0440353
GO:0048585	negative regulation of response to stimulus (BP)	0.0497683
molecular function
GO:0005515	protein binding (MF)
GO:0000166	nucleotide binding (MF)
GO:0003700	sequence-specific DNA binding transcription factor activity (MF)
GO:0016740	transferase activity (MF)
GO:0003676	nucleic acid binding (MF)
GO:0003682	chromatin binding (MF)
GO:0022857	transmembrane transporter activity (MF)
GO:0022892	substrate-specific transporter activity (MF)
GO:0008289	lipid binding (MF)
GO:0043167	ion binding (MF)
GO:0031406	carboxylic acid binding (MF)
GO:0016787	hydrolase activity (MF)
GO:0042277	peptide binding (MF)
GO:0060589	nucleoside-triphosphatase regulator activity (MF)
GO:0016874	ligase activity (MF)
GO:0003823	antigen binding (MF)
GO:0043176	amine binding (MF)
GO:0008047	enzyme activator activity (MF)
GO:0002054	nucleobase binding (MF)
cellular component
GO:0005622	intracellular (CC)
GO:0044464	cell part (CC)
GO:0044424	intracellular part (CC)
GO:0043229	intracellular organelle (CC)
GO:0043227	membrane-bounded organelle (CC)
GO:0000267	cell fraction (CC)
GO:0044422	organelle part (CC)
GO:0044446	intracellular organelle part (CC)
GO:0043234	protein complex (CC)
GO:0071944	cell periphery (CC)
GO:0016020	membrane (CC)
GO:0042995	cell projection (CC)
GO:0012505	endomembrane system (CC)
GO:0031090	organelle membrane (CC)
GO:0044425	membrane part (CC)
GO:0045177	apical part of cell (CC)
GO:0043228	non-membrane-bounded organelle (CC)
GO:0044463	cell projection part (CC)
GO:0043233	organelle lumen (CC)
GO:0030427	site of polarized growth (CC)
GO:0031982	vesicle (CC)
GO:0030055	cell-substrate junction (CC)
GO:0031975	envelope (CC)
GO:0016942	insulin-like growth factor binding protein complex (CC)
GO:0070161	anchoring junction (CC)
GO:0009986	cell surface (CC)
GO:0044421	extracellular region part (CC)
GO:0045178	basal part of cell (CC)
GO:0044297	cell body (CC)
GO:0002142	stereocilia ankle link complex (CC)
GO:0002139	stereocilia coupling link (CC)
GO:0005615	extracellular space (CC)
GO:0014069	postsynaptic density (CC)
GO:0044420	extracellular matrix part (CC)
